# Supplementary material for: The genetic basis of replicated bullseye pattern reduction across the Hibiscus trionum complex
Source: New Phytol. 2025 May 20;247(2):863–83. doi: 10.1111/nph.70168 (PMC12177274; doi:10.1111/nph.70168)
Supplement: Supplementary file 1 — Dataset S1 Assembled transcripts from Hibiscus trionum, stage 1 petals. [file NPH-247-863-s003.txt]

>EDWA@DN10000_c0_g1_i4
ATGGCCGAGGAAGATCGGATTGAAGAGGGTAGCGGCAGCCTGAGACATAGGGGTAGGACT
TCCGGGGGTGAGTCAAGGTGGGTGGATGGCAGTGAAGTGGACTCAGAGTCACCTCCTTGG
TCATTGCTTGATGAAAATGAGAACAAAGAAGGGTTTGGGTCCTTTAGGAGGAGACTGGTT
AAGAAGCCCAAGAGAGTTGATTCCCTTGATGTTGAAGCCATGGAGATTGCCGGTGCTTAT
GGTCACGAAACCAAGGAGCTTTCCACTTGGTCCACTCTTGCATTGGCATTTCAAACACTT
GGGGTTGTGTATGGCGACATGGGCACGAGTCCTTTGTACGTTTTCACCGATGTCTTCAGC
AAAGTAAAAATAGAATCAGACGTGGATATCTTGGGGGCTTTATCACTGGTGGTGTACACG
ATAGCTCTAATCCCTTTGGCGAAATACGTGTTTGTAGTGCTTAAAGCCAATGATAATGGG
GAGGGGGGAACGTTTGCACTGTACTCACTGATAAGCAGATATGCGAAGGTCAACATGCTT
CCAAATCGTCAGCCAGCAGATGAACAGATATCAAGTTTTAAGCTCAAACTGCCTACTCCG
GAGTTAGAAAGGGCTTTAAGCATAAAAGAGACTTTGGAAAGGAGATCGTCCTTGAAGACC
ATTCTGCTGCTATTGGTTTTGATGGGAACTTCCTTGGTCATAGGTGATGGTATTCTGACC
CCGGCAATGTCAGTTATGTCCGCTGTAAGTGGTCTTCAGGGTGCCGTTGAAGGCTTTGAT
ACAAGTGGGTGCTTTTCATTTACTTTTGTTTCATATAAAATATTCACGGTTCATTAA
>EDWA@DN10001_c0_g1_i9
ATGCCTAGATTCACTCTTCTCTCCATTCTTTTTCTCACTGCTCTGATTTCTCGAAATGTA
GTAGGAGCCGACAATGCACCTTCTCCGTCTCCAAAACCCACACCAACGGCAACTCCGACG
AAACCTCCAACCACTTCTTCAATCCCTCCGCCCTCGAAATCGCCTACGTCATCGCCAACG
CCTGCGAGTTCCCTGCCTGCCACTCCTCCACCAGTTCAATCCCCGGCTGCAACTCCCCCT
GCCTCTTCGAACCCACCGGTTCAACCCCCATCAGTTATTCCCCCAACGGCTTCACCTCCG
GCGAGTTCTCCTCCTTCATCGACTCCAGCAAGTTCTCCTCCGTCATTGGCTCCAGTCGGG
GCTCCCCCTATTTCTGCTGATATTCCTTCAAGTTCAACGACACCGGCCGAGAGTCCTGGG
ATTTTCCCGTCGAGCAGTAGCCCTCCAAGCCCTACTCCGGTGGGTCCGTCCCCCGATAGT
GCGGCGGGTCCTGCTGTTAATGATGAATCGGGTTCAAGATCCGGTTACGAAGTGGGGTTC
GTTTTAAGTTTCGGTTTGGTTATTGGGGCTGCCTTGGCTATTTAG
>EDWA@DN10002_c0_g1_i3
ATGGGCGGTCACGATTTCGAGATGGAGAAAGCTCGGTTGATAAGCTTGGCTCTCGAGTTC
GGCTTTGACGAACGATCGGCAAAGAGGAGCTTAGATCGTTTGATATCTCTCTATGGTGAT
GATGGGCGAGATTTTATTACTGTGGAGCATTGCGGAGATGATTTTCTGGTTGCGTTGGCT
GAAACAATGGAAGATACTGAGGATTGGGATGATGATTTACAGGTTGTGGAATCAGAAGCT
TGTGGAGCTTTGAACAATTTGCTTGACAAAAATGCTCTTCCCAATGCTGAAATTAACAGT
AGTACCAATCTGGGAAATTGCATCAACATCATAGATGATTCGCCTAAACGAAAAAAGCAA
ACAAATTTGGACACATGGATTTCAAAGGAAAAGGGTCCGTTTTCGCGGCCGGAACAAAGC
AGTCGTGTGGGCTCTAAAAGTAATGTGAATGAAGGTTCAATTTCATCAATTTCGGGTCAA
AAGCGATTTTTCAGCAAGTCAATGGGTGGAAATAGGACTCTAAGTTATGATGAATTACAG
GCTTTGGATGATGTTGAATTAGCAAATGTTGTTATCTTTGGTAACAGATCGTTTCGAGCA
TTGCAGCGTGAGGCTTGCAAAGCATCTCTGGCAAAGCGAGATTGCTTCATTCTCATGCCT
ACCGGGGGTGGTAAAAGTCTATGTTATCAGCTTCCGGCGACCTTGAAACCTGGTGTTACA
GTGGTCATCTCTCCCTTACTATCTCTTATTCAGGATCAAATAGTTACACTGAACCTTAAG
TTTGGAATACCCGCTACATTTTTGAATTCTCAACAAACTGCTTCTCAAGCAGCAGCTGTC
TTGCATGAGCTAAGCAAAGACAATCCATCATGCAAGCTTTTATATGTGACTCCGGAAAGG
GTTGTCGGAAACCAATCATTTCTTGAGGTACTGAAATGTTTGCACAGAAAGGGAGAATTG
GCAGGTTTCGCTGTTGACGAAGCACATTGTGTGAGGTTTTCCCTTTTCTTTGTTATATTA
CAGAAATTTGGGCTATTATTGGTGGTTTTGACTTTTGACGTGCATATTTTGATAGTTGAT
TCTATACTTTGGGTATATGACATGTACCTTATTCCTCCATCTTTGACATGCATCTGGTAC
ATAACTTGTGTATGCCTTATATTTTGTCTTGTAAGTTTTCCAAAACTCAAGTCTACTCTG
GTCACTGATTGCCATGTGGCTTCTGCATGA
>EDWA@DN10002_c0_g1_i6
ATGGAAGATACTGAGGATTGGGATGATGATTTACAGGTTGTGGAATCAGAAGCTTGTGGA
GCTTTGAACAATTTGCTCGACAAAAACCCCCTTCCCAATGCTCAAAGTAACAGTAGTATC
AATGTGGGGAACTACATCAACATCCTAGATGATTCACCTAAACGAAAAAAGCAAACAAAT
TTGATGGAGTTGGATTCTTCCGGTGATGATGAGAACTTGGACACATGGATTTCTAAGAAA
AGGGGTAACTTTTCCACCCTCTCTTCTCGTCGGGATGAAAGCAGTCATGGGGGACCGAAG
AGTGGTGTGATTGAAGGTTCATTTTCATCAATTTCTGGTCAAAATGAGTTCTTCAGCAAG
TCAATAGGTGGAAATGGGACTCTAAGTTACGATGAATTGCAGGCTCTGGATGATGTTGAA
TTAGCAAATGTTGTTATCTTTGGTAACAGATCATTTCGACCATTGCAGCGTCAGGCTTGT
AAAGCATCTCTGGCAAAGCGAGATTGCTTCATTCTCATGCCTACCGGGGGTGGTAAAAGT
CTATGTTATCAGCTTCCGGCGACCTTGAAACCTGGTGTTACAGTGGTCATCTCTCCTTTA
CTATCTCTAATTCAGGATCAAATTGTCACACTGAACCTTAAATTTGGAATACCTGCTACA
TTTTTAAATTCTCAACAAACTGCTTCTCAAGCAGCAGCTGTCTTGCATGAGCTAAGCAAA
GACAATCCATCATGCAAGCTTTTATATGTGACTCCAGAAAGGGTTGTCGGAAACCAGTCA
TTTCTTGAGGTATTGAAATGTTTGCATAGAAAGGGACAATTGGCAGGTTTTGCTGTTGAC
GAAGCACATTGTGTGAGCCAGTGGGGTCATGATTTTCGTCCAGACTACAGAGGACTAGGA
TGCCTTAAGCAGCATTTTCCTAATGTACCAGTGACAGCATTGACTGCCACAGCCACCCAC
TCAGTTCGTGAGGATATTCTTAAAACTCTGAGAATTTCCAATGCTTTAGTCCTCAAGACA
AGCTTTGATAGACCCAATTTGAAGTATGAGGTGATTGGGAAGGCTAAGGATTCATTAAAA
CAACTCGGTCAGCTTCTGCAAGATCGTTTTAAGAACCAGTGTGGAATTGTATACTGCCTT
TCGAAAAATGAATGTGCCGAGGTTTCAAATTTTCTGAACGATAAGTGCAAGATCAAAACA
GTGTATTACCATGCTGGTTTGGCTTCTCAACAAAGAGTAACTGTTCAGAAGAAATGGTTT
GATGGAGAGGTCCAGATTGTATGCGCAACTATTGCTTTTGGGATGGGAATCGACAAACCA
GATGTCCGATTTGTCGTCCACAATACAATGTCCAAATCAATTGAAAGTTATTATCAAGAG
TCTGGGAGGGCTGGAAGAGATAATTGTAGTGCTGTATGCATTGCATTATACCAGAAGAAG
GATTTCAGTCGAGTTGTATGCATGTTACGGAATGGCCAAGGTTGCAAGAGCCAAAGCTTT
AAAACTGCCATGGCTCAAGCTCAGAAAATGCGAGAGTACTGTGAACTTAAGGATAAATGC
CGGAGAAAAATCTTACTTGAACACTTTGGAGAGTCTTTTGACAGAAAAGCTTGTAAAAAT
GGTTCAAATCCGTGTGATAATTGCCTCAAGACTTCCTAA
>EDWA@DN10003_c0_g2_i8
ATGGCTTGCTGCTGCATTGCTAAAGTCCGAACTCCCATCTCATATTTCCGCGCCGCAGCC
GCCAATTCCCGCCACTCTTTCCCCAATAGTTCAATAACCGCATTTCCGCCCCTTCACTCC
CCTTTCAATCACCCAATGAAATCCTCAAATCCCCGCTCTCTCTCAGTTTCAACCACCGTT
GCCGCCGCCCCACCCACTTTCTCTTGGGACGACGTCGTTCGCGTCTCTCAACCCGAGTTT
AACCCCCGTGATTCTTCCGATCTCCGAGGTTACTTCGATAAAATCAAAACTTGCAACCGT
GGCGCTGAATTGCAATCCGAGTTTCTTCCTTTTGTTATCGAAGACCAAATTGTTGGTTAC
ATACATAAAAGTTTTGCTGAAAATTTAAAAAACTTTGAGGACGTTTTTATATCATCAGAA
AATGATTCTGTTGGAGGTATCCTAACATTGCATCGATCATTAAAATTGGCCGACGATCGA
ACTAGAGCTGTAGAAGAAGTGATCAAATGCTTGGCTGAAAATGGACTGATTCCAGGTATA
AGGAATGAGGTACTGCTTGAAATTGAATGTAAGGAATAA
>EDWA@DN10004_c0_g1_i5
ATGCAAGGTATGCATGTGTCATACATCTCTTGTGGAGCTTGGCATACAGCTGCTGTTACG
TCAATGGGTAAATTATTTACCTTCGGCGATGGAACTTTTGGTGCTCTAGGCCATGGGGAC
CGGAGTAGCACAAGTTTACCCAGAGAAGTTGAGGCTCTTAGAGGACTACGAACGCTGAGG
GCATCTTGTGGAGTTTGGCACACTGCTGCAGTTGCGGAAGTGCTTCTTGAGCTATCCGGT
GAGTTTTCATCTGGAAAGCTGTTCACCTGGGGTGATGGGGCGAAAGGGCAGCTTGGACAT
GGAGATAATGAACCCAGATTAGTTCCTTCTTTAGTCGCACTGTCAGACAGTACAAGCTTT
TCTCAAGTGGCTTGTGGCCACAGTATTACTGTTGCTCTAACTGACACAGGGAAAGTCTAT
TCCATGGGGAATGATGGTCGTGAAAACCTTGGAAGCTCTGGAAGTCTCAAGCTTCCCACT
TGTGTCAAGGGCAATATCAAAAACAGCCGAATTGAAGAGATAGCATGTGGTTCTTGTCAT
GTAGCTGTTCGTTGTTCAAATGCTAAGGTTTACACCTGGGGAAAGGGTGCACATGGTCAA
TTAGGCCACGGTGACAAGGAAGACAGGAACATTCCCACACTCGTTGATGCTCTGAAAAAC
AAACAAGTAACGAGAGTGGTATGTGGCTCAAACTTCACTGCTGCCATTTGTCTTCATGAC
TGGGCACTTGGTGTTGATCACTTTAGCTGTTCAGGTTGTCGAACTCCATTTAGTTTCATC
AGAAAGCGCCATAATTGTTACAACTGTGGGTTAGTCTTTTGTAGACTTTGTAGCAGTAAG
AAATCTCTAAAAGCTGCTTTGGCTCCTAAGAAGCACAAGCCTTGTCGGGTCTGTGATGAT
TGTTTTACCAAATTAAATAGGAAAAAGGAGTCTCAATCAACTCCCGACTTCACCAAGAAT
TCGAGGGAAGTCATACATCAAAATGGTAATGAGTTGCCAGACAAAGATTCTGCGAACCGA
ACATCTCTCGGTAAATTATTCAGGCTTGCATCCTTTGACTCATTCAGACAGGCCAGGAGC
CAAAATTGCAAACATAGTAGAAGATTATCTAAGTCGCAGTGTGACTCGAGCTGTTTATTA
GGAAATTCTATGAGATCATCAACTTCTGGTCTAAGAACAGGTTCTCGAGGATCATCACCT
CCCTCAAGGAAGTCGAGTCCAGTTTTTTCTTCTGCAAGAGCTTCAATCCCTACTGGTCTT
CCCAATCAAGAGTTACTTCTCGATGACGCAAAGCACACAATTGAGAGCCTCACCCAAGAG
ATAAGTTTATTGAGAACACAGGTAATTATATAA
>EDWA@DN10004_c0_g1_i7
ATGCAAGGTATGCATGTGTCATACATCTCTTGTGGAGCTTGGCATACAGCTGCTGTTACG
TCAATGGGTAAATTATTTACCTTCGGCGATGGAACTTTTGGTGCTCTAGGCCATGGGGAC
CGGAGTAGCACAAGTTTACCCAGAGAAGTTGAGGCTCTTAGAGGACTACGAACGCTGAGG
GCATCTTGTGGAGTTTGGCACACTGCTGCAGTTGCGGAAGTGCTTCTTGAGCTATCCGGT
GAGTTTTCATCTGGAAAGCTGTTCACCTGGGGTGATGGGGCGAAAGGGCAGCTTGGACAT
GGAGATAATGAACCCAGATTAGTTCCTTCTTTAGTCGCACTGTCAGACAGTACAAGCTTT
TCTCAAGTGGCTTGTGGCCACAGTATTACTGTTGCTCTAACTGACACAGGGAAAGTCTAT
TCCATGGGGAATGATGGTCGTGAAAACCTTGGAAGCTCTGGAAGTCTCAAGCTTCCCACT
TGTGTCAAGGGCAATATCAAAAACAGCCGAATTGAAGAGATAGCATGTGGTTCTTGTCAT
GTAGCTGTTCGTTGTTCAAATGCTAAGGTTTACACCTGGGGAAAGGGTGCACATGGTCAA
TTAGGCCACGGTGACAAGGAAGACAGGAACATTCCCACACTCGTTGATGCTCTGAAAAAC
AAACAAGTAACGAGAGTGGTATGTGGCTCAAACTTCACTGCTGCCATTTGTCTTCATGAC
TGGGCACTTGGTGTTGATCACTTTAGCTGTTCAGGTTGTCGAACTCCATTTAGTTTCATC
AGAAAGCGCCATAATTGTTACAACTGTGGGTTAGTCTTTTGTAGACTTTGTAGCAGTAAG
AAATCTCTAAAAGCTGCTTTGGCTCCTAAGAAGCACAAGCCTTGTCGGGTCTGTGATGAT
TGTTTTACCAAATTAAATAGGAAAAAGGAGTCTCAATCAACTCCCGACTTCACCAAGAAT
TCGAGGGAAGTCATACATCAAAATGGTAATGAGTTGCCAGACAAAGATTCTGCGAACCGA
ACATCTCTCGGTAAATTATTCAGGCTTGCATCCTTTGACTCATTCAGACAGGCCAGGAGC
CAAAATTGCAAACATAGTAGAAGATTATCTAAGTCGCAGTGTGACTCGAGCTGTTTATTA
GGAAATTCTATGAGATCATCAACTTCTGGTCTAAGAACAGGTTCTCGAGGATCATCACCT
CCCTCAAGGAAGTCGAGTCCAGTTTTTTTCTTCTGCAAGAGCTTCAATCCCTACTGGTCT
TCCCAATCAAGAGTTACTTCTCGATGA
>EDWA@DN10004_c0_g1_i8
ATGCTACAAAAAATGAGTTTTGCAGGAAAGTGGATTGAGAATTTGATGCGATGCATTACT
TCAATGTCCTATTCTCTAATAGCAAATGATTGCATTGGTCGGAATTTTCAGCCGAGACGA
GGAATTCGACAAGGGGACCCAATCAACCTTTATCTTTTTTTTATTTGTAGTGAGGGACTG
TATGCATTATTGCGAACTGCTTCCCAACAACATTCAATGGTGGGAATTCGCATCAATCGG
AGAGCACTTTTTATCTCTCACTTGTTATTTGCAGATGATAGTATAGTGTTTGGGGAGGCG
GCATCACAAGGGGCGATGTGTTTACAGAATGTATTGACTACTTATTCACATTGTTCTAGA
CAGTTGGTTAATTTTGACAAATTTAGTTTATTCTTCAGCTCTAATGTTATTGATAGTAAT
CGACAAGATGTTTGTAGGATCCTTGGTGTCACAATCCAAGGGAATCCAGAGAAATATATT
GGCTTACCATCAATTGTAGGACGTAACAAGAAACTATCTCTTGCGTATCTTAACGATCGA
TGTCGACAGAAAGTTCAGAGTTGGAATGTTCAACCTTTGTCTATGGGAGGTAAGGAGGTA
TTTATAAAGGCAGTCTTACAATCGATTCCTGTATTTGCAATGTCGTGTTTCTTATTTTCG
AAGAGTTTTTGCAAGGAATTAGAAGTAATTTTTGCTCGATTCTGGTGGCAAAAATCGAGT
GACAAAAGGGGAATACATTGGTGTACTTGGGAGAATTTGTGTGAAGTAAAGGAGGAAGGT
GGTTTAAGCTTTCGAGACATGTGCAAATTTAATATTGCACTTTTGGCAAAGCAAGGCTGG
AGGATTGTTCAGAATCCAAGTTCTTTGGTAGCAAGATTACTAAGATCGAAGTATTTCCTT
AGTCAAGACTCCATGCATGCATCTTTGAGATCTAATCCTTCTTATATTTGGAAGAACATA
ACCTTTCAAAAAATATTTGGAAGAGCATATGGTGTTCTCGGGGACTTTTGGAGAAGGGTT
GTAAGTGGTCAGTTGGGTGTGGTAATTCCATTAATATATGAAATGACTTTTAGCTGCCAG
GATATCCACAGAGGAAGGTATCTTCTCCAAACATTCAAGGTTTATCTAGAGTCTCGGATC
TAA
>EDWA@DN10005_c0_g1_i2
AAAAACCATTCGGTGGGTTACAGGCTTACAGCCGAAAAAGAAAACCCTAGAGGAGGTACC
CTTGGCCTTGATAAATACACTTCGCCGGTTCAAGTCTCTGCCATTTCTCTCCAAAACATG
GAGCCGCTCACTGCCCCTTCCATTTCCACTCTTCCATCCATCACCTTCTCCGCCTCAACT
CCTTCTCTCCTTCCTCGTCTCCGCCCTCCTCCGCTCTCTCGCTCCGCCTCCCTCCGCCTC
CGCTACCGGGTTTTGCGTTTTAGTAATCCGTTGCCTAAAGCAACATCATCGGAAGAAACC
TCCTCCACCGGTCCGAACCGGTTTTTTGGCGACGATCGCGACGGTGTTGCGACGTTGGAA
GAAGTTCCGACGGTTGAGAAGAATGTTATCAATGAAAACCTGTCACCGGAAGAACCTAAA
CCAGAGTCAGCTTCCGATGAGGAATCGCAGATGTTTGAGTTTTTGGAGAAGCTTAATATA
AAGCTTGAAAATGAAGATGCATCTTCAATCATATTATATGGAAGTGGTGCCTTGGTTGCT
GTGTGGCTAGCATCTGCTCTTGTTGGTGCTATTGATTCAATTCCATTGTTCCCTAAACTG
CTGGAGGTTGTGGGGCTTGGCTACACATTCTGGTTCACCTCCCGATATCTGATATTCAAG
GTAATCACCCACTTTTAA
>EDWA@DN10006_c0_g1_i4
GAGAAAGTTGATAAAGTGGCAGTCATGAAGCCGGGGGATGAGTCTGGACTAGAAAGTGGA
GATACGGGAATGAGTCCGAAGTTACAAGATGAACAGCTTCTTGATGCAACTACGAGGCCT
GCAAGTTCAAGGACCAAGAAAAAACATGAGATAAACAAGGGAGGTGTGGATGTGAAATCC
ATGTCAATACGGCCACCACTACCTCCGCCGTTATGCCCCACTGTGGAGGAGGGCAGTGTA
AGCCCGATAATGCCAGTAGAAAAAAACGAACTTGGTCTCTCTTCTACAGGTAGGGACTCG
ACTTCTTTGAATGTGAGTGCCTTCTCCATTGCATCACTTCAGCAGTATACAAATAGCTTT
GCCGAGGAAAATTTTATTGGAGAAGGGATGCTTGGTGGCGTCTACAGGGCTGAGCTTCCA
GATGGAAAGCTACTTGCCATCAAGAAACTGGATACTAGAGCTTCGAGGTGGAAGAGTGAT
GCTGAATTTCTTGAACTAGTGTCTACCATCTCTAAACTTAGGCATCCTAACATTGTGGAG
CTTGTTGGTTACTGTAACGAGTATGGCCAACGGTTACTTGTTTATCAATATTGCAAAAAC
GGGACACTCTATGATGCATTGCATGTTGATGACGGGATGCATAAGAAACTTTCATGGAAT
GCACGTGTCCGAGTAGCGCTCGGAGTTGCAAGAGCCATACAGTATCTGCATGAAGTATGT
CAGCCACCCATTATGCACAAGAATATCAAGTCTGTGAATATTCTCCTCGATGACAAGTTT
GCAGTTCGTGTCTCGGAATGCGGTTTGGCTCCTTTGTTGTCATCCGGCTCTACAAGTGAG
TTCTCCGGAAGCCTTTTTGTATCATACGGTTATGCAGCCCCCGAAATCGAGTTTGGAACC
TATACTTGCCAGAGTGACGTGTATAGCCTCGGCGTTGTAATGTTAGAGCTTCTCACGGGA
CGAGAGTCCTTTGACAGGTTAGCCAAATCTCGCATCCGCAGTAAAATTTATGTGAGCGTA
ATTCATCAAGCATTTGAATCTTTTACCTTAACCCTAAGCTTACATCAACAACATTTCTAC
GTCACGCCCTCTGGGGGAGCAATTTCTTGTTAG
>EDWA@DN10006_c0_g1_i7
ATGGGGTTTGTGAGTTGGGGGATTTTAAGTATTGGGTTGTTGCTGGTTTTGACTTTGCCT
TTCTCTGCTGCAACTACTGACCCTCGTGATGTTTCAGCAATAAACAGCTTTTATACTTCT
CTGGGTTCTCCACCACTTCCTGGGTGGATTCCTGTAGGAGGAGATCCATGTGAGGAAGGA
TGGCAGGGAGTTTCATGTGTATTCTCCAATATTACAGAAATACGACTAAGCGGCTTGAAC
CTAGGAGGTGTCTTGGATGAAGGCATTGGAGGCTTCGAATCGATAATAGTAATGGATTTG
AGTCACAATCAAATTGGAGGTAGTATACCATCCAACATACCTCTCACCATCAGAAATCTT
TTTCTTTCAGGTAACCAGTTCAACGGGAGCATCCCAGCTACTTTGTCTGCCTTAACACAA
CTAACCGAATTGTTTTTGGATGATAACCATTTAAGTGGTGTAATACCAGATTCTTTTCAC
CAGCTTGAGATTTTGATCAACTTGGACCTATCAGGAAATAATTTGTCCGGCCAGTTGCCT
CCCTCGTTCGGTAACTTGTCATCTCTTACCACGTTGCACTTGCAGAATAATAAAATTTCT
GGGGTCCTTGATGTTCTACAGGATCTTCCACTTTCGGATTTGAATGTAGAGAACAACATA
CTTTCTGGTCCTATACCTCCAAAGTTGCTCAATATTCCAAATTTCAGGAAAGATGGAAAT
CCCTTTAATACCACTATTCTTCCTGCACCACCAGCACCAGCACCAGCACTTTCTCCATTC
ATGGCCAGGGCTCCATCTCCTTTAGAAGGACCTAGGCGACGACCAGCTGGTGGACCTTCT
TCTAGTCTGGAATTACCTCAGAGAGCAAATGAAAGAGAATTTTGGACGAACACGAGGATT
ATTGTGATTGCTGCTGCAGGGATTATAGTACTTCTTGTTGTAGGAGTGTTTCTGCTTTTG
GTGTGGAGATGCTTTAAAGGGAACAAGAATTCTAGTAAGCACGGTGCGGATGCATATAAG
AGCCCCGGTAAAACGCTTAACCAAATTCAAAAATCTTCATCTCAACCAACTTATGAAACA
GAGAAAGTTGATAAAGTGGCAGTCATGAAGCCAGCAGACATGTCTGGACTAGAAAGTGTA
GACACAGGAATGAATCCGGAATTACAAGATGAACAGCTTCTCGGTGCAACTACGAGGCCT
GCAAGTTTGAGGACCAAGAAAAAACATGAGATAAACAAGGGAGGTGTGGATGTGAAATCC
ATGTCAATACGGCCACCGCTACCTCCACCTTCGTTTCTCACCGTGGAGGAGGGCACTGTA
AGCCCAATAATGCCCACAGAAAAACACGAACCTGCTCGCTCTTCTACAGGTAGGGACTCA
TGTTCTTTGAATGTGAGTGCCTTCTCCATTGCATCACTTCAGCAGTATACAAATAGCTTT
GCCGAGGAAAATTTTATTGGAGAAGGGATGCTTGGTGGCGTCTACAGGGCTGAGCTTCCA
GATGGAAAGCTACTTGCCATCAAGAAACTGGATACTAGAGCTTCGAGGTGGAAGAGTGAT
GCCGAATTTCTTGAGCTAGTATCTACTATCTCTAAAATTAGGCATCCTAACATTGTGGAG
CTTGTTGGTTACTGTAACGAGTATGGCCAACGGTTACTTGTTTATCAATATTGCAAAAAC
GGGACACTCTATGATGCATTGCATGTTGATGACGGGATGCATAAGAAACTTTCATGGAAT
GCACGTGTCCGAGTAGCGCTCGGAGTTGCAAGAGCCATACAGTATCTGCATGAAGTATGT
CAGCCACCGATTATGCACAAGAACATCAAGTCTGTGAATATCCTCCTTGATGACAAGCTT
GCAGTTCGTCTCTCGGAATGCGGTTTGGCTCCTCTGTTGTCATCTGGCTCCACAAGTGAG
GTAATTTTGGATAAACTTGCGTATATCTTTCTGTGGTATTCGAATCTACCAAATATAAAT
GTTTGTAGGAGATTTCAGACCATATTCTTTCGATCATACCCTTTAGCTGCTTCCATTGGA
CACTCGTGGACTGCATTCGAACAGTGA
>EDWA@DN10007_c0_g1_i11
ATGTTTGGGACAGCACTCTCCTACGTCACCCTGAGATTGCTCGGCGAAACAAAGGACGGC
GGGGATGGTGGCGGAGCAATGGAGAATGCAAGAAATTGGATTCTCAACCACGGCGGCGCC
ACCTTTATTCCTTCTTGGGGCAAGATGTGGCTTTCAGTGCTGGGGATATACGAGTGGGGT
GGGAACAATCCACTACTCCCAGAACTATGGCTTCTCCCCTATTACCTGAACCCCATACAT
CCGGGACGGCTGTGGTGTCACAGCCGGATGGTGTATCTTCCCATGTGTTTTCTATATGCC
AACAAGTTTGTGGGGCCCATCACTTCCCTTATTCTGTCTCTCCGGCGAGAGCTCTACCCG
CTTCCTTATCATCTCGTTGATTGGAATGAAGCACGTTATCTTTGTGCTAAGGAAGACCTA
TATTACCCACATCCTGTTATACAAGATGTATTATGGGAATGTCTTGAAAAAGTAGCGGAG
CCTGCTCTAAACAAATGGCCATTCTCTAAACTAAGGAAGAAGGCTCTTGACGTTGTGATG
CAACATATCCACTACGAGGATGAAAGTACTAATTATCTTTGCATTGGCCCTGTGAGCAAG
GTCCTAAACATGGTATGTTGTTGGGCAGAGGACCCGAACTCCGACGCATACAAGTGTCAC
CTTTCAAGAGTTAAAGATTACCTTTGGGTTGCAGAAGATGGCATGAAAATGCAGGGATAC
AATGGATCTCAGCTGTGGGACGTTGCTTTCTCGGTTCAAGCAATCTTGGCAACCGACCTG
GTCGACGAATACGGTTCGATGCTTAGGAAAGCTCACAGCTTCATTAGGAACACACAAGTG
AAAGAAGACAGCGAAGACGGCCTTAATCTATGGTATCGCCACAGTTCGAAGGGAGGATGG
CCTTTCTCAACTCCAGATAATGGTTGGATTGTGTCCGACTGCACTGCCGAAGCATTGAAG
GCAGCGCTTTTGTTATCAACGATGCCGTGTAACATCGTAGGCGAAGAGATTATAGCACCA
GATCAATTATATGGAGCTGTTGATGTCTTGTTATCTTTACAGAATAACAATGGCGGTTTT
GCATCGTACGAGCTCACGAGAACGTATGCATGGATGGAAGTATGCACTGTTTCATCCATT
TAA
>EDWA@DN10008_c0_g1_i1
ATGTGGATCCGGCCCATACCCAAAGCTGTTCCTCAACAGTATCCCATAGTAGCACTGTCG
CCACCACCATATCTAGGCAACCGTGTGAAGACCGCCACCACCAAGGCCAGCTCAAGCGCC
ATGGAGGCAGCCGGCACCGATTCCGACGGCAGAGAATTCAAGAGCGCACAAGAAATGTGG
AGAGAACAAGCTGGAGATGATCCTAAGAAGAGTCAGTGGTACCGTGAAGGCGTTGCTTAT
TGGGAAGGTGTGGAGGCGTCCGTAGATGGGGTCTTGGGTGGATTTGGGCAAGTAAATGAT
GCTGATATCAACGGCAGTGAAGCTTTCCTCAATACCCTTTTGCACGAAAGGTTCGGTGAT
GCTGGAAGAAATCAACATCTTGTTGCACTTGATTGTGGTTCTGGCATAGGGAGAGTAACC
AAAAATCTTCTCATAAGATATTTTAACGAGGTTGATCTTCTTGAGCCCGTGTCACATTTC
TTAGATGCCGCCCGGGAAAGTTTGTCTCAGGAACATTTTGTTGCCTCTGATGTGCACAAG
GCTACTAATTTCTACTGTGTCCCACTTCAAGTAATGTATTTCAAGGCTCTATTAACACTA
TAG
>EDWA@DN10008_c0_g1_i3
ATGTGGATCCGGCCCATACCCAAAGCTGTTCCTCAACAGTATCCCATAGTAGCACTGTCG
CCACCACCATATCTAGGCAACCGTGTGAAGACCGCCACCACCAAGGCCAGCTCAAGCGCC
ATGGAGGCAGCCGGCACCGATTCCGACGGCAGAGAATTCAAGAGCGCACAAGAAATGTGG
AGAGAACAAGCTGGAGATGATCCTAAGAAGAGTCAGTGGTACCGTGAAGGCGTTGCTTAT
TGGGAAGGTGTGGAGGCGTCCGTAGATGGGGTCTTGGGTGGATTTGGGCAAGTAAATGAT
GCTGATATCAACGGCAGTGAAGCTTTCCTCAATACCCTTTTGCACGAAAGGTTCGGTGAT
GCTGGAAGAAATCAACATCTTGTTGCACTTGGTACTTCTTTTCTCTGTTTACCTTTTTTC
TAA
>EDWA@DN10009_c0_g1_i2
ATGAAGGAAATAGCGAAGCTTAAAGCCAAGGAAGAAAAAAGGAGACTAGAATCTGAGCTT
GAGCTAGTTTTGATGGTGGAGAAGTTGCAAGAGTTGCGCTCCATGAGGATCCAGAAATTG
AAGAAACAGGGCCATTTTCTCCCGGAGGAGGATGACAAGTTTCTTGAGAGAGTTCGAGCT
GCAGTTGAGGAAGAGGAGAGACAAGCTTTGGCTGCAGCTGATACAGATGCTGCTAAAGAT
GCCATTGCAACTGCTGAGGAAACTAGGAAGGCAACTCAGAATCATAGGACCATCTCAAAA
GATCTTATCAGTAATCAACCTGAAAACAATGAGAGCAAAGATCAAATGGCACCAAATGAG
GACGAAAAGGACTCTAGTACAGTCACTGTTAAGGAATCTGGCAAAAATACATTAGAGGGA
CATGGCTATACTGGGGGATATGATTCTTTGACCAATTTACCAATTGAGTTCTATCACTAT
TACCATGGAAGCAATTCTGACATGGGCACACTTATTGAGGCATGTTCAGCTACTTCTCTT
CAAAGTCTAGATGCTTGGTGCATGGCAGCATGTTTTTCTTTCAAGCGGCCTATATAG
>EDWA@DN1000_c0_g1_i1
ATGAAGATCACGGCGTTAGTGGTGTTGAAGTGCAACCCGGAAGGATCCGATCCGACTATA
CTAGCCAACGCAACCGATGTGAGCCGTTTCGGTTACTTCCAAAGGCCAAGCGTCAGGGAG
TTTATCGTCTTCGTTTCTCGAACCGTCGCTAAACGGACCCCTCCCGGTCAGCGTCAGTCC
GTCCAGCACGAAGAGTACAAGGTTCATGCTTACAACAGAAATGGACTTTGTGCCTTGGGA
TTTATGGATGATCATTATCCTGTTCGAAGTGCTTTTTCGGTTCTCAACCAGGTGTTAGAT
GAGTATCAGAAAAATTTTGGGGAGTCGTGGAGAAATGCACAAGCGGATAGCACCGAACCC
TGGCCCTATTTGAATGATGCTTTGACCAAATTTCAGGACCCTGCAGAGGCGGATAAATTA
TTGAAAATTCAGAGGGAGTTGGATGAAACTAAAATCATCCTTCATAAAACTATTGATAGC
GTGCTTGAGCGAGGTGAGAAGCTGGACAGCCTGGTTGAGAAGAGTTCAGACCTGAGTGCT
GCATCTCAGATGTTCTACAAGCAGGCTAAGAAAACCAATCAATGTTGTACCATACTGTAA
>EDWA@DN1000_c0_g1_i3
ATGAAGATCACGGCGTTAGTGGTGTTGAAGTGCAACCCGGAAGGATCCGATCCGACTATA
CTAGCCAACGCAACCGATGTGAGCCGTTTCGGTTACTTCCAAAGGCCAAGCGTCAGGGAG
TTTATCGTCTTCGTTTCTCGAACCGTCGCTAAACGGACCCCTCCCGGTCAGCGTCAGTCC
GTCCAGCACGAAGAGTACAAGGTTCATGCTTACAACAGAAATGGACTTTGTGCCTTGGGA
TTTATGGATGATCATTATCCTGTTCGAAGTGCTTTTTCGGTTCTCAACCAGGTGTTAGAT
GAGTATCAAAAATTTTTTGGGGAGTCTTGGAGAAATGCGCAAGCAGATAGCACTCAACCT
TGGCCCTATTTGAATGATGCTTTGACCAAATTTCAGGACCCTGCAGAGGCGGATAAATTA
TTGAAAATTCAGAGGGAGTTGGATGAAACTAAAATCATCCTTCATAAAACTATTGATAGT
GTGCTTGCACGAGGTGAGAAGCTGGACAGTTTGGTTGAGAAGAGTTCAGACCTGAGTGCT
GCATCTCAGATGTTCTACAAGCAGGCTAAGAAAACCAATCAATGTTGTACCATACTGTGA
>EDWA@DN1000_c1_g1_i1
ATGGCTCCTTGCCAGTCTCTTTTCTTCTTGTTCCTCTTCACTCTTGCTTCAGTACCAAGC
AATTCATTGGCAACATTTTTCCCTGGAGCTGCCTATCAGTCTTTGCTCAAACAAGCCAAG
ACCAAGACTTCAAAACCAAAGCTCCCATTCAAGACTCACTACTTCCCCCAGACTTTGGAT
CACTTCAATTTCCACCCCAAGAGCTCCAAATTGTTCTACCAAAAGTACCTAATCAACAGT
GATTATTGGCAAAAAGGGGCTCCTTTATTTGTCTACACTGGCAATGAAGGGGACATTGAA
TGGTTTGCTGCTAATACAGGGTTCTTGCTTGATATTGCTCCCAAGTTCAAAGCCCTCATT
GTCTTCATTGAACATAGATTTTATGGGGAGTCAATGCCTTTTGGGAAACACTCATACCAA
TCAGCAAAGACCTTGGGGTACTTGACATCACAGCAAGCCATGGCTGATTTTGCAGTTCTC
ATAAGGAGCTTGAAGCAGAATCTATCATCTGTAGCATCCCCTGTGGTGGTCTTTGGTGGT
TCTTATGGAGGAATGCTGGCAGCTTGGTTTAGGCTTAAATACCCTCATATAGCAGTTGGT
GCATTGGCTTCTTCAGCCCCTATATTACAGTTTGATAAGCTAGTCCCATGGTCAAGCTTC
TATGATGCTGTTTCCCAGGATTTCAAGGATGTGAGCTTGAATTGCTATGAAGTGATAAAG
GGGAGCTGGGCAGAACTCGAGGCGATGTCGACTCAGAAAGAAGCCTTGTCCGAACTAAGC
AAAGCTTTTCGAACTTGCAAGAGCCTTCGTTCAACGGACTCTGCACGGGACTGGCTATGG
ACTGCTTTTGTTTATACGGCCATGGTCAATTATCCGACCGAGGCGAATTTCATGAAGCCG
TTGCCTGCTTATCCTGTGCAGCAGATGTGCGAGATCGTCGATAAATTTCCATCAGGGGCA
ACGAAGCTTGGCCGTGCTTTCGCGGCTGCGAGCTTATATTACAACTATTCTCGTTCGGAA
AATTGCTTTGAGATAGAACATGAAGTTGATAGTCATGGCCTTCATGGTTGGGACTGGCAG
TCATGTACGGAGATGGTTATGCCGATGACTTCCTCTAAGGCGAGCATGTTTCCTCCATCC
GGATTCAACTATGAAGAGTTTGCCGCAATATGCCAAATGAAATACGGAGTTTCCCCTCGG
CCACACTGGATCACAACTGAATTCGGCGGTGAAAGAATTCGGAACGTGTTGAAGAGATTC
GGTAGCAATATCATATTCTCCAATGGAATGCAGGATCCATGGAGCCGAGGAGGCGTGCTG
AAGAACATATCCTCCAGTATCATTGCACTTGTCACAGAAAAGGGAGCTCATCATGTTGAT
TTCCGATCGGGGACGAAAGACGATCCCGACTGGCTTGTTGAACTGAGGAAACAAGAAGTT
GGGATCATCCAAAAGTGGTTAAATGAGTACTATGCAGATCTCAGACATGGATAA
>EDWA@DN1000_c1_g1_i2
ATGGCTCCTTTCCGGTCTCTTCTCTTTCTATTCATCATCACTCTTTGTGTAACACTAACA
GCACCAGCCAATTCATTGCCAACATTTTTCCCTCGAGCTGCTGCGTATCAGTCTCCGGTT
AAACAAGCCACGGCTCCAAAACCAAATCTTCCATTCAACACTCATTACTTCCCTCAAACT
TTAGACCATTTCACTTTCCAGCCCAAGAGCTATAAAACGTTCTACCAAAAGTACCTAATT
AACACACAGTACTGGCATAAAGGCGCTCCTATCTTTGTCTACACTGGGAACGAAGGGGAT
ATTGACTGGTTTGCTGCTAACACTGGGTTCATGCTTGACATTGCTCCCAAGTTCAAAGCT
CTCCTTGTCTTCATTGAACATAGATTTTATGGGGAGTCAATGCCATTTGGGAAAGACTCG
TACATGTCAGCAAAGACCTTGGGGTACTTAAATTCACAGCAAGCCTTGGCTGATTTCGCT
GTTCTGATAAGAAGCTTGAAGCAGAATCTGTCGTCTGAAGCATCCCCGGTGGTGGTCTTT
GGTGGCTCTTATGGAGGAATGTTGGCAGCATGGTTTAGACTTAAATACCCTCATGTAGCA
GTTGGTGCATTGGCTTCTTCAGCTCCTATATTACAGTTTGATAAGATAATCCCATGGTCG
AGCTTCTACGATGCCGTTTCCCAGGATTTCAAGGATGTAAGCCAGAATTGCTATGAAGTG
ATAAAGGGGAGCTGGGCAGAACTGGAGGCAATTTCCACTCAGAAAGAAGGCTTGACTGAA
CTAAGCAAAGCTTTCAGAACCTGCAAGACCCTTCATTCAACAGCTTCTGTTCTAGGTTGG
CTATGGACTGCTTTTGTTTATACTGCCATGGTTAACTATCCAACTGAGGCAAATTTCTTG
AAGCCATTGCCTGCTTATCCTGTGCAGCAAATGTGCAAGATAATTGATAAATCTCCATCA
GGAGCAACAAAGCTTAGCCGCGCTTTTGCAGCAGCAAGCTTATATTACAACTATTCTCGA
ACAGAAAATTGCTTCGAGGTAGAACACGAAGTTGACACTCATGGCCTTCATGGTTGGGAC
TGGCAGACATGCACAGAGATGGTTATGCCAATGACTTGCTCTAATGAGAGCATGTTTCCT
CCATCCGGGTTTGATTATAAAAGGTTTGCAGAACAATGCCAAATGAAATACGGAGTTTTG
CCTCGACAACATTGGATCACAACTGAATTTGGCGGCGAAAGAATCGAGGAAGTGCTGAAG
AGATTTGGTAGCAATATCATATTTTCCAATGGAATGCAGGATCCATGGAGCAGAGGAGGT
GTGCTGAGAAATATATCTACCAGTATCATAGCTCTTGTCACAGAAAAAGGAGCTCACCAT
GTCGATTTCCGGGCCGCGACAAAGGACGATCCTGACTGGCTTATGGAACTGAGGAGGCAA
GAAGTTGAGATCATCCAAAAATGGTTAAATGAGTATTATTTCGATCTCGGTCATGCTTAG
>EDWA@DN10010_c0_g1_i1
ACAAAATCATCATGGGAAATGGTAAAAGATATGATGGTTGTTGGAGATAAGAGAGAATAT
CTAGCTGAAAGAGCTGAAACTCTCCTGCTTTGCTTGAAACAACGATTCCCGGGTTTGATG
CAAACTGCATTAGATACGAGCAAAATCCAGTGCAACAAGGATGTTGGGAAGTCCATCCTT
GAAAGCTATTCAAGAGTTCTGGAAAGCTTGGCATATAACATCGTGGCACGGATAGACGAT
TTGCTCTATGTAGATGACATAACAAAGCATTCCGAAAAGTTGTCATCGGATCCAACTACA
GTTAGTGTAAGCACACACAAAAAGGTTTTGTTCCCATATTCGGTGCCAGTCTTGAGCACT
CCCTACAAAACAGCAATCACCACACCAAGCTTTTCACCGGCTGTACCACGGATCAGCCCT
GCAAGGGGAGAAAGAAGTCCTTTTTTCAAGGAGAACAACAACAGCAAGCCTCATCGCCGT
GGCATCGGTGTGAAGAGGGTTTTGACTAATTATCTCGGAGTCGATCCAAAAGAAAAGATA
CAAGGTAATCCAACAGACAATGTTTCATCAACTACAGATATCCTAGGGAGTCAACAGGAT
CAAACTACATCGAAACAATTATCAGCACACAAGAATGGGACGGGAATGAGATGA
>EDWA@DN10010_c1_g1_i1
GACACTCTTCCGAAGAATGGTAGAGCTTGTCTAGGAGACCTAATTTATAGGTACATTACT
TCGGATCAGTTCTCAGCTGAGTGTCTGCTCGATTTCCTTGATCTATCCTCGGAACATGTT
GCACTCGAGATTGCAAACCGTGTTGAAGCCGCAATATACGTGTGGCGTCGAAGATCTCAT
TCGAAGCCCCCTATCAATCCGAACCGGTCCACTACAAAATCATCATGGGAAATGGTGAAG
GACCTTATGGTTGATGGAGACAAGAGAGAATTTCTAGCAGAAAGAGCTGAAAGTCTGTTG
CTTTGCTTGAAGCAACGATTCCCGGCTTTGACTCAAACTACTTTGGATACCAGCAAAATC
CAGTGTAACAAGGTCCGGAATTTCAAATCCGAAAGCTACTTCATTGTTATCCCTTTGAAT
GTTAATTATATACCTTGTTTGTAG
>EDWA@DN10011_c0_g2_i1
AGCAAGAGGGGGTTGAATTTGGTCCCTCTGGAGTATGCAGATGTTATGTTCCACCAACCA
TGCCATTTGCCATTGCCATTGCCGTTGCAAACACTAAGCCCCATACAGCAAATAGGCAGT
GTTTTCATAAAGAAACCATCATACAAAATTTTGCATTTCATCCAGTACTTACAACTTGGG
CCAAAAACTTTTCACTTTAGATACAACAGTATCAACAAAGACGCCCAAAAGGTAAATAAA
CTGACAAATACACAAAATTTTGAACAAAAAATCAACATGCAAATGTACTCTGAAATTTGA
>EDWA@DN10011_c0_g4_i1
GTTTTGTTGTTTGTAATGTGGGCGTTGGTGGCTGCTATTCCATGCCAGGATCGTGGTTTG
CAGGTTCATTTTTATGTGCCCAGGCAGTTTCCATGGGCGGCTCCGATACTTTCACTGCAC
GACCGGATTATGGAAGAGTCGAAGAAGAGAGAGAGGAAAAGTTCTTCTGGACTGTTGAGG
GAGATTTATCGAGTTGAAAAGTGTTCGCGGTTGTTGGGTGAACTTGCCGACTCTGTTCAG
TTTCCGTTGAGCCAGGAGAAGGAAGTGGAGGTTAGGCAGAGAGTGATGGAATTGAGGAAC
GTTTGCGATGCAATGACGGAAGGTTTAGAACCATTGGAAAGGCAAGTTAGGGAGGTGTTT
CAT
>EDWA@DN10011_c1_g1_i1
ATGCCGGCGACGGATTCGGCAACGTTGACGAATATCGGCCGGTCGTTATTATCTCAGGTG
CACGCGATGGATTCGCCGAACTATGTATCGGCTTCGCACGAGCTGGAGTCATTTCAAAGG
CAAGTTGCCGACAGATTTCAGGATTTATCTTCTGTGCCTTCCGATGAATTGCTTTCACTA
CCGTGGATTCGAAAGTTGCTCGATGTTTTCCTTTGTTGTCAAGAGGAATTTCGGGTCATC
CTTTTTAACAACGAAGCTCAACTGAGCAAACCTCCCCTGGACCGTCTGATTGCCGATTAT
TACGAGCGTAGTGTAAAGGCTCTTGATGTCTGTAATGCGGTTCGAGATGGGATAGAACAG
ATCAGGCAATGGCAGAAGCTTCTAGAAATCGTGCTTTGCGCTTTGGGTGATAGTAATGTT
AATAATAATGGTAGTGAAAGCTGCTTTCGGAGAAGTCTAGGAGAAGGGCAATTTCGTCGC
GCTAAAAAGGCGTTGATAGACTTAGCCATTATGATACTTGATGAGAAAGATTCCGGCCAA
GCCTTGGCTTATCGGAATCGTTCCTTTGGAAGAAACAATCATAGCAGCAGTCACTCAAAG
GATCATCACCATCGTTCATCGGGTCATTTCAGGTCGTTGTCTTGGAGCGTTTCGAGGACT
TGGTCTGCCGCTAGGCAGCTCCAGGCAATCGGGAACAACTTGGCCATGCCGCGAGGGAAT
GAGGTTTTGGCTACCAATGGACTTGCAATGCCCATTTACACAATGGGTAGTGTTTTGTTG
TTTGTAATGTGGGCATTGGTGGCTGCAATTCCATGTCAAGATCGTGGCTTGCAAGTTCAT
TTCAATGTTCACAGGCAGTTCCCGTGGGCGGCTCCGATTCTTTCCTTGCACGAGAGGATA
TTGGAGGAGTCTAAGAAGAGGGAAAGGAAGAATGCTTGTGGACTATTGAGAGAAATTTAT
CAAATGGAGAAGTGTTCTCGGTTGTTGGGGGAATTGGCCGACTCCGTTCAGTTCCCTTTG
ACCGACGAAAAGGAAAAGGAGGTTAGGCAGAGAGTGAAGGAATTGAAGCAGGTTTCCGAT
GCCATGAAAGAAGATTTAGAACCCTTGGAAAGGCAAGTTAGGGAAGTGTTTCATAGGATT
GTCCGTAGCCGAACTGAAGGGCTTGATTCTTTATGA
>EDWA@DN10011_c1_g1_i3
ATGCCCACGACGGATTACCAAGGAAGTTCGTCACCGTTGACAAATCTCGGCCGTTCACTT
TTTAGGAGGGACCAAGTACACTCGATGGAATCACCGATCGGTGGATCGCCGTCGAACGAT
GCGGAGCTAGAGTCGTTCCAGAGGCAAGTGGCCGACCGATTCCACGATTTAGCTTCTGTT
CCTTCCGATGAATTGCTTTCTCTGCCGTGGGTGCGGAAACTGCTCGATGTTTTCCTTTGT
TGTCAAGAGGAATTTCGGGTCATACTGTTCAATAACAAAGCTCAAGTGAAGAATCCTCCC
ATGGACCGTTTGATCTCCGATTATAACGACCGTACTGTTAAGGCGCTCGATGTTTGTAAT
GCGATTCGTGATGGGATTGAACAGATCAGGCAATGGCAGAAGCTTATTGAAATCGTGCTT
TGCGCTTTGGGTGGTGATAGTAATAGTTTTCAGAGAGGTCTAGGTGAAGGTCAATTCCGT
CGGGCGAGGAAGGCGATGATAGATTTAGCAATCTCGATGCTCGACGAGAAGGATTCAGGT
CAAACCCTGGCTCATAGGAACCGTTCTTTTGGGAGGCACAACAATGGCAGCAGTCACTCG
AAGGATCATCATCATCATCGATCTTTGGGTCATTTCAGGTCATTGTCTTGGAGCGTTTCG
AGGGCTTGGTCTGCCGCTAGGCAGCTACAGGCAATCGGGAACAACTTGGCCATGCCGCGA
GGGAATGAGGTTTTGGCTACCAATGGACTTGCTATGCCCGTTTACACAATGGGAAGTGTT
CTGTTGTTTGTAATGTGGGCATTGGTGGCTGCAATTCCATGTCAAGATCGTGGCTTGCAA
GTTCATTTTAATGTTCCCAGGCAGTTCCCGTGGGCTGCTCCGATTCTCTCGTTGCACGAG
AGGATATTGGAGGAGTCTAAGAAGAGGGATAGGAAAAATGCTTGTGGACTATTGAGAGAG
CTTTATCAAATGGAGAAGTGTTCTCGATTGTTGGGCGAATTGGCCGATTCTGTGCAGTTC
CCTTTGAGTGAAGAAAAGGAAAAGGAAGTTAAGCAGAGAGTGAAGGAATTGAAGCAGGTT
TCTGATGCAATGAAGGAAGATTTAGAACCCTTGGAAAAGCAAGTTAGGGAGGTGTTTCAT
AGGATTGTTCGTAGTCGAACTGAAGGGCTTGATTCTTTATGA
>EDWA@DN10012_c0_g1_i2
AAGATATTTGAGAGCAAAGGAGAACTGGGAATCTTCTGTAATGCAAAGAAACAGGTGACT
ATACCTCAAGAATTCCATTTTGCAACACATGAAAGGATACCACTACCAGTAGCAGTTTTT
GATTTATTTGATAAGCTTTCTCTGAATTCAGAATCTAGCCATGATCTGATTCCAAGAAAC
ACCATTCCGAATCCATTCCATCTCCACACAGAGGAAAGAGGTGCTGAAAAAGAAAAGAAG
TTCATGATGGAGATCATAGAGAAGCAGTTTGAAGAGGAAAGAGCCAGGGTCCCCAAGGCT
>EDWA@DN10013_c0_g1_i3
GTAATATGTGGGAGCATTCCATCAGCTTTGGAACTATTAGCTGAGGTTCCTTACTGTTTT
TCAATAGAGAAGGTGTTTGTCATCGGCGGTGGCCAGATATTTACGGAAACACTTAATGCT
CGATTTTGTGAAGCCATTCACATTACTGAAATTGAGACAAGATTTGAATGCGATACCTTC
ATTCCTTCCATTGACTTGTCTTGTTTCCAGCCGTGGTACTCATCTAAGCCGTTAGTAGAA
AATGATGTTCGGTTTTCGTTTGCGACTTATGTTCGCGTGAGATCTGGGACAACTGGTTGT
CCTTTGAAT
>EDWA@DN10015_c0_g1_i1
ATGTCTCTTCTCAGCGATCTCATCAACCTCAACCTCGGCGAGAGCACCAAAAAGATCATT
GCGGAATATATATGGATCGGTGGATCGGGAATGGATTTGAGGAGCAAAGCAAGGACTTTG
CCTGGACCAGTGACTGATCCGTCGGAACTCCCTCTCTGGAACTACGACGGTTCGAGTACG
GGCCAGGCTCCCGGAAACGATAGTGAAGTTATTTTACGCCCTCAAGCTATATTCAAAGAT
CCCTTTAGGCGAGGAAATAATATCTTGGTGATGTGCGATACTTACACGCCAGCTGGAGAT
CCTATTCCAACCAATAAGAGATTCAATGCAGCCAAAATCTTTAAACACCCTGACGTTGTT
GCCGAGGAACCTTGGTTCGGAATAGAGCAAGAGTACACTCTTCTTCAAAAACAGGTCAAT
TGGCCTTTGGACTGGCCCGTTGGAGGGTTTCCCGGCCCACAGGGACCATACTACTGTGGA
GTAGGGGCTGACAAGTCCTTTGGTCGGGACATCGTCGACTCCCATTACAAAGCCTGTCTT
TATGCTGGGATTAATATCAGTGGAATCAACGGCGAAGTTATGCCTGCACAGTGGGAGTTC
CAAGTTGGTCCAGCCACCGGAATAACAGCAGGGGATCAATTATGGGTTGCTAGATACATA
CTCGAGCGTATCACCGAAATTGCTGGAGTTGTTCTCTCTTTCGATCCCAAACCTATCCCG
GGTGATTGGAATGGTGCTGGGGCTCATACCAATTACAGCACAAAGTCTATGAGGAGTGAT
GGCGGCATTCATGTGATAAAGAAGGCAATTGAGAAGTTGGGTTTGCGCCACAAGGAACAC
ATTGCTGCATATGGAGAGGGTAACGAGAGACGCCTCACCGGTCGTCATGAAACTGCAAGT
ATCTCTACGTTCTCTTGGGGCGTAGCAAACAGGGGAGCTTCCATTCGAGTTGGCCGTGAC
ACCGAGAAAGAAGGAAAAGGGTACTTTGAAGACCGGAGGCCAGCATCCAATATGGATCCT
TATGTTGTGACATCAATGGTGGCTGATACCACCATTCTCTGGAAGCCTTAG
>EDWA@DN10015_c1_g1_i1
GTTGGAGGATTTCCCGGACCACAGGGTCCCTACTACTGTGGAGTAGGTGCTGATAAGTCC
TTCAGAAGGGACATTGTGGATTCCCACTATAAGGCTTGCCTTTACGCCGGCGTTAACATC
AGTGGGATCAACGGTGAAGTTATGCCCGGTCAATGGGAGTTCCAAGTTGGTCCATCTGTT
GGAATATCTGCCGGTGATCAAATATGGATCGCTCGATACATTCTCGAGCGAATCACCGAA
ATTGCCGGAGTGGTTCTTTCTTTCGACCCTAAACCCATCCCGGGTGACTGGAATGGTGCT
GGAGCTCATACTAACTACAGCACAAAGTCCATGAGAAATGACGGTGGCATCGATGTTATC
AAGAAGGCGATCGAAAAGTTGGGTCTGCGCCACAAGGAGCATATTGCTGCCTACGGAGAG
GGTAACGAGAGACGCCTAACCGGTCGTCACGAGACTGCAGATATCAATACATTTTCATGG
GGTGTTGCAAACAGGGGAGCCTCCATCCGTGTTGGCCGTGACACTGAGAAGGACGGAAAA
GGCTACTTCGAAGACAGAAGGCCGGCATCGAACATGGATCCTTACGTCGTGACATCGATG
ATTGCCGAGACCACCATTATCTGGAAGCCTTGA
>EDWA@DN10016_c0_g1_i1
ATGAATAATAAAAGGGATCTCAGTGAACAGTGTTTGGATCGGATCCTTGATCTCTCACTG
TATATTAGACCCCCCAACACTGCTCTTTCCTTTGAGGTTTGGCGCAAAGACGACGGCGGT
CATAGTTCCCAACCAGACACCCAGCTTTCCTTAGCAAATCCCAGAAACTTTGGAGCAGCT
GCTGTGCCTGTAAGTGCCTATGAAGACCATCAAACAAGGCACAAAAATCTTCTTAAATGG
GGTCAGCTAAGTAATATAAACCATGGGATTCCAGTTTACAGTAACCCTACGTCGTTCCCC
TTGCCGAGGTCCGATATGTTGCACTCAGTCGATGCTTATAGAATAGGAGGTGCAGGTGCA
GCAGCAGCAGCAGGAGCTAGGTTTAATGGGGTTTCAGTTTCACAGGAGAGAGTAAGGCCC
CAGTTTCATCAGCAGTGGAGTTCGAGATTTATACCTAAATTACAAAGCAAAAGGAACACA
AGGGCACCCAGGATGCGTTGGACTAGCTCTCTCCATGCTCGCTTTGTTCATGCTGTGGAG
CTTCTTGGCGGTCATGAAAGAGCAACTCCCAAGTCTGTGTTGGAGCTAATGGATGTCAAA
GATCTAACCCTTGCCCATGTTAAAAGCCATTTACAGATGTATAGAACTGTTAAGAGCACT
GTCAAACCTGCAATTTCATCTGATGAGTGTGCAGAAGAAGATTGTTTACCTGTTTCCACA
AATACAATGAGTAACGGCTCTTCAAGTAGGGGAGTTTGGGTTTCGAGTTCGAGGAATCCA
GACGAGTACAGTCCTGAAGCTCGATCATCTCAGTCCGGAAAACAGGTTAACGGAAGCAAT
TTTGGTCAACAAAACTTAACGGTGTCAAACGTAGAGCTTCCCAACCCAAGCTTGGAGTTC
AGCTTAGGAACACCCCGACAGACGCAGTAA
>EDWA@DN10016_c0_g1_i2
ATGTCTCATAAAGGAGATCTCACTTCTTTGAATCGGATTCCCGATCTTTCCCTTCACATC
CGCCCTCCCAACTCCGCTCCTTCCTCCAACGAAAGCGATGATTCTTCCTCCTTCGATATC
TGGCGCAACGACGGTCGAAAACCGGCCGACACCGAGCTTTCCCTCGCAAATCCTGGCCAA
TTGCTTGATGTTTCGGGACTGAAACCCATCAAAGGAATCCCAGTTTACAGTCCGTTCTCC
ACTTGCCATAGCTTGTTAGAAATCGAGGGTTTCAGATTGGGAAGTGGAGCTAGGTTTAAT
GGGATTTCAATGGAAACTCTGAGTCTGAGGCCCCATTTTCGTCCTCATCAGTATACACAG
TATGGAACCGGGGAGATTTGTAATGGGATGATTAGATCCAGATTCATGGCTAAACCACAG
AACAAGAGGAGCGTGAGGGCACCCAGAATGCGTTGGACCAGCTCTCTTCATGCTCGGTTT
GTTCACGCTGTTGAACTTCTCGGTGGCCATGAAAGAGCTACTCCCAAATCTGTGTTGGAG
CTGATGGATGTCAAAGATTTAACCCTTGCTCATGTCAAAAGCCATTTACAGGTATGCCGG
ATTCAAAGTCCAAACCCTAATCTTATTTTTCCTTTTGTTTTTCATCTAGGGATGGCAACG
GGGCGGGGCGGCGCGAGTTTTTGGCCACCGATCTATAAGATGTACAGAACTATTAAGAGC
ACTGACAAACCTGCATCTTCTTCTGATGGATCAAGATCAGAAGAAGATTATTTGGCTGCT
GCTGCTGCTCCTTCCAGGAACGCAACGAGTGAGCAGAGATCTGAAAGTCCAGATTCATGG
TTGAATCATGATAATGCTAATACTAATATTGCTGATGGACACCCTTCTTCTAGTCTCTGG
ACTAGCTCTTCCAGTAGAGGAGTTTGGCTATCGAGGAATCCAGGTGACGGGTTTAGACCG
GAAGCTCCATTTTCACAGTCCGGAAACCTGCTTGAGGTAAGCAATTATGGTGAAGAAAAA
TTCAGAACGGGGCCAAGCATAGAACTCCATAATCCAAGCTTGGAATTCAGCTTAGGAAGA
CCAGACTGGCAAAGTGATTGA
>EDWA@DN10016_c0_g3_i1
CTTCTCTCTATATGCAATATATGTGTTAAGTTTTGTTTTCTTTGCCATGAATACTATTCC
TTAGCTAAATCATTCAAGGGTTTTGATTTCCTTCTTCCCCAGCCACCCAAGAATCTGTGT
TTGTTCACCCTCTTATCATATTCTCTGAAAACCCTTTTCTCCGGAGGCATAAAAAACATG
TCTCGTGAAAGGGATTTCAGTGAACAGTCTTTGAATCGGATTCCCGATCTCTCACTCCAC
ATCAGCCCTCCGAACAGCGCCTCTTCCTCGATTTGCACCGCCACAAACGAGCCCCATCCT
TCCTTCGATATCTGGTGCAGCGCCAGCAGCAGTAAAGACGACCTCGGCCTAAAATCATAC
GGTGATAGTTCCGTGAAACCCGGCTGCACCAGCTCCCAAGCAGACACCGAGCTTTCCTTA
GCAAATCCAGCAGGCGGCAGAGCTTTCCAAGCCGAAAGCGCTGGCCAAACAAACTTTGGG
GCGGCTGCAGGCACCGATAACGACCGTCTACGCCACACGAATGGTGGCCAACTCGATGTT
TTTGAATCTGGACTGAGACCCATCAAGGGAATTCCGGTGTACAATCACTGTATGTCGTCG
TTCCCGTTTCGAAGCTCGGATTATAATTGTTTCTCGTTAGCTTCTTCTTGGGTGTTGCAC
TCGTCTAGGTTTAATGGGGTTTCAATGCCTCAATACGAAGCGGCCGTGGGTGGTCCGAGA
TTTATGCCTAGACTACAAAGCAAAAGGACTACGAGGGCACCCAGAATGCGTTGGACCAGC
TCTCTTCATGCTCGGTTCGTTCATGCCGTAGAGCTTCTCGGTGGTCATGAAAGAGCTACT
CCAAAGTCGGTTCTAGAGCTAATGGATGTCAAAGATCTAACTCTTTCCCATGTCAAAAGC
CATTTACAGATGTATAGAACAGTTAAGAGCACTGATACAGCTGCTGCAACTTTCTCAGAT
GGATCAGGAGAAGAAGATGAAGATTGTTTTGGTGCAGCCAGAAAAACAAATAGTTCAGTG
AAGCAGAGATCAACGGCGGAAAATGCTAATGGCTCCTCCTCCTCTTCTAATCTTTGCAGT
ATCACTTCTACAGGAGTTGGGTCGTCGAGTTCAAAGAATCCGGTTGGTGTCAGACCCGAA
GATCCATCATGTGATTATGGAAACCACTTTGAGGGAAACGGTTGTGGTCAAACAAGAATC
TCAAATATAGATGTCCAAAATCCAAGCTTGGAGTTCAGCTTAGGAAGATCAGATTGGCAG
AGTGGAGAACCGAGAACGTAG
>EDWA@DN10017_c0_g1_i1
AAAATTATATTAAAAATCCCATTAAAGTCTTATAAAGAGGGAAAGAGAAAGCAAAGTACT
TTTTACTTCAATTTCTCTTTCTCCCCCTCTCTGTTTTGTTTGCGTGTGATCGTGGCAGAG
AGCTTTCTATTGAAAAAACCAGTTAATTATTGTTTCTTTTTAATTTTTTCACTCTTTGAA
CCTAATTCAGAAGGCAATGCAATGATGCAGTCCGCTGAACATTCGGTTTCAGATCCTACC
AAGATTCCAATGGCAAAGGAATCGAAGAAAGTGGAAAGTGCGTGGGGGATTTTATCTGGT
TCTGATTCATACCATGCCTCAAGTGATGCTACTCTTTTTTCTAGCTCGTTGCCTGTTCTT
CCACATGAAAAGTTGAACTTAAACGATACTGATAATAATGATCAGTCTATTGATGGTGTC
CCTTCTGATCTAACTAACCTACATCAAGATGCGGAAGGCAATGATCCACTTGGAGACATT
GAAGCTCATGCACTTGGAAACTTGCTGCCTGATGATGAGAATGAGCTTTTAGCTGGTATA
ATGGATGATTTTGACTTAAGTGGATTGCCTAATTCATTGGAAGATTTAGAGGAGTATGAT
CTTTTTGGTAGCGGTGGAGGTATGGAATTGGAAACTGATCCACAAGAGAGCCTGACCATT
GGTATGTCAAAAGTGAGTCTCTCTGATGCTGTTGTTGGAAACGGCATGCCCCATCTTGGC
CTTCCAAATGGTGTTGGAACTGTAGCTGGGGAACATCCATATGGAGAACATCCTTCGAGG
ACATTATTTGTTCGGAATATAAATAGCAATGTTGAGGATTCAGAACTAAGA
>EDWA@DN10018_c0_g1_i1
ATGGCGGCGAAGAAGGCGACCGAATCTTTCTCCAAGAGCTTAATAGAGGAAGTACACAAA
TGGGGCTGCATGAAGCAGACTGGGGTCAGCTTGAGGTACATGATGGAGTTTGGGTCTAAG
CCCACTGAGCGGAATTTGTTGATTTCGGGTCAGTTTCTCCACAAGGAGCTCCCCATTAGA
ATTGCTCGGAGAGCAATTGAGCTCGAGAGTCTCCCTTATGGCCTTTCTGAGAAGCCTGCT
GTTTTAAAGGTGCGAGACTGGTATTTGGATTCCTTTCGTGACCTACGAGCGTTTCCTGGT
ATCAAGGATACGAATGATGAGAAGGAATTTACAAGGATGATCAAGGCTATCAAGGTGAGA
CACAACAATGTTGTTCCTATGATGGCTTTGGGGGTTCAACAATTGAAGAAAGGCATGGAT
CCGAAGATTGTTTACAAGGATCTTGATGAGATTCATCAGTTTCTAGATAGGTTTTACATG
TCAAGAATTGGAATTCGCATGCTTATTGGGCAGCATGTGGAGTTGCATAACCCTAATCCT
CCTCCACATTGTGTGGGCTATATACATACAAAAATGTCTCCGGTGGAGGTGGCTCAAAAT
GCTAGTGAGGATGCTCGTGCTATTTGTTTGCGAGAGTATGGCAGTGCTCCTGAAATTAAT
ATTTATGGGGATCCCAGGTTTACATTCCCGTATGTTCCAACACACTTGCATCTGATGGTA
TTTGAGTTGGTCAAAAACTCCTTGCGTGCTGTCCAGGAGCGTTATATGGATTCAGATAGA
GTTGCACCACCTATTCGAATAATAGTTGCTGAGGGAATCGAGGATGTAACCATAAAGGTA
TCTGATGAAGGGGGTGGCATAGCAAGAAGTGGTCTTCCCAAAATTTTCACATACCTTTAC
AGCACTGCCAAAAACCCATTGGATGAGTACACAGATCTGGGAACAGCTGATACAGTTACA
ACCATGGCTGGTTATGGTTATGGGCTACCTATAAGCCGCTTATATGCTCGGTATTTTGGA
GGAGATCTTCAAATTATCTCTATGGAAGGATATGGTGAGTGCAGTTGTTACAGTTAA
>EDWA@DN10018_c0_g1_i3
ATGGCGGCAAAGAAGGCGACGGAATCTTTCTCCAAGAGCTTAATAGAGGAAGTTCACAAA
TGGGGTTGCATGAAGCAGACGGGGGTGAGCTTGAGGTACATGATGGAGTTTGGGTCTAAG
CCCACTGAGCGGAATTTGTTGATTTCGGGTCAGTTTCTCCACAAGGAGCTCCCCATTAGA
ATTGCTCGGAGAGCAATTGAGCTCGAGAGTCTCCCTTATGGCCTTTCTGAGAAGCCTGCT
GTTTTAAAGGTGCGAGACTGGTATTTGGATTCCTTTCGTGACCTACGAGCGTTTCCTGGT
ATCAAGGATACGAATGATGAGAAGGAATTTACAAAAATGATCAAGGCTATTAAGGTGAGA
CACAACAATGTGGTCCCTATGATGGCTTTGGGGGTTCAACAATTGAAGAAAGGCATGGAT
CCGAAGATTGTTTACAAGGATCTTGATGAGATTCATCAGTTTCTAGATAGGTTTTACATG
TCAAGAATTGGAATTCGCATGCTTATTGGGCAGCATGTGGAGTTGCATAACCCTAATCCT
CCTCCACATTGTGTGGGTTATATACATACGAAAATGTCTCCATTGGAGGTGGCTCAAAAT
GCTAGTGAGGATGCTCGTGCTATTTGTTTGCGAGAGTATGGCAGTGCTCCTGAAATTAAT
ATTTATGGGGATCCCAGGTTTACATTCCCGTATGTTCCAACACACTTGCATCTGATGGTA
TTTGAGTTGGTCAAAAACTCCTTGCGTGCTGTCCAAGAGCGATATATGGATTCGGATAGA
GTTGCGCCACCTATTCGAATAATAGTTACTGAGGGAATTGAGGATGTAACCATAAAGGTC
TCCGATGAAGGGGGTGGCATACCAAGAAGTGGTCTTCCCAAAATTTTCACATACCTTTAC
AGCACCGCAAAAAACCCATTGGATGAGTACTCAGATCTGGGAACATCTGATACAGTTGCA
ACCATGGCCGGATATGGTTATGGGCTACCAATAAGCCGCTTGTATGCTCGGTATTTCGGA
GGAGATCTTCAAATGATCTCTATGGAAGGATATGGGACTGATGCATATCTCCATTTGTCT
CGTTTGGGAGATTCACAAGAACCCTTGCCATGA
>EDWA@DN10019_c0_g2_i3
ATGCAGAATCTTCGCCACCTGATATCCCGTCTCTCGTCCCCAAAGAAACCCATATCCCTT
CAAATCGACCCATTTCGAGCATTGGGTTCACGCGCCTTTTGTTCAAAATCCGATGATCTG
GGTTGGAGCACTGCTTCCTCGTGGTCCAGTCGCTTGACCAAGGACCATTTCGATGGAACC
ATGAGTCCCCAAGCGAGCAGTGGAGTTCCCGAGCAATCTGCACCGGTTTCGGATCTTGAG
AATGTACACCATGCGGTGGAACAGTTGAATTCCGAGAACAGGAAGTTGAAGGAGTACGCC
GATGGATGGGATCAGCGGTTGCTCGAAACGAGCGTTTTGTTGAAGCAAGTGCTTGAGCCT
GGTGCTAGAGGTGCTTATCTTAAGAACTCTGAAAAGGCTGAAATGTACCGCTTGCATAAG
GAGAATCCCGAGGTTTATACTGTTGAGAAATTGGCTAAGGATTATAGGATTATGAGACAG
AGAGTGGAAGCTATTCTTTGGCTTAAGAAAGATGAGGAGGAAATGGAGAAGAGAAATGCT
CTTCCTCTTGATGACTCTGTCGAGCTGCTTCTTGACAGTTGCTCTGAGTAA
>EDWA@DN10019_c0_g2_i4
ATGCATAATCTTCGCCACCTGATATCCCGTCTCTCGTCCCCAAAGAAACCCATATCCCTT
CAAATCGAGCCATTCCGAGCCGTGGGTTCACGCGCCTTTTGCGCAAAATCAGATGATTCC
GATGATCTGGGCTGGGGCACTGCTTCCTCTTGGTCCAATCGCTTGACCAAGGATCATTTC
GATGGAACCATGAGTCCCCGAGCGAGTAGCGGAGTTTCCGAGCAATCTGCACAGCCGCAG
GCTTCGGATCTTGAAAATATGAATGGTGCGGTGGAACAGTTGAATGCCGAGAACAGGAAG
TTGAAGGAGTACGTCGATGGATGGGATCAGCGATTGCTTGAAACAAGCGTTTTGTTAAAG
CAAGTTCTTGAGCCTGGTGCTCGAGGGTCTTATCTTAAGGACTCTGAAAAGGCTGAAATG
TACCGTTTGCATAAGGAGAATCCAGAGGTTTACACTGTTGGGAAATTGTCCAAGGATTAT
AGGGTTATGAGACAGAGAGTGGAAGCTATTCTTTGGCTTAAGAAAGATGAGGAGGAAATG
GAGAAGAGAAATGCTCTTCCTCTTGATGACTCTGTCGAGCTGCTTCTTGACACTTGCTCT
GAACTTTTAAATGCACATGATCGGGAATTCCATGTAGCATCCCTTCCATACAAACCCGAG
TACAAGGTTATGCCCGAGGGTTGGGATGGCACCACCAAGGATCTGGATGAATATCATTAC
GAGATCTCCAAGAAAGAGGATGATATGCTTTATGAAGAATTTGTTCAGAGGTTTAACTTC
AATAAAATGAAGATGTCTGGTCAAGTAAAGCGACACAGGTATAGTCGGAGGCGCCCTACT
GAAGGCTGGAACTTCACAGTGGAGAAAATGGGGGCAAAGGGAAAGCGCGGAGGTGGCGGC
GGGTGGAAGTTTGTAAGTTTACCGGACGGATCAAGTCGACCACTCAATGAAATGGAGAAA
ATGTACGCGATACGAGAGACACCACGCCGAAGACGCAGAATTCTCCCATGA
>EDWA@DN1001_c0_g1_i3
ATGGATTCCTCTTTTGAAGGAGTTGCACTCGATCCATCAAAATGTAGTAAATTGAGCATG
GATGAAAAGAGAGAGCTCGTATATGAATTATCGAAGAGGACAAGTAGAGCCTCTGAAATG
CTACAGTCGTGGAGCCGTCAGGAGATTTTACAGGTCCTATGTGCCGAGATGGGGAAGGAA
AGGAAATATACTGGTTTGACTAAGCTGAAAATTATCGAAAACCTTTTGAAAATTGTAGCT
GAAAAGAATTCAGGGGATCATGAAGGTGTAACAGATCCTGAATCACATTCATACCCAACG
GATAGCCAGAGAACGGCCAAAAGGCAGAGGAAAGCTGATTATCCTTCCCGACTGCCCGTT
CCCGTGAATGATCCCGGCATTGGTAATGATGGAAATGACATGGTCAACGCTGTGTATTGC
AAAAACTCGGCTTGCAAAGCTACCTTGAGAAAAGATGATGCATTTTGCAAAAGGTGTTCC
TGCTGCATCTGCTACAAGTTCGATGATAACAAGGATCCTAGCCTATGGTTAATTTGCAGT
TCGGAGCCACCTTTCCCTGGAAATTCTTGTGGCATGTCGTGTCATCTCGAGTGCGCTTTA
AAACACGAAAAGTCTGGCATTGGAAAAGATAAACGACATGGTGTTCTTGATGGGAGCTAT
TATTGTGTAGCATGTGGGAAAGTAAATGATTTGCTCGGGTGCTGGAGAAAACAAATGATG
GCTGCAAAAGATACGAGGAGGGTGGACATTCTTTGTTATCGTGTCGCTTTAGGCCAAAAA
CTTCTTAACAGGACTGAAAAATACCGTAAGCTTTCAGAGATTGTTGATGAAGCCGTTAAG
AAGCTTGAAGCCGAGGTTGGTCCGTTAACTGGTGTGCCTGTGAAGATAGGTAGGGGTATT
GTCAACAGGCTTTCTTCTGGACCCGAAGTTCAGAAACTCTGTTCTTCTGCAGTGGAATCA
CTGGACAAAATGCTTTTTGATACTAGCTCACATTTTTCACCAAATCATTCAGTACCAGCA
AGTTCATGTTCGATTTCTCCAGCAACTGTACGTTTTGAAGATGTTAGTCCAACTTCTGTC
ACTGTGATTGTGGGTTCGGAAGAACCTTTACAGAGCAGTATTATCGGTTACACCTTATGG
CATCGGAAGGCTTGTGGTCGGGATTACCCTGTTAAATCAACTTGTACCATGTTTGTGCCA
AACACAAGGTTTGTTGTCACGGGGCTGAGTCCAGCTACGGAATATCTTTTCAAAGTCGTG
TCATTTAATGGTACAAGAGAGTTTGGTCCATGGGAAGTTCCGATTTCAACAAGCTGTGAT
GGGAATGAAGTTCCTAGCTGCCCGATGATGGAAAGAAGTCAAAGCCCAGCAACCAATTGT
AGCAGCCTTTCGAATCCGTCTTCGGTGGAGGATGAAACTAATAACAATACTCCGTACAGT
GATCAAAATGATGACCGAGCAGACAATTATGATATATATTCCAAGGACACGGATAAAATT
GTTTCCACAAATCCATTGAAAGGTGCCATCAACTGCACTGTCCTTGGTGAAGATGGAATT
CCAGTGGAAGCAGTTCCGATGTTGGGTGAGGAACGCGAGATAGAGATAGTTGGTCCTATA
CTTGATGCCAAGCCACTAAATGCTGAGAAAAAGCACACATCCGAGGACCGGATTACCGAG
GAGACAAGCACCGATAATGACTCCGATGCCCTGGTTGAGACTGGTAACAAGCGTTTGCCA
TTTGTCGGTTGCTCAGAAGCTGGATTGCCCATTACTCCCTGCAGAACGGAAATAATTAAA
ACCGGACAAGGTAGAAGTGGGAGATCAAAATCCAGCAACAAGGACGTTGAGAATGTGACT
GAGAAAGGAGAAGATCCTCAAGACGGAAGCACCTCAAAGAAGAAAACCGGAGAAAGGCAA
GATGAAGAATGCATGGAAAACGGTCTCTCAGATATGGATTTTGAGCATTACGTGAAGGTG
ATCAGATGGTTAGAATGCAAGGGACATATCGAGAAGAACTTCAGGCAGAAATTCCTTACC
TGGTACAGCTTGAGAGCAACCCCACAAGAGGTGAGAATCGTGAAGGTCTTTGTCGATATC
TTCATCACAGATCCAGCATCTCTCGCGGAGCAGCTCGTGGACACTTTCTCAGATTGTATC
TCGAGCAAGGGATCGCACGTCGTACCGGCAGGCTTTTGCATGAAGCTTTGGCATTGA
>EDWA@DN10020_c0_g2_i1
AGCATTGTTTTGAAACGGAATGTCACCATGTTGGATATTGTCAGCACACGAATGCTTGGT
CAATTTGGCTTTCTTGCGAAGGTATTTTCTATCTTCGAAGATTTAGGCATCTCTGTGGAT
GTTGTAGCTACTAGTGAAGTCAGTATTTCCCTGACTTTGGATCCGTTAAAACTTTGGAGC
AGAGAGTTGATACAGCAGGAACTCGATCATGTTGTAGAAGAACTTGAGAAAATTGCTATT
GTCAATCTGCTTCAACATAGATCTATCATTTCTCTCATTGGGAATGTCAAGAGATCCTCA
CTTATACTGGAGAAGGCATTTCACGTTCTTAGGATCAATGGAGTTAATGTTCAAATGATC
TCTCAGGGTGCATCT
>EDWA@DN10021_c0_g1_i1
ATGGAGCTTTCGATTTCGTGTCGCCTACTCAACACCACCGCCGCCGCCGCAACATCGCTT
GTAACATACAAGCCCAGACATACTTCAATCCCCCTTCTTCCCCTCAAACACTCACTCTCT
CCCCTCACTTTGAAACAAATGAATAACAACAATTCCCAGTCAACGCTTTCTTGTTCCTCC
CTTCCCCAAAGCAACGCCACTCCTGCCCCAACTTCCCCTTCAACCGCCTCAGGTCGTATT
GGAGAAGTGGATAGGGTAACGAAAGAGACGAATGTGTGGGTCAAGATAAACTTGGATGGC
ACTGGAGTTGCTAATTCTACTACAAGTATTCCCTTTCTTGATCATATGCTGGATCAATTA
GCCTCTCATGGACTGTTCGATGTGCACGTCAAGGCTACCGGAGACATTCACATTGATGAT
CATCACACCAATGAAGATGTTGCCCTTGCTCTTGGAACGGCATTGCTTCAGTCACTTGGT
GACCGGAAAGGGATTAATCGGTTCGGTGATTTTTCAGCTCCGCTTGATGAAGCATTAGTA
CATGTTTCACTGGATTTATCTGGCCGACCACATTTAAGTTATGGTTTAAACATTCCGACT
TCAAGAGTTGGGACATATGACACTCAGGTAGTCCACTTAACTTTTGTTCTGTTCGAATAT
GGGGGAAACTTGTCGACCAGATTTCAACATTTTATATGCTTTCCTAAGAAGTTATTGCTG
CCTTCATTGTGCTCTCTTTTCAAATATGTTTTTGCTGAATTTCACAAACACATTTTTATG
TATCACAGTTGGTGGAGCATTTTTTCCAGTCTTTGGTCAATACTTCTGGCATGA
>EDWA@DN10021_c0_g1_i12
ATGGAGCTTTCGATTTCGTGTCGCCTACTCAACACCACCGCCGCCGCCGCAACATCGCTT
GTAACATACAAGCCCAGACATACTTCAATCCCCCTTCTTCCCCTCAAACACTCACTCTCT
CCCCTCACTTTGAAACAAATGAATAACAACAATTCCCAGTCAACGCTTTCTTGTTCCTCC
CTTCCCCAAAGCAACGCCACTCCTGCCCCAACTTCCCCTTCAACCGCCTCAGGTCGTATT
GGAGAAGTGGATAGGGTAACGAAAGAGACGAATGTGTGGGTCAAGATAAACTTGGATGGC
ACTGGAGTTGCTAATTCTACTACAAGTATTCCCTTTCTTGATCATATGCTGGATAAATTG
GCCTCTCATGGGCTGTTCGATGTGCACGTCAAAGCTACCGGAGACATTCACATTGATGAT
CATCACACCAATGAAGATGTTGCCCTTGCTCTTGGAACGGCATTGCTTCAGTCACTTGGT
GACCGGAAAGGGATTAACCGGTTCGGTGATTTTTCAGCTCCTCTCGACGAAGCATTAGTA
CATGTTTCACTGGATTTATCTGGACGGCCGCATTTAAGTTATGATTTAAACATTCCTACG
GCAAGAGTCGGGACATATGACACTCAGTTGGTGGAGCATTTTTTCCAGTCTTTGGTCAAT
ACTTCTGGCATGACACTACACATACGGCAGATTGCAGGAAATAATTCACATCATATTATT
GAGGCAACCTTTAAGGCTTTTGCTAGGGCCCTCAGGCAGGCAACGGAGTACGATCCACGT
CGTCTTGGGACTATACCAAGGTTCGATATTCTGCTATTTTGA
>EDWA@DN10021_c0_g1_i17
ATGGAGCTTTCGTTTTCCTCTCGCCTCCTCAACGCCGCCTCCTCCTCTAACGCCGCCGCA
ATCACGGTGTTAAAATCCAAGCCCGGAGTTCATCATAGACGTACTTCAGTCCCTCTTCTT
CCTCTCCAACACTCACTCTCCCCTCTCACTTTGAAACAAATGAACAACAACAATTCCCAG
TCAACGCTTTCTTGTTCCTCTCTTCCCCTAAGCAACGCCTCTTCTGCCCCAATTTCCCCT
TCAACTGCTTCAGGTCGTATTGGAGAAGTGGAAAGGGTAACGAAAGAGACGAATGTGTGG
GTCAAGATAAACTTGGATGGCACTGGAGTTGCTAATTCTACTACAAGTATTCCCTTTCTT
GATCATATGCTGGATAAATTGGCCTCTCATGGGCTGTTCGATGTGCACGTCAAAGCTACC
GGAGACATTCACATTGATGATCATCACACCAATGAAGATGTTGCCCTTGCTCTTGGAACG
GCATTGCTTCAGTCACTTGGTGACCGGAAAGGGATTAACCGGTTCGGTGATTTTTCAGCT
CCTCTCGACGAAGCATTAGTACATGTTTCACTGGATTTATCTGGACGGCCGCATTTAAGT
TATGATTTAAACATTCCTACGGCAAGAGTCGGGACATATGACACTCAGTTGGTGGAGCAT
TTTTTCCAGTCTTTGGTCAATACTTCTGGCATGACACTACACATACGGCAGATTGCAGGA
AATAATTCACATCATATTATTGAGGCAACATTTAAGGCTTTTGCTAGGGCCCTTAGGCAG
GCAACAGAGTACGATCCACGTCGTCTTGGGACTATACCAAGGTTCGATATTCTGCTATTT
TGA
>EDWA@DN10021_c0_g1_i5
ATGGATAATAATTCCCAGTCACATCTTTCTTGTTGCTCTCTTCCCCAAAACAATGGCTCC
TCATCCCCCACTTCCCCTTCTCCACAAGACCCAGGCCGGATTGGAGTGGTGGAGAGGGTA
ACCAAAGAGACTAATGTGTGGGTTAAGATCAATTTGGATGGCAATGGAGTTGCTAATTCT
ACTACTAGTATTCCCTTTCTTGATCATATGTTGGATCAACTAGCGTCTCATGGGTTGTTC
GATGTGCACGTCAAGGCCACCGGGGACATTCATATCGACGATCATCATACCAATGAAGAT
GTTGCCCTTGCTCTTGGAACGGTGACAGCTTTCTCTTATTAA
>EDWA@DN10022_c0_g1_i5
ATGGGGCATAGACATATATTTTACACCTCCCAAATGTTTGAGGGTGAAAATGAGCAGGGA
TGGAATCATATGCATTCGGACCAACCTTATGCAAATCTTGTGAGGGCAAGTACTACAGAA
CATGGTTCCTTCTGTCCTGTAGAAAATGTTTCTGTTGATGCGGTGCATGTTTCTCCTCAT
TGGAATCCTGTCCCTAGGTCCAGTGGTTATGCTACCTCAAGCCACAATGTTGAAGCTCCG
CGATATCAACCTGATGCTTCAGGCCCATCCCAGGATCTTATTCTGCATCCATCAGCGCCT
GGAGCATTTGGTGCATCCCCTGATAATTATACACATCATGCTTCTTCTTCCAATTATGTT
AGGCAGAGTCTCAATGGGATCGAGGGTGGTTTTGTTGATCTCACAATGGGTGGTGGTAGA
GGGCCTCACAAGCGCAAAAGCCCTGGAGTCCCTTCAGTCTGTGAAAGGGGTGGTTCAAGC
AGATATGTTGGAGCTGGAAGTTCATCTGAACTTCCTCAATCATCTGACTTATGGCAAGAG
AAACCTAATGTAGATCCTCAGCACATGCACTGGGATCATGTGTCCATGCCCCCAAGCTAT
AGAGGCAATAGCCTTTCAATTAGAGGCGAGGGTTCTATGAGGAATGTGAGAAGCCGTCCA
GCACTTGATCTTGAATCCAACCTAGTTAGGAACCATTTATCAAGGAATCCTTCTCACACT
TCCTATTCTACAAGCCACCCAGTTGACCACTCTAGCTCAGTGAATCTCTCTGGTCAAAGC
TCTAATGCTTTGTCAAGGGAGTGCGAATGGGGCCATTTGAGAATGTCTCCTATTCATGGA
AGGATTCAAGCTTCGGATCCAGGTGTTTTTAATCATGAGACAAACCGCTTTCTTGGCGGT
AGCAGTGCTACAAATTCTTCTGTAGAGGTTGAGGGGCTTCAGGATGATTTCATTTCTGGT
AGAAATTCCGTTCTTCCTCAGAGTTTCCATGGCAGCTCAACACAATCTGTAAGGGGTATT
CGCACAAACTATTCTCATAGATCTACCCCACCCTTTAGGGCTTCTTCCAGCAGTGTGCGA
TTAGGACATGCAGGTCCCGCAGAAGAGGGGATTCAGATCATTGCTGGAAGTTATTCCTCC
AGACATCCTAGGCCACTATCAGCTATAACATGGCGTAATAATAACCAGACTGTGAGGTCG
ATGGCATTTAATGACAGATACCGATCTCCAGCTGATGATGTGGCTTTCCATGAACGATTT
TCATCTGAGGGTTTTATAATTGTAGATCGCTCAGCATTTCCGGGATCTAGAAATATGTTC
GATCAGCATAGAGATATGCGGCTAGACATAGACAACATGTCTTATGAGGAACTACTTGCG
CTAGGGGAAAGGATTGGGAATGTCAACACAGGCTTGACTGAAGACTCGGTATCCAAGTGC
TTGACCGAAACAATTTACTGCTCTTCAGATCGAATCCAGGACGAGAGCTCTTGTGTGATC
TGCCTGGAAGAGTACAAGGACATGGATGAAGTGGGGGAGTTGAAGACTTGCAGACATGAT
TACCATGTTTCCTGTATCAAGAAGTGGTTGTCAATGAAGAATACATGTCCGATCTGCAAA
GCTTCGGCTATTGCGGAGGATAAGGGGAAATAA
>EDWA@DN10022_c0_g2_i2
ATGGATCATAGGCATTTATTTGGCTCATCCCAAATGTTTGAGAATGAACATGAGCAAGGC
TGGAATCATATGCATGCGGAGCAACCTTATGCAGATCTAGCAAGGTCAAGCACTATAGAA
CACGGCTCCTTCTGTCCTGTAGAAAATATGTCTGCCGATGCAGTGCGCCATTCCTCCCAC
TGGAATCATGTGCCTATATCAAGTAGTTTTGCTACCTCAAGCCACAATGTTGAAGCTCCA
CGGTACCTACCTGACACTTCAGGTCCATCTCGTGATCTTTTTCTGCATCCATCGGCGCCT
GGAACATTTGGTGCAGCCCCTGAGAACTACATGCATCATGCATCTTCTTCCAATTATGAT
AGACAGACTATCCATGGAATTGAGGGTGGCTTTGTTGATCTCACAATGGGGAGTGGAAGA
GGACCTCACAAGAGAAAAAGCCCTGGAGTTCCTTCAGTCTGTGAGAAAGGTGGTTCAAGC
AGATATGCTAGTGCTGGAAGTTCATCTGATATGCCTGGACCTTCTGACTTTTGGCAAGAG
AAACCTAATATAGATCCTCAGCACATGCTTTGGGATCATGTTGCCATGCCCCCGAGTTGT
AGAGGCAATGGCCTCTCAATTAGGGGTGAGGGTTCTATGAGGAATGTAAGAAGCCGTCCA
GCATTTGATCTTGAATCCAACCTTGTTAGGACCCATTTGTCAAGCAATAGTTCTCATACT
TCTTACCCTGCAAGCCACCCAGTTGAGCATTCTAACTCGGTGGATATCTCAGGTCAGAGC
TCTAATACAGTTTCAAGGGAGTGGGGCCATTTAAGAATGTCTCCTAATCATGGAAGGATT
CTACCTGAAGATTCAAATGTTTTTAATCATGAGACAAACCGCTTTCTGGGTGGTATTGCT
ACAAATGCTTCTCTCGAGGTTGGTGGACTTCAGCATGATTTCATTTCTGGTAGAAATCCT
GTTCTTCCTCAGGGTTTCCATGGCAACTCAGCTCAATCTGTAAGGGGTGTTCGAACAAAC
TATTCTCAGAGATCTGGCCCAACTTTCAGGGCTTCTTCCAGCAGTGTGCGATTAGGCCAT
GCAGCGCCCTCAGAAGAGGGGATGCAGGTTGTTTCTGAAAGTAATTCATCCAGGCACCCT
CGGTCATTATCAGCTGTAACACGGCGTAATAATGAGCGGAATGGGAGGTCAAGGATATCT
CATGATAGATACCGACCTCTAGCTGATGATGCAGCTTTCCATGGTCGATTTTCATCTGAG
GGCTTTATGATTGCAGACCGCTCCGCTTTCTATGGATCTAGAAATATGTTTGATCAGCAT
AGAGATATGAGATTAGACATAGACAACCTGACTTATGAGGAACTACTTGCATTAGGGGAA
AGGATAGGGAGCGTTAATACAGGCTTGTCAGAAGACTCGATATCTAAGTGCTTAGCCGAA
ACAATTTGCCACTCTTCAGATCAATACCAGGATGAGGGCTCTTGTGTGATCTGCCTGGAA
GACTATAAGGACATGGATGAAGTCGGGGCATTAAAGACCTGTGGTCATAAATACCATGCC
CCTTGTATCAAGAAGTGGTTGTCGATGAAGAATACATGTCCGATCTGCAAAGCTTCGGTT
CTGGCCGATAATACGAAGGAGAAATAA
>EDWA@DN10023_c0_g1_i3
ATGCAACTGCAGAACCAAGAAGAAATCAAGGAAGACCATGGCCATGACCATGCGGCTTCA
ACTAGAAGAAGACAATTTATGCTTCAAGCACCTCTTATTTCCATTTCTTTTTCACAATTG
ATTACTTCTAATGCTCTTGCAGTTGCAGAGATTGATGTGCCGCAAGATTTCCGGGATTAT
ACTGATGAAGTGAATAAGTACAAGATTTTAATCCCCCAAGGTTGGCAAGTGGGAGCGGGT
GAACCCAATAGTTTCAAGTCCATTACTGCTTTCTATCCAGAAGAAGCAGCCAACTCAAAT
GGTGATGCTAATCTGTCATGCACTTTCTTATATCCATTCAGTGGTTTGCATATGCAATCA
AACTAA
>EDWA@DN10024_c0_g1_i5
ATGGATGTTGATTCACAACCAACAATGGAGGAAACAATATTAGTGGGCGATGATCTAATG
ATGGGTCCACCATCTCCAGTCATCCCACAAGAAATTGCATCTCATGTGCTTGAAGGCGTT
GAGTTATGTGATGGGATCTTACGAAATTTATTTTTGTGTCTTCAGATTAATGATATCGAG
CCATTCTGTCAAGACGAGCTGGCATTATATCGACAGTGTGCGGAAAAGAGGGACAAGGAA
CTAAGGCAACAGCTTCAGGACAGTGAACGGAAATTGGGGTTGTCAATGCCTTTAGATCAA
GCAAATGAGAGAGTTGGTCAGCTTGAATCGGAACTCACATCATCGGAGAGGTACTTGGTT
AGGATATTATCATGTCTTCTGCAAGAATCATTGAATCGGTAG
>EDWA@DN10024_c0_g2_i1
ATGGATGTTGATTCACAGCCAACAATGGAGGAAACGATATTAGTCGGCGATGATCTAATG
ATGGGGCCACCTTCTCCCGTCGTCCCGCAAGAAATTGCATCTCATGTGCTTGAAGGCGTC
GAGTTATGTGATGGGATCTTACGGAATCTATTTTTGTGTCTGCAGATTAATGATATCGAG
CCATTCTGTCAAGATGAGCTTGCATTATATCGACAGTGTGCTGAAAAGAGGGACAAGGAA
ATAAGGGAACGGCTTCAGGATAGTGAGAGAAAGTTGGGGTTGTCAATGCCTTTTGATCAA
GCAAAGGAAAGAGTTGGGCAGCTTGAATCAGAAGTCACATCATTGGAGAGGCGCTTGATT
CTAGCAAGTGGAATGGAAGGCATTGAAGGATTTCGCCAAAGATGGAGCCTGCATGGTCGA
CTTACAGATACCAAGAAAAGACTGGAATCGTTAAAACTGGGCGTGGAGAACAGAAAAATG
GATGAACCAAGCAAACCTCCTACTGGGAAAAGATGGTTCTTTTGGTAA
>EDWA@DN10025_c0_g1_i4
ATGGGGGTTTCAGGGTTTATCAAGGGCTTTAACTTCCTCCATAGAAACAAACCCAGAATC
AGATTTCACCCGTATGGTTATATTCAATGGAGAAACTTCTCAGATTCCAAAATTCTAAAC
GGCCATGACTCTCTTCTTCCTGTTTTGATTGTTGGTGCAGGACCTGTCGGCCTCGTTCTC
TCTATTCTTCTCAACAAATTCGGGGTAAAATGCACGGTTTTGGAGAAAAACAAGGGTTTT
TCCAAGCACCCACAAGCTCATTTTATCAATAATCGAACAATGGAGGTGTTTCGGAAATTG
GATGGGTTAGCAGAGGAGATTCAAAGATCACAACCACCTGTAGATTTATGGAGAAAATTC
ATATACTGTACTTCGCTGACTGGTTCAGTCCTAGGTTCAGTGGACCATATGCATCCTAAA
GATTTTGAAAAAGTTGTTAGTCCAATCTCTGTCGCGCACTTCTCGCAGTACAAGTTAACT
AGGAAACTTGTTAAGATGTTGGAGAATGTTGGTTTTCGTGTTCACACGTTAGAAGGCCCT
GAAGGCCTTGATCCTGAGCCACTAAAGGGAAGGGAAATCTTGATGGGACATGAGTGTGTC
TCCATTGACACAACTGATGAATGTGTTACCGCAACTGTTTCTTTTTACAAGGAAGGTAAG
TTGTTGACGAGAAAAATTCAGTCTAAAATTCTTATTGGCGCTGATGGCGCGGGAAGTGCA
GTAAGAAAGCTGGTTGGAATAGAATTGAAAGGTGAAAAAGACTTGCAAAAACTTGTGAGT
GTTCATTTCTGGAGCAAAGAACTCGGACAATACCTGCTTTACAAGAGGCCTGGCATGCTA
TTTTTCATTTTCAACACTGAAGCTATCGGGGTTCTTGTTGCTCATGATCTTACACAAGGG
GAATTTGTATTACAGATCCCATTCTATCCTCCTCAACAAAACCTGGAAGATTTCAGCCCT
GAGGTATTTCATTTCATCATAGATTTGGATGATTAG
>EDWA@DN10026_c0_g1_i2
ATGGAGGAAGAAGAGCCGTTTCCTTCGTCGTCGTCGTCGTCATCTTCTTCTTTCATTCTC
AAAGACATCTCCAATTTCAAAACCCCAAAACGCCCTTCCAAGCCTTGCACTCAATTCTTC
GCCGCTTCGAATGAAACTCCGAGGCCATCTCCGTCGTTTCGCTATCGTTCTCGGCCTTCC
CACGCCCCTTCCTCTTCCCGCTCCAAAGCCAAATCCGTCGCTAAGCTCAAAGCTTACCAG
ATGGAGCGATCTCAGTCCGCTTGTAAAGAACAACTAAAGAAAGACCAATCGCTTAGATCT
CTGTCTAAATGTCTTACCGTTTGGCTCAATTTCCTGTTTCGGAACCCGGAGGCTTGCGGT
TGTGATCTCTCCATCAATGGCTGCAGTGAGAGTAATATTGTGCGAGTGGACAGTGCTTGG
AGAAGCCCGAAAAGGATGAGAGAGTTTTCGTGGAGAGGGGAGGGATCCGAAAATGTGGCC
GCGGATATTTTGAGCTCAAAGTATTTGAATTTGAGGGCTTCGTTGAAGGATGTTTGTAGT
TTTGATGATTTGAAGCAGCGGATGCAGATTTATTTGAGTTTGGCGAGTTGCAAAGAGGTT
TTCGATGTCATGACTCGAGTCGCTAAGAATATAGATGAAGGGAGGTTAAAGATGAAAGCA
AATTGTCCTATAGTTACAGATGTTGGAATGAAGGAAAAGGCTTCTAAAATTCTTTTGTCT
TACAACCCAATTTGGCTTCGAATTGGGTTGTATATTGTTTTTGGTGGCGATTCCTTGATA
TCATCTGAGGGGGATTTTAGTTCTGTGAAAGATATTTCGTTTTTGAAGATGATAATAGAA
AACCAATTCTTCTCACACACCGGGCTTGCAAAGGCTTATGCTTATAACAAGAAGGTGGAG
GGTTTGTACAGACCGGGATACTATGAGAATTTGGGGAATATTATATTGAAGAGGATATTG
TTGCTTGTTCTTATCCTTGATCGAGCTAAATCTCAGACCAGTCTTCCTCTTAATTACGGT
ATTGATGGAGTGGATGGAGGTTCTCCTCTCCTGTTCACAATTTCATCTGGTATAAAATCA
AGTTGTCAAGTCCTTAATGATTTCTTATCATCTGATGTTATGCATGGGGAAGGTAATCTT
CTTGCACATCTAGTGATTGTAGGGTACAAAGTTTCTCATCAGCAGTCTGCCCTTGTTGAG
TTTGACTTCCAAGTATCAGATTTATTCTTGGATCTTCAAGATGGTGTGCGGCTTTGTAGA
GTTATTCAGCTTTTGCAACATGACCCCTCAATCCTCATGAAAATAGTAGTTCCTTCAGAC
ACCCACAAAAAGAATTTGGCAAATTGTGGTGTTGCCCTTCAATATCTGAGAGAGGCTGGT
GTCATGCTATGCGATGAAGATGGACTGAAGATTATGAGAGATGATATTGCTGACAGAGAT
AAGGAACTTACTCTATCCTTGCTCTGGAATATATTTGTTCGTTTACAGTTGCCACTTCTG
ATTGACAAAACAACCATTGGTGGTGAAATATCCAAAATACGTGGCTTTAATATGGATAAC
TTGAATGTAATCAATTCCTCAAATTTGGGAATGCTTTTAAACTGGATCCAGGCAATTGGT
GAAAAATATGGTCTTAGGATTGAAAGCTTTTCTTCGCTAGCCAATGGAAAAGCCATATGG
TGTGTGCTTGATTATTACTTCCGCATAGAACTTTCTTGTTCTAACAAGAACTCTCATGAA
ACAAGAGGTGAGGAATCAATTGTATCTGCTACTGATTATACAGATGCGGTTCACAATTTT
GTATTATCACAGAAACTGACAGCATTACTTGGAAATTTTCCTGAGGTTTTGCAAATAAGT
GACTTACTTGAGAATAATGGTGCAGTTAGTGACAAGAGTGTGGTAGTTTTGCTGGTTTTC
CTTTTGTCCCGCCTTATTGTCAAGAAAAATGTGGATAAGTTGAATTTCCATAAACTATTG
GGTTGCAATTGCCAAAACCTAGAGAGGAGGCATTCACTTACTCGAAGGCAGTTGGCAAGT
TCTGAAGCCATTGTGCAAAAGAAACAAAGAGACTTTGATATCACTGAAGATGCTTCTAAA
AAGTTCAAGGTCATTCTGGCTTGGTGGCAAGATATGACAGAACAAAACTACAATAGTGTT
GTAAAACCTACTGCTTCTACTTCATCTTGCTTCCCAGCCCAGAAGACAAGCATTAACATT
TCAAGAGAGAATGCTGCAATAGTCATACAGTCTCATTTCAGGAGTTTCTTAGAGCGTCGT
AATTTTCTGAAGAAGATAAAAGCTCTTGGTTTAATCCAAACTGTTCTGCGTGCGTGGTTA
ACTGTGAAGAAAAATTCAGAGCTCAACAAATTCAGTTTTGCAGGAGATCAGGAATTTCCA
TCTGAACTAGAGAGGCTTGTCAAGTTTATTGCTGAGAGACACAGTTTTGTTAGTTTAAGA
AGATCAGTGTTGCTCATACAGCATGCTGCAAGGAGTTGGATGGCTCAAAGGCGTGACACT
TCCTGTCCAGACCTAGTCAAGGCTGCCATTGTAATCCAGAAATGTTTCCGTGGTGGGGTG
GTAAGATCAATTCACAATATTGAGAATGCTTCTCTTAAAGGCCAGGAGAAGGGTCTAAGT
AATAGTGAAATAGAAGCAGCAACCAGGATTCAGATTGCATGGAAGAATTTTGTTTTGAGA
TACCTACACAAACAAACTTATGCTGCAACTAAAATTCAGAGCCATTACCGGGGTTGGCTT
TTAAGGAGAAGTTTTATGAAGCATAAACAAGCAATAATAAAAATTCAAAGTAATTTCCGA
CGACTGAAAGAAGCAAGCTATAATAAAAATCCAAAGTAA
>EDWA@DN10026_c0_g1_i7
GGCTTTAATATGGATAACTTGAATGTAATCAGTTCCACTCTTATGGGAATGCTTTTAAAC
TGGATTCAGGCAATTTGTGAGAAGTATGATCTTAAGATTGACAGCTTTTCTTCACTGGTT
AATGGAAAAGCCATATGGTGCTTGCTTGATTATTATTTCCGCAAAGAACTATCATGTTCT
TGTTATAACAAGGATTCTCATGACCCAAGAGGAGAAGAATCAATCATGTCTGCTACAGAT
TACACAGATGCAGTTCACAATTTTATGTTATCACAGAAACTGATAACACTATTGGGAAAT
TTTCCTGAGATTCTGCAAATAAGTGACTTACTTGAGCATAATGGTGCAGTCAGTGATCAG
AGTGTGGTAATTTTGCTCGTTTTCCTGTTGTCCCAGCTTGTTGTCAAGAAAAATGTGGTA
ATGCGTGATCTCAGAGGTTGTTTTATAAACCATTTGATTTTTCATAGCTGCAAACGGTTC
AAGAATTCTTCTATCTTTTGCCAGGATCAGTTGAATTTCCATAAACTATTGGGTTGCAAT
TGCCAAAACCTAGAGAGGAGGCATTCATTGACTCGAAGACAGTCAGCAAGTTCTCAAGCT
GTTGTGCAGAAGGAAAGAGACATTGATATCACTGAAGATGCTGCTAAAAAGTTCAAGGCC
ATTCAGGCTTGGTGGCGAGATATGACAGAACAAAACTACAAGAGTTCTGTAAGACCTGCT
GCTTCTGCTTCGAATAGTTCACCAGCTCAGAACACAAGCTCTGACATTTTAAGAGAAAAT
GCTGCAATAATCATACAGTCTCGTTTTAGGCGATTGATAGAGCGTCGCAATTTTCTGAAG
ATGATGAAAGCAATCTGCTTAATCCAAGCTGTTATACGTGCGTGGTTGACTGTAAAGAAA
AATACAGAGCTCAACAAATTCAATTTTGCCAGTGTTCAGGGATTTCCATCTGAACTCAAG
AGAGTTGTAAGGTGTCTTGTTGAGAGACACAGTTTTCTTAATTTAAGAAGATCAGTGTTG
CTCATACAGAAAGCTGCAAGGATTTATATCGTTCAAATACGGGATGTATCCCATCGGAAC
CTAGTTAAAGCTGCCATTGTAATTCAGAAATATATTCGTGGTTGGATGGTGAGGTCACAA
AACATTCTTGGACATGCTCATATTGAGAATCCATCTCTTAAGTGCCAAGTGAAGGATCTA
CGTAATAGTGATTCAGAAGCCGCTACCAGGATTCAGATTGCATGGATGAATTTTCTTCGC
AGATCTCAATCCAAACGAACTTTTGCTGCAACTAAAATTCAGAGCTGTTTTCGGGGTTGG
AAGTTAAGGAGGAGGTTTATGACGCAGAAGCAAGCAATAATAAAAATTCAAAGTAATTTC
CGACGACTGAAATGTTGGAGGGCCTTTCAGATTGCTAGGAAGGAATTTGTCTGTAAATCC
CTTCAAAATCAGACATTAGCTGCTACCAAAATTCAGAGTCATTTCCGTGCTTGGCAGTTA
AGAAGAAGTTTTACGCAGAAGAAACAAGCAATGATAAAAATTCAAAGTAATGTTCGACGA
CTGAAATGCTATAAGGCCTTTCAGATTACTAGGAAGGAATTTGCCTGTAGATCTCTTCAA
AATCAGACATTAGCTGCAACCAAAATTCAGAGTCAGTTCCGTGCTTGGCAGTTGAGAAGA
AGTTTTATGAAGAAGAAGCAAGTAATAATAAAAATCCAAAGCAATTTCCAGCGGCGAAAA
TGTTCGAGGGCTTCTCAACAATGTGAAAATGCCAACAGATCAGCTATCGTCATTCAATCT
TATGTGCGTGGATGGATAGCGAGGAGGAAAGCTTGGAGATACAAGTATCTTATTGTTATG
ATCCAATCATATTGGAAAGGTTATGTTAATCGGAAAGAATCTAGAGAGCAGCTATTGGAT
TTGCGCTTGAGAATGCAGAAGTCTGCTAGGAATGTGGATGATAGCAGACGTCTTATTAAC
CGGCTTTTGTCGGCACTTTCGGAACTACTCGGCATGAAAAGCATCAGAGGCATTCTTCAC
AACTGTGAGACCTTGGATATGGCTACAGCTCATTCTCTGAAGTGCTGCGAAGAACTCGTG
GCTGCCGGTGCAATCGGCATTCTGCTGAAGCTGATCTGGTCAGCCAGTCGCAGCATACCT
GATCAGGAGGTTCTAAAGCACGCACTCTCGACGCTTAGAAACCTCGCCCGCTATCCGCAT
TTGACACAAGTGTTAATCGAAACTCCTCGATCCGTAGAGATATTCTTATGGGAGTTGCAC
AGGAACAAGGAAGAAGGATATTTTATTGCTTCTGAAATCCTGAAGAAGATATGTTCGAAT
CCGAACGGTCTGAAAGTTGTACACAAGTTTCCTGCTCTTTTGAAGCGACTACACAATCTT
GTTGAAGAACTCACAAGGAAAACAAGCATTGACAAGAGAAATCCCCGTGCTGTTGGTGTA
AGAGACAACACAGATAGAAGAAGATTGAAGGAGGCTGCTGAACTTCTTAAACTGATAACA
AATGGTTAA
>EDWA@DN10026_c0_g1_i8
ATGGAGGAAGAACCTTTTACGTCGTCATCTTCTTCTTTACTTTTCAAAGACATCTCCAAT
TTCAAAACCCCAAAACGCCCTTCAAAGCCTCCCGTTTTCCACTCCCCGTGTCCTCAGTAC
TTCACTGCTTCCAAACAAACCCCGAGGACTTCATCCTCGTTTCGTCACCGCTCTCGACCT
TCCTTTGCCCCTTCCTCTTCCCGCTCCAGATCCAAAGCCTCCGCTGCCGCTGCCAAGTTC
AAAGCCTTCGAGCTCCAGCAATCTCAGTCGGCTAGGAAAGAGCAGCTCAAGAAAGAACAG
TCGCTCAAGTCATTGTCCAAATCTCTTACCGTTTGGTTGAATTTCCTCTTCCAGAACCCC
AAGTCTTGCGCTTGTGATCTGTCCATCAATGGCCGTGATGATAGGAATGTTGTTCGAGTG
GATAGTGCCTGGAGAAGCCCGAAACGGATGAGGGAGTTGTGGTGGAGAGGGGATGGATCG
GAGGAGAACGTAGCTGTTGATATTTCGAGCTCGAACTATTCCATTTTGAGGTCTTCGTTG
AAGGAAGTTTGTAGTTTCGATGATTTGAAGCAGCGGATGCGGATTTATTTGAGCTTGGGG
AGTTGTAAGGAGATTTTCATTGCCATGACTCAAGTTGTTAAGAATATAGATGAAGGGAGG
TTAAAAATGAAGGCACATTGCCCTATAGTGACTGATGTTGGAATGAAGGAAAATGCCTGT
AAAATTCTTATGTCTTACAACTCAATTTGGCTCCGAATCGGGTTGTATATTATTTTTGGC
GGTGATTCCCTGTTATCATCTGATGGAGATGATAGTTCTGTGCAAGATATTTCGTTTTTG
AAGATGGTTATAGAAAAGCAGTTTTTCTCGCACCCTGGACTTGCCAAGGCTTATGCTTAT
AACAAGAAGGTGGAGGGTTTGTACAGACCGGGATACTATGAGAATTTGGGGAATGTTATA
TTGAAGAGGATTTTGTTGCTTGTACTTATCCTAGATCGAGCTAAATCTCAGACCAGTCTT
CCTCTTAAGTATGGTATTGATGGAATGGATGGAGGTTCTCCTCTTCTATTCACAGTTTCA
TCTGGTACAAAATCAAGTCGTCAACTTCTAAATGATTTTTTATCATCGGATGTTATGCAT
GGAGAAGGTAATCTTCTAGCACATCTAATGGTTGTAGGGTACAAAGTCTCTCATCAGCAG
TCTGCCCTTGTTGAGTTTGACTTCAGAGTATCAGATTTATTCTTGGATTTTCAAGACGGG
GTGAGGCTATGTAGATTAATTCAACTTTTGCGACATGATCCCTCTATCCTCATGAAAATA
GTAGTTCCTTCAGATACGCAAAAAAAGAATTTGGCCAATTGTGGTGTTGCTCTGCAATAT
TTGGAACAGGCTGGTGTCATGCTATGTGATGAAGATGGATTGAAGATTACAGGAGATGAT
ATTGCTGGTGGAGATAAGGAATTCACTGTATCCTTGCTGTGGAATATATTTGTTCACTTG
CAGCTGCCTCTTCTGATCGATAAAACAACTATTGCTGATGAAATATCCAAAATAGGTGGC
TTTAATATGGATAACTTGAATGTAATCAGTTCCACTCTTATGGGAATGCTTTTAAACTGG
ATTCAGGCAATTTGTGAGAAGTATGATCTTAAGATTGACAGCTTTTCTTCACTGGTTAAT
GGAAAAGCCATATGGTGCTTGCTTGATTATTATTTCCGCAAAGAACTATCATGTTCTTGT
TATAACAAGGATTCTCATGACCCAAGAGGAGAAGAATCAATCATGTCTGCTACAGATTAC
ACAGATGCAGTTCACAATTTTATGTTATCACAGAAACTGATAACACTATTGGGAAATTTT
CCTGAGATTCTGCAAATAAGTGACTTACTTGAGCATAATGGTGCAGTCAGTGATCAGAGT
GTGGTAATTTTGCTCGTTTTCCTGTTGTCCCAGCTTGTTGTCAAGAAAAATGTGGATCAG
TTGAATTTCCATAAACTATTGGGTTGCAATTGCCAAAACCTAGAGAGGAGGCATTCATTG
ACTCGAAGACAGTCAGCAAGTTCTCAAGCTGTTGTGCAGAAGGAAAGAGACATTGATATC
ACTGAAGATGCTGCTAAAAAGTTCAAGGCCATTCAGGCTTGGTGGCGAGATATGACAGAA
CAAAACTACAAGAGTTCTGTAAGACCTGCTGCTTCTGCTTCGAATAGTTCACCAGCTCAG
AACACAAGCTCTGACATTTTAAGAGAAAATGCTGCAATAATCATACAGTCTCGTTTTAGG
CGATTGATAGAGCGTCGCAATTTTCTGAAGATGATGAAAGCAATCTGCTTAATCCAAGCT
GTTATACGTGCGTGGTTGACTGTAAAGAAAAATACAGAGCTCAACAAATTCAATTTTGCC
AGTGTTCAGGGATTTCCATCTGGTAGTTGTTCTTGTAAGCATTTTGGTCATATGCATTTT
TCATTTCTGTTTTTTCACTTCAATTGTTTATCTGTGCTTTGCCAGAAGAACTCAAGAGAG
TTGTAA
>EDWA@DN10029_c0_g1_i1
ATGGAGATGGAGCAGCTCTTAAGTATGGGATTCTCAAGTGAATTAGCAGCACAAGCTCTT
GCCGCAACCGGTGGCAAATCCACACTCAAAGCCACCGAATGGATTCTTTCCCACAAACCC
TCCAATCCAAACCCGAATCCGAACCCGAACCCCTCTCCTCCTCCGTTCCAACCCAAACTC
GACCGCTTCTTCCATCTTCACACAAAGCTTTCCCCTTCCCCTTCATCCCCTGAACCCACA
GCCACCGCCACCGCCACCGCCCCAAGCATCCGCATCGTACCCCAAAACGACCCAGATGAT
GATTCCGCCACCCCATCTCCGCTCCACAACAAACGTCAAAAGTTACAGCATCCCAAACCC
ATTATTCAACTAGGCAAAACTGATCAAACCCATGAGCCTTTGTCGGAACGGATGCGTCCT
CGTACCGTATTCGAAGTAGTCGGTCAAGATCATATTCTGGGTAACAATTCTCTTCTCCGT
TCTGCTATTGATCGTAATAGAATCCCCTCTATTATCTTTTGGGGTCCTCCTGGTTCTGGT
AAGACTTCCATTGCTAAATCCATTGTTAATTCGGCTCAAGACCGGTCTTTGTATCGATTC
GTATCGTTGTCTGCTGTTACTAGTGGTGTTAAGGATGTTAGAGATGCTGTTGAAGAAGCT
AGGAAGATGAGAGTTAAGAATAATAAGAGGACTGTACTCTTTGTTGATGAAGTTCATAGG
TTTAATAAATCACAACAGGATTCTTTCTTGCCTGTGATTGAAGATGGAAGCATTGTGTTT
ATGGGGGCTACCACGGAGAACCCTTCGTTCCATTTGATTACGCCATTGTTGTCTAGGTGT
AGGGTTCTTACATTGAATCCTTTAAAACCCCATCACGTTGAAACTCTTTTGAAGAGAGCT
GTTGATGACCAAGAGAAGGGATTGTCGCGGAGCGTAGGGATGAAGGTGGATGTTAAGGAT
GATGCTCTTGAATTTCTGTCTATGAATTGTGATGGTGATGCTCGTGTGGCGTTGAATGCT
TTGGAAATCTCCGCCACCACTGCGGCTGCTCGAGTGGCTGATAATCAACTGAAACAAAAA
GGTGTAGGATTAGAGCTTGATAGGGATTGCGATTCGGCCAGGAGTGAGGAAAACGAGATC
AGTTTGTTCACAGCAGTTGTTACAGTGGATGATGTTAAAGAGGCACTCCAGTGCAAGCAT
CTTGCATATGACAAAGCAGGGGATGAGCATTACAATCTGATCAGCGCACTCCACAAATCA
ATGCGAGGAAGTGATGCAGATGCAGCGATTTACTGGTTGGCAAGAATGCTGGAAGGAGGC
GAAGAGCCTCTTTACATTGCTCGCAGACTAATAAGGTTTGCCAGTGAGGATGTCGGATTG
GCTGATCCATTAGCCCTAAACCAGGCTGTTTCCTGTTACCAGGCTTGTCATTTCTTGGGC
ATGCCCGAGTGTAATGTTATTCTTGCACAATGTGTTGCTTACTTAGCTTTGGCTCCCAAA
TCTATTGCTGTGTATCGAGCCATCGGAGCTGCACAAAAGGTTGTTAGGGAATCGGTAGGA
CAGAATGAGGGAGTGCCGCTTCATTTAAGGAATGCACCAACCAAGCTTATGAAGGAACTT
GGATACGGAAAGGATTATATATATCCCCCAGATAACCCATCTTCGTCGACTCAGTCATAT
CTACCGCCTTCACTTGTAGGGTACAAGTTCCTAGATTGGCCAAGTCGAAATTCAAGTCAT
CCGTAA
>EDWA@DN1002_c0_g1_i1
ATGCAAGGCTCTGTCATTCTCTGCCATTCCGTTTTGATTTCGTCCTTGCTTTTTCTTTTT
GTTTTCGATTTCTATTTTCTTTCTTTATTTGTTGCTGACTCTTTTCTTTGTTGTTTATTG
TACGACGGTCGATGTGGCCGACGGATCGGCCGTTGGAACGGGCGGGGGAGACGTGGCGAG
CGCTCGGAGGAATCTGGAGGGGCGGACGTGGGCTTCACGCGCGCGAGTGGGGAGCTGATG
CGTCGCGCGTGGGCGCGTGTTGCGTCTCGTGGCATCCGGACCGTCAGATCACTCTCTGAT
CTAACGGCTCAGCTTCATGGCGGCGCGAGGTTACCAGATGGGCGTTTAGGGTTTCTCATA
TCTTCACATCCGGACCGTTTATCTGGCGCTCGGATCCGACGGTCAGGTCCAGTGGCGGCT
GTAAAGAAAAACAAGGCAGCTGTTAGGGTTTCCTTACCCGGATTCAGGCTTGTAAACGTT
TTTGGGCCAATCGGGCTTGTAAATCATCATTATTTGGACTGA
>EDWA@DN1002_c0_g1_i3
ATGCAATCGAAAAAACTCATTGGTTCGTATCTGTTTTGGCCGGTTTCATGCGCGGCTCTG
CTCTGTCATTCCTCTACCATTCTGTTGCACATTCCATCCCGTATTTCTACTTTTTTTTTA
TTTTGTTTTTTCTTTCTTCATTTGAGAATTGCTGACACTTTTCTTTTTGCATGTTCGTAC
GGCGATCGACGTGGCCGACGGATCGGCCGCTGGAACGGGCGGGGGCGACGTGGCGAGCGC
TCGAGGGAATCTGGAGAGGCGGGCGTGGGCTTCACGCGCGCGAGTGGCGAGCTGAGGCGT
CGCGCGTGA
>EDWA@DN10030_c0_g1_i2
GTGAATGTAGAACTGAAGCGTGAAGCAGAATTTTTCGGAGATATTGTCATTGTGCCATAT
ATGGACAACTACGACCTTGTCGTGTTAAAAACTGTTGCCATCTGTGAATATGGGGCTCGT
GTAGCGGCTGCCAAGTATATAATGAAGTGTGATGATGACACATTTGTGAGAGTAGATGCA
GTTATTAATGAAGCAAAGAATGTACATCTTGATCGCAGTTTCTATATCGGAAACATCAAC
TACTACCACACGCCCTTACGCTCTGGTAAATGGGCAGTAACATATGAGGAGTGGGCGGAG
GAAGTTTATCCGCCGTATGCAAACGGACCAGGCTACATATTGTCATCTGACATTGCTCAC
TTCATCGTCTCGGAATTTGAAAAACACAATTTAAGATTGTTCAAGATGGAAGATGTGAGT
ATGGGGATGTGGGTGGAGAAATTCAACAGCTCAAAAGCAGTGGAGTATGTACACAGTTTG
AAGTTCTGCCAATTCGGATGCATAGAGGATTATTACACAGCTCATTACCAGTCCCCAAGA
CAGATGATGTGCATGTGGGACAAGCTGCAAAAGAAGGCAAGGCCTCACTGTTGTAACATG
AGATAG
>EDWA@DN10030_c0_g1_i4
GTGAATGTAGAACTGAAGCGTGAAGCAGAATTTTTCGGAGATATTGTCATTGTGCCATAT
ATGGACAACTACGACCTTGTCGTGTTAAAAACTGTTGCCATCTGTGAATATGGGGCTCGT
GTAGCGGCTGCCAAGTATATAATGAAGTGTGATGATGACACATTTGTGAGAGTAGATGCA
GTCATTAATGAAGCAAAGAAAGTCCATCATGATCGAAGTTTCTATATCGGAAACATCAAC
TACTATCACAAGCCCTTACGCTCCGGTAAATGGGCAGTAACATATGAGGAGTGGGCGGAG
GAAGTTTATCCGCCGTATGCAAACGGACCAGGCTACATATTGTCATCTGACATTGCTCAC
TTCATCGTCTCGGAATTTGAAAAACACAATTTAAGATTGTTCAAGATGGAAGATGTGAGT
ATGGGGATGTGGGTGGAGAAATTCAACAGGTCAAAAGCGGTGGATTATGTACACAGTTTG
AAGTTCTGTCAATTCGGGTGCATAGAAGATTATTATACAGCTCATTACCAGTCCCCAAGA
CAGATGATATGCATGTGGGACAAGTTGCAAAAACAGACAAGGCCTCAATGTTGCAGCATG
AGATAG
>EDWA@DN10031_c0_g1_i1
GATGACGACGACGACGTACCCCCAGGATTCGGCCCTTCTGCATCCCGGGTCGAAGATGAC
CTACCTGAGTTTAATTTCTCTGGCGGTTCAAACCCATCAGGCCCTAGTTACCCCACTGCT
TACCAATCCCGCCGAGTAGGGATGACCTCTTCTCATTTACGTAGTCAAACATCGTCTCGT
CCTGTTGATCAAATGAGGGAGTTGATACAAAAGTATGGGCAACCAAATAGTAACAATGGG
CCTGTAGCGGTTCCGATGCAAAGGTGGAATGATGATGACGACGACGATATACCTGAATGG
CAGCCCCAAACATCCCTGCAGCCCCCGCAAAGCAAGGTTCGTAGCTTTCAACAGGCGATG
CATGCACCCCATCAGTTACCCCACCAGACATTACCAGCCATGCATGTTCAAGGTCAACAC
GGGAATTGGTGGGTTCCTCCGCCTGCTTCACCT
>EDWA@DN10032_c0_g1_i5
ATGCCAACAGATATTTTAGGGGAAGCAACTGAAATGCTTGCATTAAGAGGTTTAGAGGAT
ATACTCCAATTTCTACCTGAGAATGTTGCTCCTCCAGACACGAGAGTTGAGTTTGATCTT
TCCTTAAGCTGTTCAGATGTTCTCAACCAAATACAGCAGGAGATCTCGCTTTCAAATCCA
ACAACAACTGAACAAGGGCTTTTGAGATCGGATATTCAACTCTTTATTAAGCATAAAAGG
GCCTCCTTACCTGAATGTGCATTAGAACAGATGAAAGGCTTGATCTTGGAGGAAGGAAAT
AATGTTCTTGATGGTGATGGAAATACGCGTACATCGAGTTTTGAGGATGGTGGTGCACTG
CCAGAGGGTCATGGTGGTGACGCTGGTGAAGATAATGCTCAAGATTATCCATCAAGATCC
GTGAATTCCACCTCTGTTGATGAAAATGAAAATGGAAGGCCTAATATTGTCGCGATAAAG
AGTCATGTCTTGAGTTTGCTGCGAGGCAGACCAAGTAGAGATCCCGTGGGGGAAGCTAGC
TGCACACAACAAAACTTATGTATAATATGTAACGAAAATGGTCAGGTGTTGGTGTGCAGT
CGTAATGATTGCCGACTCATGGTTCATGAGAGTTGCTTGGGAACCCCTGCTCTATTTGAC
GATAAGTGCAACTTCCTTTGCCCATTCTGTGCTTATTCTCTTTCTTGCTCAAACCTCTTA
GGATGCAAGGACAGAATCTCTTCGCTAAGCAAGGACCTAAGTGCATTAATGAAACATCTT
GTGAAAAATCTTCCTGAGATACGAAGAGTCCTTCCGAGTCAATGA
>EDWA@DN10033_c0_g1_i1
TACCCAGTTATGCATTTACTTGAGCGCACTCTTAGTGTGTTAGCTTGCCGTTATGTCGAT
GAAGTTATCATTGGTGCACCTTGGGGAGTTTCAAAGGACATGATTACAACTTTTAACATT
TCTTTGGTTGTGCATGGGACAATTGCAGAGAGCAACACTTTGTTGCCTGGTGAAACCGAT
CCATACGCAGTTCCTAAGTCCATTGGAATTTTTCGGATGCTTGAAAGCCCTAAAAGTATA
ACCACAAGTTCGGTAGCCCAAAGGATAGTTGCCAATCACGAGGCTTACTTGAAACGCAAC
GCCAAGAAGACGCAG
>EDWA@DN10035_c0_g1_i2
ATGGCTTTAAGGCTTTTTCTTTCTGTGCAGACAAGTTCTGGGGGTTCCTTCAGATCAGGC
AATGAGCAAAATGTATCAAATGAGCCACTACTTAGTGCTCCTAAAGGCCACTGCAATACG
AATGATCCAAGCAACAATGTGTATACCGTAAGAACCGGATCTTCATGCTTCAAATGTGGA
AAGGATGGGCACTGGGCTAAAGACTGTAATGTTCCTTCATCTCATACTCCTGCTAAATCT
GGCACTTGCTATAAATGCAATAAGCCTGGGCACTGGGCCAAGGACTGCACTTCCATGAAT
GCCGGGAAAAAGCTCTAA
>EDWA@DN10036_c0_g1_i1
ATGGAAAATGGGGTAGCAATTATTGATGATTCTGATAAGATTGCGGAAGAAAGGGCTGCC
AATGAGAAATTGGATATGGGGGTTGTTGGGGATTCCAGTGAAACAAATGGGCGAGAAGAT
GAGTTTTTTGGTGAGGCAATTGGAACACAGGAGAATTCGCAACAACCGGCAGAAAAATCC
GGGGTCGGCGACAGTGGTTTAGTTGTTGATGCAATTGGAAATTTTCAAGAGACTATTGAG
GTTCCAACTGAGGTTTTAGCTCGGGAGAATGTGATTCCGAGTTCGGTTGGAACTCAGGCG
GATGTTGCAGAGTTGGTGGTTGAGCAGAATGAGAAGGAACTGTTGAGTGGGGAGAGTGTT
GGCAGCGATGTGGTATCGGATGAGATTGACGAGGCAGGGGCTGAAATGGGAGAAACGACT
AATGAATTGAATGGTGGGAAGGAAGTACCTGAAATCAGTGGTACTGGAGAAACGGAAGTT
CCGAGTGATGAGGAAAAAGGAAATCTCAAGTCTGATACAGAAACTGAGATGCCTATAAAA
GGAGATGCGGATACGGCACATTTAAAGGGAACATTAGCTGATGAAAAGTTGGACACTTTG
GAAAGTGATAAGGTGGAGGAAGATGTGAAACCAGAATCTAATTTTGAGGCTTTGAATCAA
GAGGGCAAGGGTGATGAGTCAAGAGAGGATGTAATGGCTACTGATTATCTAGACAAAAGG
GTGCCGGAATCTGCTGATACTTCAGCTGGTATGATTTTCAAGCTTCAAGATGACAAACTC
GTTGAAGCTGTGAATGATGAGTCAGCTAATGTTGATATGGGAGATAAGGGAGCAGAGAGT
AGGGAAGTAAAAGGTGCCGCGTCTGATCTTGATTCACTGGATGGTGGAGATGAAGATGAA
AAAGCAGGTGACACTTTTGCTGCCGAGGATAAATTGAATGGTGAAGTAAAAGATTCATCA
GATGCAAGGGACATAAAGCATAATGGTGAAAATGATGAACTGAAAAATACGCCGTCTGAG
CTAAGTAAATATGTGGAAGGGACAGTTGATTCTGCATTTGGAAATTTGTCTTCTTCAGAG
AAGTCCACAGATGAGAGCAATGCGCAGATTCAGGCTGGTAAAACTGATATGAGAACAAAG
GTTCATGATGGTTTTCAATCTCGGCTTCCTGATGACATGGCTCAAGATATTGATTTTGTG
ACTGAAAAATCTGAAGAGAAAGCAGAGAAAGATCATCAAGATAAGCAAAGCACCAGAGTG
ACTCAAGAGCAGGAAGTGCAACATGCTCCAGAATCTTCTTTGTCTGCAAAAACTGAGGAG
TTTGGGAAGAAAGCGGACATAGATCAGGAGCCTAAGCCAAACACCTATGTCACTAGAGAA
TGTGAAATTCTACCAGCTCCAGCATCGTCATCATCTGTTAAATCTACAAGTCTTGCTACC
CCTTCTCATCCCGCTGGTCTTGGGCGTGCTGCTCCACTATTGGAACCTGCACCCAGGGTG
GTGCAGCAGCCTCGTGCAAATGGAAATGTCTCTCAGGCACACGCACAACAAATTGAAGAT
CCTGGTAATGTTGAGTCTGAGGAGACTGACGAGACTCGTGAAAAGCTTCAGTTGATTAGG
GTTAAGTTTTTGCGGCTTGCCAATCGTCTTGGGCAGACTCCCCATAATGTTGTTGTGGCA
CAGGTTCTGTACAGACTTGGATTAGCTGAACAGCTCCGTGGTAGAAATGGGGGCCGTGTC
GGTGCCTTTAGCTTTGACCATGCAAGTGCTATGGCAGAACAACTTGAGGCAGCTGGAAAT
GAACCCCTTGATTTCTCCTGTACAATTATGGTCCTTGGGAAGACAGGAGTTGGTAAAAGT
GCTACCATTAATTCAATATTTGATGAAATCAAGTTTGGCACTGATGCTTTCCAGACAGGT
ACAAAGAAGGTTCAGGATGTTGTGGGTACAGTACATGGTATTAAGGTTCGTGTAATTGAC
ACACCCGGCCTTCTTACTTCC
>EDWA@DN10037_c0_g1_i3
ATGGTTTCATCGGCTCAGAAGTGTCCTACCGGGCTTGGTCCTTTTTCTCTTTGGTTTTCT
ACCTTCTATCTTTCCAGGAGCAAATGGAAGGCAGTGTTCGATGTCGGGTTGTTTACCCTG
GTTAGGTCAATCTCAAAGTCGGGTCTTTCGATCATAGCAGTCCAGTTGACAAGGACCTTG
TCTTTCGACAGGGAAGCCTGCCTCCGGATGGAGCTCTCACTCGGATGCCGCGATCGAGCC
TCAAGACCGACTCCAAGATTGACAAGGGTTTATGTGTTGGTTTTATTTTCCTTTCTCTGG
TTAGGGATATCCCTAGGTTATTGGAACACCCTTGTTTGCTTTTGGTCTGCGTGCCATGTC
TCTGGCTTTGCTTGTTCTTGTTTTTCGCCGGATATTCTGTTGCTCAGGGGCTATTCCTGC
TGTGTTTTAACCCTTGCTGTTTTCTCGGGTTGCATGCTCCTGCAAGCCTTTTGGCTGTTG
TATGTGGGATTTGTGTTGTGGCTTTGTACTGTCTCTTTTTTTAATGCATTTTCTCGTCTT
TTCGATAAA
>EDWA@DN10037_c0_g3_i1
ATGTTTTTGGGGGAGAAAACCACGACAAGGGCAGTATGGTCTTTCCCGTGGTTGGTTGTG
TTTTCCCAAATTAGAAAGGTTGACTTTGGTGGTGGCCCATCCCTTCTGCAGCAAAGTGAT
TCTGGATTTAGTGGGATTCTGCTTCCCACTTTATCAAGTTTTAGTGCAAAGCTTGGAGAT
CTCATTTTTTCATGTACTTTCACGCCAAAACTATCTCTTTTCTTTGTGATCTTTAGGCTG
GACAAAGCAGACCATCACCAGTTCCTTGTCCTGATCGATGGCTTCATCTTAACCGAGAAA
GCGGATAACTCCCTAGAGGGTTATTCGCATCAGGAATGA
>EDWA@DN10037_c0_g4_i1
ATGATTTTTTCGTCTCTGAAGTGCCCTATCTGGCTCGGTTCTTATTCCCGTTGGTTTTCT
GCTTTCAACTTCTCCAGCTACGAACGGAAGGCAGTGTTCGATGCTGAGTTTTTTACCCTG
ATTAGGTCAATCTCAAAGAATGGTCTTTCGATCTTAACAGTCCAATTGACAAGGCCCTTG
TCCTCTGACAGGGGAGCGTGCCTCTGGATGGAGCTCTCACTTGGATGCCACGGTCGAGCC
TCAACACCGACTCAAAGATTGGCAAGGGTTTCTAAGTTGGTTTTATTTCCTTTTCTATAG
>EDWA@DN10037_c1_g2_i1
ATCTCTGGTTTTGCGGCCGGAATTGGATGGGAAGTGACACCGGCGAGGCCTCCAGGTTTA
CAATTGGGGAAAGGAACCTTGACAAGGGCATTTTGGTCCTTTACTTTGGTGTCAGTTCTT
TACCCAAATAAACAGTTTGACCTTCATGAGGGCCCCTTCCCTTTGCAGCAAAGTTACCGG
ATTTTTGGGATCTTGTTTCCCTCTTTTCTACGATACCTCGGTTACCTTAGAGCTCTCAAT
CTTTTTAGTATGATTTCACTTGATTTTTCTCCTCGTTCAATGATATCCATTCAGACCACA
ACGGGTCATCAACGAATACCTTGTTTGGTCAACAACTCCTCCTTTACCAAGAAAGCGGAT
AACTCCCTAGTGGGTTATCCGTATCAGAAATGA
>EDWA@DN10039_c0_g1_i2
GTTTCTCGAGAGATCCTTCAAGAGAGTCGAATCGTGAGAATTATGAGGAAGAGGCTTGTC
AGGAAAACATTTGACATGATTCAAGAGATTTCTGAGAGTGAAAATAAGGAGGATTACAAA
AAATTCTGGGAGAACTTCGGCAGGTTTCTAAAGTTGGGCTGCATCGAAGACACTGGTAAT
CACAAGCGTATAACTCCATTACTTAGGTTTTACACATCAAAAAGCGAAGAGGAATTGACG
AGTTTGGATACGTATGTTGAAAATATGAGTGAGAATCAAAAGGCAATTTATTACTTGGCA
ACTGACAGCTTGAAAAGTGCCAAGACTGCTCCATTCTTGGAGAAGTTGGTTCAAAAAGAC
ATTGAGGTTCTCTATTTAATTGAGCCTATCGATGAGATTGCCATCCAAAATCTGCAGACC
TTCAAAGAAAAGAAATTTGTTGATATTAGCAAGGAAGATTTAGAACTTGGTGATGAAGAT
GAGGTAAAAGAGAGGGAAACTAAACAAGAATACAATCTTCTCTGTGATTGGGTAAAG
>EDWA@DN1003_c0_g1_i1
ATGGACATGTACGGGATTTCAACTCCCGAAGTGTTTCCTATTGATGATCTTTTGGATTTG
TCCAACGAAGAGCTTTTTTCATCTGCTTCTACTTCCACTAATAACGATACTTTCCCTCCT
TCTCAAACCCCTTTCAGTTACGCCTCCTCCTCCGCCGCTGCCTTTCATCCCTCTGCCTCC
ACCGACGACTTCACCGACGACTTCTGCCTCCCCGTAATTTTACACTCCCCCATTAGTTTT
CTTTTTGTTTTTATTTGCACGGTTATGGTTAAATTGTTGTTGCTGTTTTGCAGAGTAATG
ACGTGGCTGAGCTGGAGTGGTTGTCGCAGTTCGTAG
>EDWA@DN1003_c0_g1_i2
ATGGATATGTACGGGATTTCGGCTCCGGAAGTGTTCCATATTGATGATCTTTTGGATTTG
TCCAACGAAGAGCTATTTTCATCCGCTTCTACTTCTACCAATAATGAATCTTTCCCTCCT
TCTGAAACCCCTTTCAGTTACGCCTCCGCCTCCTCCTCTGCTTCCTCCGCCGCCTTTCAT
CCATCTTTCTCCAACAACGACTTCGCCCACGACCTTTGTCTTCCCGTAATGGTTTCATTT
TTTCTATGTTCGCCTTCTTTTTGTTTTTCTTTGTATGATTGGGATTATATAGTTTTTGTT
GTTGTTTTTCATTTTCAGAGTGATGATGTGGCCGAGTTGGAGTGGTTGTCGCACTTCGTA
GATGATTCATTCAGTGACTTCCCGTCGAACTCGTTCTCCGGAACGCTTAACCCTAGAAAT
GACCACTCGTCGTTTTCAAGCAAAGTTTGGAGCAAACGTTCCAGAGCGCCGGCAGCAACC
TCGAAGACGAAAAGGGAAGTCCAGCGTCACGAATCGCCGTCGGCAGATGGAGGGATTCGG
CGATGCACACACTGCGCGTCCGAGAAAACGCCGCAGTGGAGGACGGGGCCATTAGGACCC
AAGACGCTGTGCAACGCTTGTGGGGTTCGGTATAAATCAGGCCGTCTCGTGCCCGAGTAC
CGACCTGCGGCAAGTCCAACTTTCGTGCTAACACAGCACTCGAACTCGCACCGGAAGGTG
CTGGAGCTGCGGAGGCAGAAGGAGCTGTCGAACTCGAGACAGCAGCAAGAGCAAGAATAC
CGCCACCAGCACCACCAGCAGCAGCAGCAACACCGCCAACAACATGACTTTGAGGTGTGC
TGA
>EDWA@DN1003_c1_g2_i1
GAGTGGTTGTCGCAGTTCGTAGAGGATTCCTTCACCGACTTCCCGTCGTGCACGCTCCCC
GGAATCTTTAACCCTAGAAATGATCATCACTCGTCGTTTTTAAGCAAAGCTCGGAGCAAG
CGTTCAAGAGCGGTAACAACAACATTAAACGGAACAAACTGGAAGACGACGACGACGACG
ATGTCGGAAGTGGCGGCTAGTTTAACGGGAAAGTCGAAGACCAAAAGGGAAATCCAACAA
CGTCAAACATCCCCAGCGGCAGATGGAGAGATGAGAAGATGCTCGCACTGTGCGTCGGAG
AAGACCCCGCAGTGGCGGACGGGGCCATTAGGACCAAAGACATTGTGCAACGCGTGTGGG
GTTCGTTATAAATCGGGTCGGCTTGTGCCGGAATACCGACCCGCAGCGAGTCCAACATTT
GTGCTGAGCCAACACTCGAACTCCCACCGGAAGGTGATGGAGCTGCGGAGGCAGAAGGAG
>EDWA@DN10040_c0_g1_i1
ATGGTAAAGGACTGTTATTCCCCAAGGGCGGTTGGGAGAAAGATGAGTCCATGGAAGAGG
CAGCCATTAGAGAGACGCTCGAGGAAGCCGGTGTTCTTGGCGATATCGAGGTTGGTGTCG
ACTGTCGACCTTGCGGTTTCCGAGTTTAACCTCTTCTTCATTGCAATTCTTGCAGTTTCT
TATTTGGATGTGTCTATTTTGCAGTGTAAATTGGGTAAATGGTCTTACAAGAGCAAAAGG
CAAAGCATATTCCATGAAGGCCACATGTTTCCTTTGCTCGTCAAGCAAGAGTTAGATCAA
TGGCCCGAGAAAAACATCCGAAAACGGGAATGGGTATGTATCTTGCTGCGACATGTTGAT
CAAATACAGCAAAAGTAA
>EDWA@DN10040_c0_g1_i3
ATGTTTTGTTTGTGCAGCTGCATTCCGTACAGGTATAGGAAAACAGAAGAAGCAAATTCA
TTTGACGAAGCGATTGAAGTTCTTGTAATTAGTGCACAGAATGGTAAAGGACTGTTATTC
CCCAAGGGCGGTTGGGAGAAAGATGAGTCCATGGAAGAGGCAGCCATTAGAGAGACGCTC
GAGGAAGCCGGTGTTCTTGGCGATATCGAGTGTAAATTGGGTAAATGGTCTTACAAGAGC
AAAAGGCAAAGCATATTCCATGAAGGCCACATGTTTCCTTTGCTCGTCAAGCAAGAGTTA
GATCAATGGCCCGAGAAAAACATCCGAAAACGGGAATGGGTGACAGTCTCGAAAGCTAGA
GAGGAATGCCCGCATTCGTGGATGAAAGAGGCCTTAGAAGAGTTGGTTCGCCGCCATACA
CAGCTGCATCAGCTTGCAAGTAGCAACAATGGAGTTGGTTCTTTGAATTTGTGA
>EDWA@DN10041_c0_g1_i1
CGCGATGCTAAGAGAAAGCTCCAAGAAGTTGAAGCACATGAAGATGACCTTAGTAGACGT
ATTGTATTGTTCAAAAATGATTCTGATGCAAAAGAGAAAGAGATCGCCCGTGAACGGAAA
TTGCTGAGTGAGAGGCAGAAGATTGTACAGCAAGAACATGAAAGACTGCTCGATGGACAA
GCTTCCCTGAATCAAAGAGAGGAGTATATTTTCAGTAGAACTCAAGAACTAAATCGAGTT
GAAAAGGAGTTGCAGGCTTCAAAAGTTGATATTGAAAAGGAACGAAGAGCTTTGAAGGAT
GAGAAGTCCAACCTTGAGTTGACTTTGGTTTCTCTCTCAAAAAGAGAGGAGGTTGCATAT
TTCGTTTGCCCATATCATTTTCCGATTTGGAGTGCTGGTTCATGTGAATTTGTTGCTTTT
ACTTCATTGAAAGTCATAATAGTTCAGTCCTCTCGTGCATGCAGGAAATTATTGAGCGAG
AAGCTTTGCTTAGCAAGAAAGAGAAAGAGCTGCTTGTTTCACAAGAGAAACTTGCAAACA
AGGACTCCGATGAATTTCGCAAGGCTATTGCTAGTCATGAAAATGCATTGA
>EDWA@DN10043_c0_g1_i1
ATGTCGATTACCAGTGTAGCTTTTAGGTCATCCATTGAAGAGTCTGCTCATTTCCCTGAA
AGTTTTGCGCATAGATATGAGCAGACTTTGAACAACTCAATCTTAATTTTTCTCTCTGTT
GGTGGGTCTGTCATTCCCATGCGTGTAATGGAGTATGACTCAATTGCCTCTGTGAAGCTA
AGGATTCAGAATTCTAAAGGATTTTTTGTGAGGAAGCAGAAGTTAGTTTTTGAAGGCAGA
GAACTGGCTCAGAATAATTCTCGTATCCAAGACTATGGTGTTGCTGATGGGAATGTATTG
CATCTGGTGTTAAAGCTTTCAGATGTCCAGGCTATCACCGTTAGGACTGGATGTGGTAAG
AAGTTTGAGTTTCACATTCCAAGGGGTAGAAATGTGGGTTATGTGAAGCAACAAATTGCT
AAGAAGGGAAAAGAATTCCTTAATCTCAAAGATCAAGAACTGGTATGCGACGGTGAGGAG
CTTGAAGATTGGCGACTAATTGCTGATATCTGCAAAAGTACCGATGGTGTGATTCACTTG
CTGGTTCGAAACTCTGCTAAAGTACGAGCTGTTCCTATTGAAAGAGATTTTGAAGTTTCT
ATTGAGGCATTGAATTTGAATGAGGGGCCAAACGCTGTGAGACAATACTTGAGTGGTATA
CCCTCTGTGGAACATCAGATCTTGGAGAGGAAGTTGTTCCAAAGAGATTTCATTCTGGAG
CCTCTGGTTGTTAATTTGAAAACTCAACTGCCAATTGTTATTAAAGAACTAATTGACTTG
ACTTTTGACGGATTAAAGAGAGGGAATAAGCCTATCCGGTCATCAGAGGGGTCAGGTGGA
GCTTACTTCATGCAAGATTCATCTGGTCAGAAGTATATCTCGGTCTTTAAGCCTACTGAT
GAAGAGCCAATGGCTGTAAATAACCCAAATGGCCTCCCCTTGTCACTTGATGGTGAAGGG
CTGAAGAAAGGCACATGCGTAGGAGAAGGTGCATTGAGAGAAGTTGCAGCTTACCTGTTG
GATCATCCAATGACTGGACCTCGCTCATTTGATAGTGGACAGAAGGGTTTTGCCGGGGTT
CCTCCTACTGTGATGGTCAAGTGCTTGCATAAAGCATTTAATTATCCGGAAGGCTATGAC
TATGATGACAAGAATATTAAGATTGGGTCTCTGCAGATGTTTGTTAACAATATTGGAAGT
TGTGAAGATATGGGCCCCCATGCTTTCCCAGTTTATGAGGTGCACAAGATATCTGTGTTG
GACATAAGGTTGGCAAATGCAGATAGGCATGCCGGTAACATACTGGTAGCGAGAAATTGC
AAGGAAGATTGGGTTTCACTTGTTCCTATTGATCATGGCTACTGCTTGCCTGAGAATTTT
GAGGATTGCACATTTGACTGGCTCTACTGGCCTCAAGCTCATGAACCTTATTCCCCAGAT
GTCATCAAATATATTAAGTTGCTGGATGCTGAACAAGACATTGAACTTTTGAAGCTCCAT
GGTTGGGACGTGCCACCCAAGTGTTGTCGCACTTTTCGCATTTCCACCATGCTTCTAAAG
AAAGGCGCAGAGAGAGGACTCACACCCTATGCTATTGGAAGAATCATGTGCAGGGAAACA
GTGAAACATGAGTCGGTGATTGAGCAGATTGTTAAAGAAGCAGAGGAAGCTCTGCTCCCC
GGAATGAGTGATGATGCATTCTTTGAAGCAGTGGCATTTATGATAGATAGGCATCTTGAT
GAGGTGGCAACTAGATAG
>EDWA@DN10043_c0_g2_i1
ATGTCGATTGCCAGCGTAGCTTTAAGCCCTGAAATTGAAGAGTTTGCTGGTTTCAGTGAA
AATTTTCCGTATACGTATGGACAGACTTTAAGCCACTCAATCATAATTTTTCTCTCTGAT
GCTGGGTCTATCATTCCCATGCGCATATTGGAGTCCGATTCAATTGCTTCTGTGAAGCTG
AGAATTCAGAACTCAAAAGGGTTTTTTGTGAGGAAGCAGAAGCTAGTTTTTGAAGGGAGA
GAACTGGCTCGGAATAATTCTCGTGTCCAGGACTATGGGATTGCCAATGGGAATGTATTG
CATCTGGTGTTAAAGCTGTCAGATCTCCTGGCTATCACTGTTAGGACTATATGTGGTAAG
AAGCTTGAGTTTCACATTGCAAGGGGTAGAAATGTGGCATATGTGAAGGAACAAATTGCT
AAGAAGGGAAAAGGATTTTTTAATATCAAGGATCAAGAACTGGTATGTGATGGGGAGAAG
CTTGAAGATCAGAGATTAATGACTGATATCTGCAAAAATAACGATGATATGATTCACTTA
TTGGTTAGAAAGTCTGCTAAAGTACGGGCTGTACCCATGGAAAGAGATTTTGAAGTTTCC
ATTGAGACATTGCCTTTGAATGAGGGGCCAGATGCCATGGGACATTACCTTGGTTGCACA
CCTTATGTAAAGCATCAGGTCACGGAGAGGACGACGAGAGATTTCATTTTGGAGCCTCTG
GTTGTCAATTCTAAGGTTCAACTGCCGTCAGTTACTAAAGAACTAATTGACTTAACTTTT
GGTGGATTAGCTAGAGGCAATAGCCCTATCCGGTCTTCAGAAGGTTCAGGCGGAGCTTAT
TTCATGCAAGACTCATCTGGTCTGAAGTATATCTCAGTTTTTAAGCCTATTGATGAAGAG
CCAATGGCTTTAAATAACCCACGCGGCCTCCCTTTATCACTAGATGGTGAAGGGTTGAAG
AAAGGCACACGTGTTGGAGAAGGTGCATTGAGGGAAGTTGCAGCTTTCCTGTTGGATCAT
CCGATGGCTGGACCTCGCTCTTATGATAGTGGAGAGAAGGGCTTTGCCGGTGTTCCTCCT
ACTGTTATGGTTAAGTGTCTGCATAGAGGGTTCAATTATCCAGAAGGTTATGAGTATGAT
TCCAAGAATATTAAGATTGGGTCTCTGCAGATGTTCATTAATAATGTTGGAAGTTGTGAA
GATATGGGCCCTCGTGCTTTCCCAGTAAAAGAGGTTCACAAGATCTCTGTGTTGGACATA
AGGTTGGCAAATGCAGATAGGCATGCTGGAAACATACTAGTCACAAGAAATTGCGAGGAA
GACCGAGTTTCACTTGTTCCCATTGATCATGGCTACTGCTTGCCTGAGAATTTTGAGGAT
TGCACATTTGACTGGCTCTACTGGCCTCAAGCACAAGAACCTTATTCACCTGATGTCATT
AATTATATTAAGTTGCTGGATGCTGAAAAAGACATTGAACTTTTGAAGTTTCATGGATGG
GACATGCCGCCAAAGTGTGCTCGTACCCTTCGCATTTCCACTATGCTTCTAAAGAAAGGC
GTAGAGAGAGGACTCACGCCCTTTGCTATTGGAAGAATCATGTGCCGGGAAACACTGAAA
CAGGAATCTGTAATTGAACGGATTGTTAGAGAAGCAGAGGAAGCTCTGCTCCCTGGAATG
AGTAATGATGCATTCTTCGAAACCGTGACATCGATCATGGATCAGCATCTCGATGAACTG
ACCCCATAA
>EDWA@DN10044_c0_g1_i14
ATGGGATGGAGTAAAACAGAAGTGAATTTCCAAAGGTTACTTGCAGCCGCACCCCAACAA
AAAAATCATTCTAAACTAATACATTATGTTGCTACTTTAAGAGAACTTTTAGAACAGTTA
GCTGAAGAGAGAACACCAGAAGGTTTACCTAGATTTTCAGGTGCCGTGGTCAATGATTAT
TCAAAAAAGATTGAGGGAATTGCTTCAGAGTTAACTGCCACGCTGCTTGAAATTAAGGTA
TCTGAGGGGCCTGTCACAACAGATTCTTTTAAGCAGAGCCATAAATCAGATTCAGAAAGC
CACATGCCTTCCTCTCCAGGATTACGAAGGAGAGTTGTGCCTACCTCAAACATCAAAGAT
AGAACTCAGGGCACCACTGAGGCTGATACATCTGCCCCTATCAAACTTGATGCAGCAGCA
GAAGCACACATACAGAAGCAAAGAAAGCTTCAAGAGGGTTTAACTGATGAGATGGTTGGA
TTGGCACAGCAACTTAAGGAGCGTAGTCTCATGATGAGCCGGTCCTTGGAGAACACTGAG
AAGATACTTGATTCCACCGAGACAGCTATTGAGCAGAGTCTTGCTACCACTGGACATACT
AATGTCCGTGCAATGAAGATATATTCTCAAACCTCTAAGACTACATGTTTCCAATGGCTG
CTGATGTTAGCCATGACATGTGTTTTCATCATGGTTGTGCTTCTGATTCGTGTAACATAA
>EDWA@DN10044_c0_g1_i9
ATGCCTTCCTCTCCAGGATTACGAAGGAGAGTTGTGCCTACCTCAAACATCAAAGATAGA
ACTCATGACACCAATGAGGCTGATACATCTGCCCCAGTCAAACTTGATGCAGCAGCAGAA
GCGCACATACAGAAGCACAGAAAGCTTCAAGAGGATTTAACTGATGAGATGGTTGGATTG
GCACGGCAACTTAAAGAGCGTAGTCTCATGATGAGCCAGTCCTTGGAGAACACTGAAAAG
ATACTTGATTCCACCGAGAATGCTATTGAGCAGAGTCTTGCTACCACTGGACATACTAAT
GTCCGTGCAATGAAGATATACTCTGAAACCTCTAAGACTTCATGTTTCCAATGGCTGCTG
ATATTAGCCATGACATGTGTTTTCATCATGGTTGTGCTTCTGATTCGTGTAACATAA
>EDWA@DN10044_c0_g2_i1
ATGAAAAAATTTAGTTTGATAATGTTACTTAATTTGGCAATTCAATGTTGTGTCACTCAA
ACTTGGGTGCAAGTATCAGATACAGCATGTATCCAACAAGGTCATCTTTATTTATTTTCA
AAGTTTGGCCATGTTTTCAGAACATTCTTGGAGGGTTATATCACCATAATCATGTTCAAA
CATGTATACGGCACAATTACACACACACAAAAAAAAAAACATAGATTGAATGATCCAACA
AAGCAATGTGCCGGTCAATTAGGTAAACACCAAGGATCAAAAATACCATCACCCAGAGTT
CACTGCGGAAATGAAATTAGTCGTGCATATAGAAAATGA
>EDWA@DN10045_c0_g1_i2
ATGTCTGTTTTGGAGGAAAATCCAGATTCGACATTGAAGAAGAGGCCGCCGAGGTGGTCA
GACATTTGGCTCAAAAACACAAAGCCATTGAAGCATGTGGTGTTCGATCTGAAGCTTCAG
TCTTTTGCTTCAAAAGACCCCAAATCGCAAACCCTTATCCCCCATTTCGCTAACATCGAC
CGAACCCTTCTCTTATCCGACGAGCTCCTCTTAAAAATCCTCTCGGAGCTACCCCTTTCG
CAACGGAACCCTAACTCCCTCGTCTGCAAACGGTGGCTCAATCTCCAGGGCCGTTTGGTT
CGGTCCTTGAAGATCCTAGATTGGAACTTTCTCGTATCAAGTCGGCTAGTCACAAGATTC
CCTAACTTAGCACATGTTAATTTGCTTAATGGTTGTTTGTTTTCGCCCCGGAATTCTGGG
ATTCTATTAACTCATCGAATGGTCTCGATGCAAATTAGTTCTGGGTTTTGTTCAAATTGG
GAACTTTTGGAAGAAAACTTATTGCCTGTTGAAGTTGTTGATAGAGGTCTTCAAGCACTC
GCCAATGGCTGCCCAAATCTTCGAAGACTTGTGGTTATTAACGCCAGCGAGTTGGGGTTG
TTAACTTTGGCTGAAGAATGTTTGACACTGCAAGAGTTGGAGTTACATAAGTGTAACGAC
AATGTTTTACGCGGGATTGTGGCATGCGAGAATTTGCAAATTCTGAAACTTGTTGGAACC
GTTGATGGTCTTTATAGTTCATTGGTTTCCGATATTGGGTTAACTATCTTAGCTCGAGGG
TGCAAGAGGTTGGTTAAGCTTGAGCTTAGTGGATGTGAAGGGAGTTTCGATGGGATCAAA
GCGATCGGCCAATGCTGCTTAATGCTTGAAGAATTGTCTATTTGTGATCATAGAATGGAA
GACGGATGGTTGGCTGCATTGTATTATTGTGAGAATTTGAAGACTTTGAAGTTGCTAACT
TGTAAGATGATTGACTTGAATCCTGGTCCCGATGCGAACTTGGGTTTTTGTCCGGCTCTT
GAGCGGCTGCATTTGCAAAAGTGCCTGTTGCAGAATAAGAAGAGCATGAGAGCTTTGTTT
CGAGTATGCAAGGCCGTGAGAGAGGTTGTTGTTATGGACTGCTGGGGATTGGATAATGAT
ATGTTCAGCTTTGCAAGTGTTTGCAGGAGAGTAAAGTTCTTATCTTTAGAAGGCTGCTCA
TTACTGACAACTGAGGGTCTAGAAGCTGCAATTCTTTCATGGCAGGACCTCGAAACTCTG
ATAGTGGTATCATGCAAGAACATAAAGGAAAGTGGCATATCCCCTGCACTTGCAACCTTA
TTCTGTACTCTTAAAGAGTTGCGGTGGAGGCCAGAGGCAAAATCTTTGCTTTCGTCGAGT
CTTGTAGGAACTGGCATGGGAAAAAGAGGTGGAAAGTTTTTCAAGAGGACATGA
>EDWA@DN10045_c0_g1_i3
ATGTCAGCTCTGGAAGAAAGCCCAGATTCGCCATTGAAGAAGAGGCCGCCGAGGTGGTCA
GACATTTGGCTCAAAAACACAAAGCCATTGAAGCATGTGGTGTTCGCTATGCAGCTTCAG
TCCTTAGCTTCAAAAGACCCCAAATCCCAAACCCTTATCCCCCATTTCGCTAACATCGAC
CGAACCCTCCTCTTATCCGACGAGCTCCTCTTGAAAATCCTCTCGAAGCTACCCCTTTCG
CAACGGAACCCTAACTCTCTCGTCTGCAAGCGCTGGCTCAATCTCCAAGGCCGTTTGGTT
CGGTCCTTGAAGATCCTAGATTGGAACTTTCTCGTATCAAGTCGGCTAGTCACAAGATTC
CCTAACTTAGCACACGTAGATTTGCTCAATGGCTGCTTGTTTTCGCCACGGAATTCTGAG
ATTCTGTTAACTCATCGGGTGGTTTCGACGCAAACCAGTTCTGGGTTCTGTTCAAATTGG
GATCTTTTGGAAGAAAATCTATTGCCTGTTGAAGTTGTTGATAGAGGTCTTCAAGTACTT
GCCAATGGCTGCCCGAATCTTCGAAGACTTGTGGTAATTAACGCCAGCGAGTTGGGATTG
TTAACGTTGGCTGAAGAATGTTTGACCCTGCAACAGTTGGAGTTACACAAGTGTAACGAC
AACGTCTTACGCGGGATTGCAGCGTGTGGGAATTTGCAAATCCTGAAACTTGTCGGAACA
GTTGATGGTCTTTATAGTTCATTGGTTTCCGATGTCGGGTTAACTATCTTAGCTCAAGGA
TGCAAGAGGTTAGTTAAGCTTGAGCTTAGTGGATGTGAAGGGAGTTTCGATGGGATCAAA
GCGATCGGCCAATGCTGCTTAATGCTTGAAGAATTGTCTATTTGTGATCATAGAATGGAA
GACGGATGGTTGGCTGCATTGTATTATTGTGAGAATTTGAAGACTTTGAAGTTGCTGTCT
TGTAAGAGGATTGATTGGAATCCTGGTCCAGATGAGTACTTGGGGTTTTGTCCGGCTCTC
GAGCGGTTGCATTTGCAGAAATGTCAGCTGCGGAATAAGAAGAGCGTAAGAGCTTTGTTT
CGAGTATGTGAGACCGTAAGAGAGGTCGTTGTTGTGGACTGCTGGGGATTGGATAATGAT
ATGTTCAGCTTTGCAAGTGTTTGCAGGTAA
>EDWA@DN10046_c0_g1_i1
ATGTCACGGCCATCTTCATGGTTTAGGCTCCTTAGCCGTTCCTTTCGTAACCCACCTAGA
GCTCCGCCTTCACTTTCTCGGAAGAATATTTTGCCAAACACCCATTACCCTAAAACCCCA
GTTAAACCCCATTTCTCATTTTGCCGAAATATCTCCTATTTCCCCAACATACAAACACCC
AACTCTCCACTTTCTTTCAATAGATGGAATTTCTCTAGAGCCTTCTCGTCCGACGATTCA
AGCGATGATGATGGTGATGCTGATGATGATGATCTTATGGCTGATGTATTTGCTGAAATT
GAACAAGAGAAGCAGCGGGAAAGAGAGGATAGGATTAGGAAAGGTTTGGATACTAAGGAT
CTTGATGAAGAGGATAATGAAGACTATATGGGTGTAACGGCATTGATAGAGAAGCTTGAA
AAGAGGCATTTAAAGGAAAAGAATATGCGTGTAGACTTTGACTTTGATGACCTCTCGGAT
TCGGATTCCGAAAGTGAGGATGAGGGGGATTATGAGAAGCGGGAAGAACAATTTGAGAGG
AAAAAAAAGATGCATGAGCAGTTGCTAAAAAACTTCTGCGAGGCAGTGACAGTTGATGAT
GCTTTTAAATGGATGGAAAAGATTGACAAGTTTGAGGAAAAGCATTTTAAACTTCGCCCC
GAGTATAGGGTCATTGGTGACATGTTGAATCTACTTAAGGTTGCAGAAGGCAAGGAGAAA
TTTATCCTTCAGCAAAAATTGAATAGGGCAATGAGGCTCCTTCAATGGAAGGAAGCCTAC
GATCCCAATAATCCTGCCAATTATAGAGTTATGAAGGATCAACAAGTTGGTCCTGTTGAT
CATGAGGAAGAAGCTGAAGAGGAGAATGAGAAGAAAATAGTAGGAAAAGATGATGAGGAT
GAGGATGAGGATGAGGAAGAGTTTGATGACATGAAAGAGAAGGATAATATACTATTTGAG
AAGCTCAATGACATTGACAAGAAACTGGAAGAGAAGCTGGCTGAGTTGGATTATACATTC
GGTAGGAAGGGTAAGCTTCTGGAGGAGGAAATCAGATACCTTGCAGAGGAAAGAAATTCT
TTGACAGAGAAGAAAAGAATTCCTCTTTACAGAAAGGGTTTTGATTTGAGGTTGATAGAT
GTAAATCGAACTTGTAAAGTAACAAAGGGAGGGCAAGTGGTCAAGTACACTGTTTTGATG
GCGTGTGGAAACTTTCATGGTGTTGTTGGATATGCAAAAGCCAAAGCTGAAGCAGTCCCT
ATTGCAATGCAGAGGGCACATGAGAAATGCTTTCAGAATCTTCACTACATTGAACGACAT
GAAGAGCACACTATAGCCCATGCAATTCAAACATCATATAAGAAGACTAAGGTCTATCTC
TGGCCTGCACCAACTACAACGGGTATGAGAGCTGGAAGAACCGTTGAAAACATTTTGCTT
TTAGCTGGCTTTAAGAATATCAAATCAAAGGTTGTTGGCTCAAGGAATCCTCACAACACC
GTCAAGGCTGTTTTTAAAGCCCTCAATGCAGTTGAAACCCCACAAGACATGCAGGAGAAG
TTTGGGAGAACGGTTGTTGAGAAACACTTGCTGCAGCAATGA
>EDWA@DN10046_c0_g2_i2
ATGACCTTGCTTGATGTAATAACGAAGGCTTCGGCTAATACTGAGCTGCATAGTTCTTTA
GCAGACCACCCCATAGTTCTAAACGCAGATGATATTTTCCTCAAACTAAAGCCCGAAGCT
GATAACCCCAATCCCACATCGCTTGTTAGTCCCCTTACGGGCTGGGGAATCTCTGAAACT
GATGCTAAACTCATTGAATTGAGCAAAATGTTTTATACCAAGTTAAATAGAAAGCAAAAA
GACATCCATAACTTCAATAAAGAAGAGTTTCTTGGTATGTTGACTTCATTTCTTGAGAAG
ATTATGGAGAAAGGTGGGATTTTTATTGGGGTCGATTCGAATGATTCTTGGTATACTTCT
GTTTTGCTTGAAAAAGTTGGGTCTTTGATTGGTGGAGATGTTTTGAGTTTGGTTTTGGAA
GCTTGTATTAGTTTGGAAATTTGGGAATTGCTGGAAGTGTTGATTCTTAATGGCTTGATC
AACCATTCGTGTTTTTCAAATTTGATTGTTAATCTTGCGGCCAAGAAGAGGTCGGATTTG
CTTTGTCTTTGCGTTAAACATTCTCGTAATTTGGGTTCAGTAGAGTTGCTTTGCATATTG
AAATATTTTCTATGTCTACCTAAAGATGGGTATGCTAGTATGGTTAATGTGAGGAAGGCG
TGGGAGAGTCAAGCTTTGCTGGCTATTGAAAAGGCCAGACTCGGAAAGAAATCACGGTTC
GCCAAGGAGGCTGCGATTTTGCTTATGGTTGCGCATGATGGGTTTTCGGATGCTGAGCTT
TGTTTGCATTTTTTGCTAGCTTCAAACAATGTCGATGAGGTGATATTGTCATCTTCACTC
GGTAAGTTAGTCGGTAATGAGTTGATGAATTTGATTAAGTACCTGGGGAAATGGTTGAAA
AAGTATGAGAGGTTTCCTCAAGCCATTCCGTGTCCTAAGGCTTCCTCTGCTTTGGGCTTG
AAGATCTGTGATTGGGTGCCCAAGCTTGAAGATGTCGCGAAATGTCTTGGGTTTCTCGTG
GATGAGAACTTCTCTTCGTTGATGTTGAATCCCGAGCTCCGTGAAGAACTCAAATCTATC
GAGGGAGTGGTTAGTTCCCTAGCCTTTGAAGCAAGATTTTGTTGTTCAATGGCAAATGTA
ATCGAGAAGTTGAGAGAAGGAGATATGCAGAGCTAG
>EDWA@DN10046_c0_g2_i3
ATGACCTTGCTTGATGTAATAACGAAGGCTTCGGCTAATACTGAGCTGCATAGTTCTTTA
GCAGACCACCCCATAGTTCTAAACGCAGATGATATTTTCCTCAAACTAAAGCCCGAAGCT
GATAACCCCAATCCCACATCGCTTGTTAGTCCCCTTACGGGCTGGGGAATCTCTGAAACT
GATGCTAAACTAATTGAATTAAGCAAATTTTTTTATACCAAGTTAAATAGAAGGCTCAAA
GACATTCATAACTTCAATAAAGAAGAGTTTCTTGGTATGTTTACTCTATTTCTTGAGAAT
ATTAGGGAGAAAGGTGGGATTTTTATCGGGTTCGATTCGAATGATTCTGGGTATACTTCT
GTTTTGCTTGAAAAAGTTGGGTCTTTGATTGGTGGAGATGTTTTGAGTTTGGTTTTGGAA
GCTTGTATTAGTTTGGAAATTTGGGAATTGCTGGAGTTGTTGATTGTTAATGGCTTGATC
AAGCATTCGTGTTTTTCGAATTTGATTGTTAATCTTGCTGCCAAGAAGAGGTCGGATTTG
CTTTGTCTTTGTGTTAAACATGCTCGTAATTTGGGTTCGGTTGAGTTGCTTTGCATATTG
AAATATTTTCTGTGTCCACCTAAAGATGGTTATGGTAGTATGGTTATTGTGAGGAAGGCG
TGGGAGAGTCAAGCTTTGCTGGCTATTGAAAAGGCCAGACTCGGAAAGAAATCACGGTTC
GCCAAGGAGGCTGCGATTTTGCTTATGGTTGCGCATGATGGGTTTTCGGATGCTGAGCTT
TGTTTGCATTTTTTGCTAGCTTCAAACAATGTTGATGAGGTGATATTGTCATCATCGCTC
GGTAAGTTAGTCGGTAAAGAGTTGATGAATTTGATTCGGTACCTGGGGAAATGGTTGAAA
AAGTATGAAAGCTTTCCTCAAGCCATTCCGTGTCCCAAGGCTTCCTTTGGTTTGGGCTTG
AAGATCTGTGATTGGGTGCCCAAGCTTGAAGATGTCGCGAAATGTCTTGGGTTTCTCGTG
GATGAGAACTTCTCTTCGTTGATGTTGAATCCCGAGCTCCGTGAAGAACTCAAATCTATC
GAGGGAGTGGTTAGTTCCCTAGCCTTTGAAGCAAGATTTTGTTGTTCAATGGCAAATGTA
ATCGAGAAGTTGAGAGAAGGAGATATGCAGAGCTAG
>EDWA@DN10047_c0_g1_i1
ATGCAAGGGCTCCGTAGCCGAATGCTTAGCCGGGGAAGAATTCGAGCTCCTGGACTCGGA
GATCAGCCGGCGCATATTGGCGACCACCAGGTACATCAGCTACGGCGCGCTGCAGAGGAA
CACCGTGCCTTGCTCCCGGCGCGGCGCTTCCTACTACAATTGCCAGCCTGGAGCTCAGGC
GAACCCTTACAACCGTGGCTGCAGCCGTATTACAAGGTGCAGAGGCTGAGTTCTCTCTTT
TTTACATCAATTTGGAAGAATTCTTCGTTAGATTGGTCGGTTGTGGTGAATCTGGTAACG
GGTCTTTCTTGTTATTGA
>EDWA@DN10047_c0_g2_i1
ATGCTTAGCCGGGGAGGAGTTCGAGCTGGACTCCGGCCGCCGCATATTAGCGACCACAAG
GTACATCGGCTACGGCGCGCTGCAGAGGAACACCGTGCCTTGCTCCCAGCGCGGAGCTTC
CTACTACAATTGCCAGCCCGGAACTCAGGCCAATCCTTACAGCCGTGGCTGCAGCCATAT
TACAAGGTGCAGGAGCTGAGCTCTTTTCTTTTTCTTTCTAATTTCACTTTTTTCACATCG
TTTTGGATAAATCAGCGTTTGATTGCTACACGTGAAGAAAATGAAAGAACTGGGTCG
>EDWA@DN10048_c0_g1_i1
AAAAAGACCAAGACTTTGAAAAGTGTGTGGAGGAAAGGGGATAGTGTTGGGACTGTGCAG
AAGGTTGTTAAAGAGTCTCCTAAGGTCAATACTAATGATAATAAAGAAGGGGAGGGGAAG
GTGGAATCTCAAGGTGGAAGTCGTGCTGCGCCTTTGAGACCTCCACAACCACCTTCAAGA
CCTCAACCTAAGTTACAATCTAAGCCGTCTGTAGCACCTCCTTCCGTGGTTAAGAAGCCG
GTTATCTTGAAAGATGTTGGGGCAGGTCGAAAGCCGGAGCCTGATTCAGATGGGAAGAAT
AAAGAAAGAAAGCCTATTCTGATTGATAAATTTGCGTCAAAGAAGCCTGTGGTTGACCCT
GTAATTGCTCAA
>EDWA@DN1004_c0_g1_i1
ATGGCTGCGATCTTCGCCCGTAACTCTCTCAACGCTCTCCGAGCTCGACATCTCGCTTTG
TCAGGGCAAGCGTTGCAGGGTTCACAACACTATGGGCTGCGACTCGGTGCACACTCCTAC
AGCACTAATAAAGATGATGAAGAAAGAGAGCAGCTTGCAAAGGAGATTTCAAAGGACTGG
AGTTCTGTTTTTGAGAGAAGCATAAACACATTGTTTCTAACTGAAATGGTTCGGGGTCTC
AGTCTGACACTCAAGTACTTCTTTGACAAAAAAGTTACTATTAACTATCCATTTGAGAAG
GGTCCATTGAGCCCTCGTTTTCGAGGGGAGCATGCTCTCCGCCGATATCCAACCGGAGAG
GAACGTTGCATTGCTTGTAAACTTTGTGAAGCTATATGCCCAGCACAGGCAATCACAATA
GAGGCTGAAGAACGAGAGGATGGAAGTCGCCGGACAACAAGGTATGACATTGATATGACC
AAGTGTATCTACTGCGGACTTTGCCAAGAGGCATGCCCCGTCGATGCAATTGTTGAGGGA
CCCAACTTTGAATTTGCCACCGAGACTCATGAGGAACTTCTGTATGACAAAGAGAAGCTG
CTCGAGAATGGTGACCGATGGGAAACTGAGATCGCAGAGAATCTCAGATCCGAAAGCCTT
TATCGCTGA
>EDWA@DN1004_c0_g1_i2
ATGGCTGCGATCTTCGCTCGTAACTCTCTCAACGCTCTCAGAGCTCGGCAACTCGCTTTG
TCAGGGCAAGCGTTGCAGGGTTCGCAACAGCATGGGATTCGACTCGGTGCACATGCTTAC
AGCACCCAGAAAGATGATGAAGAAAGAGAGCAGCTTGCAAAGGAGATTTCAAAGGACTGG
AGTTCTGTTTTTGAGCGAAGCATAAACACATTGTTTCTTACTGAAATGGTTCGGGGTCTC
AGCCTGACACTTAAGTACTTCTTTGATAAAAAAGTTACCATTAACTATCCATTTGAGAAG
GGTCCATTGAGCCCTCGTTTTCGAGGGGAGCATGCTCTCCGCCGATATCCAACCGGAGAG
GAACGTTGCATTGCTTGTAAACTTTGTGAAGCTATATGCCCAGCACAGGCAATCACAATA
GAGGCTGAAGAACGAGAGGATGGAAGTCGCCGGACAACAAGGTATGACATTGATATGACC
AAGTGTATCTACTGTGGACTTTGCCAAGAGGCATGCCCTGTCGATGCAATCGTTGAAGGA
CCCAACTTTGAGTTTGCCACCGAGACTCATGAGGAACTTCTGTATGACAAAGAGAAGCTG
CTCGAGAATGGTGACCGATGGGAAACTGAGATCGCAGAGAATCTCAGATCCGAAAGCCTT
TATCGTTGA
>EDWA@DN10050_c0_g1_i1
ATGGGAAGTAAAGGTCGAATTCCACCCCCTCATCCGAGGCATCGTCTCCCAGGCCCTGGC
ATGGTACATTCTGAACCATTTGGTCTAGGAATTCCACCCCGTCCAGGTCCTTTTCCATAT
TTTGATATGGTGCCACCTCCAGAAATCATGGAACAAAAGCTTGCTGCACAGCATGTGGAG
ATGCAGAGACTTGGTACAGAAAACCAGAGAATCGCTGCTACCCATGGGACATTGAGACAG
GAACTTGCTGCTGCACAGCATGAGTTGCAGATTTTGCATGCTCAGATTGGAGCCGTAACA
ACTGAAAGAGAACAACAAAGGAAGGGCCTTACAGATAAAATAACTAAGATGGAGACTGAA
TTGAAAGCTGCTGAGCCTGTTAAGACAGAGTTGCAGCAGGCACATTCTGAAGCTCAGAAT
TTGGTTTTAGCTAGGGAAGAACTTTTGTCCACAGTGCATCAATTAAATCAAGAGATTCAG
AGAGCTCATGTAGATGTGCAACATATTCCAGCTCTGATGGCAGAACTTGAGAGCCTCAGG
CAGGAATATCAGCATTGCAGGGCTACATTTGACTATGAGAAGAAACTTTATAATGATCAC
CTTGAATCTCTTCAGGTGATGGAGAAAAATTATATGACCATGACTAGGGAAGTGGAGAAG
CTTAGAGCCGAGCTGATGAATGCTTCTAATGTTGACAAAAGAATCGTTGGGCAATATGGC
GGTGCCACAGGAAACAACGAGAATGATGCTTCTGGACATCCTGTGGGACGAAATGCATAT
GAAGATTGTTATGGTATTCAC
>EDWA@DN10050_c0_g1_i2
ATGGGAAGTAAAGGTCGAATTCCACCCACTCATCTGAGGCATCCTCTCCCTGGCCCTGGC
ATGGTACATTCTGACCCATTTGGTCTAGGAATTCCACCCCGTCCAGGTCCTTTTCCATAT
TTTGATATGGTGCCACCTCCAGAAATCATGGAACAAAAGCTTGCTGCACAGCATGTTGAG
ATGCAGAAACTTGGTACAGAGAACCAGAGAATCGCGGCTACCCATTGGACATTGAGACAG
GAACTTGCTGCTGCACAGCATGAGTTGCAGATTTTGCATGCTCAGATAGGAGCCGTAACA
TCTGAAAGAGAACAACAAATGAAGAGCCTTACGGATAAAATAGCTAAGATGGAAGCTGAA
TTGAAAGCAGCTGAGCCTGTTAAGGCAGAGTTGCAGCAGGCACATTCTGAAGCTCAGAAT
TTGGCTTTAGCCAGGGAAGAACTTTTGTCCAAAGTGCATCAATTAAATCAAGAGATTCAG
AGAGCTCATGTTGATGTGCAACAGATACCGGCTCTGATGACAGAACTTGAGAGCCTCAGA
CAGGAATATCAGCATTGCAGAGCTACATTTGACTACGAGAAGAAACTTTACAATGATCAC
CTTGAATCACTTCAGGTGATGGAGAAAAATTATATGACCATGACTAGGGAAGTGGAGAAG
CTTAGAGCCGAGCTGATGAATGCTTCTAATGTTGACAAAAGAATGGTTGGACAATATGGT
GGTGCCACAGGAAACAATGAGAATAATGCTTCGGGACATCCTGTGGGGCAAAATACATAT
GAAGATGGTTATGGTATTCACCAGAGATATGGTGCTCTACCACCTGCTTCTATTGGTGCA
AATGTAGGTGCCAGCTCTGCTTATGCTGGAAGCCAGTCTGGGTCTGGGTCTGGACCTATG
AGGTCCGGCTACGAGATGTCTAGAGGACCTGCCTATGATTTGTCAAGAGCGACTGGTTAT
GAATCACAAAGGGTGACAGTTTATGACGCACAAAGAGGACCTAGTTACGACTGTCAAAGA
TCCCATGTCTACGATGCACAAAGAGGAGCTGGCTATGACACTCACAGAGGATCCGTTAAC
GATCTGTCCAGGGGTGCGACCTATGATGCAGCAACTAGAAGTCTTGCTGTGTCACATGGA
CAAGCAGCACCCCAGAATAACGGACCTTATGGATCTGCAACACCTCCTGGTCGAGCTGGA
AACGCATACGAGCCACCCACTGGTGGTGGAAATCCTGTTAGGAGGTGA
>EDWA@DN10050_c0_g1_i4
ATGGGAAGTAAAGGTCGAATTCCACCCACTCATCTGAGGCATCCTCTCCCTGGCCCTGGC
ATGGTACATTCTGACCCATTTGGTCTAGGAATTCCACCCCGTCCAGGTCCTTTTCCATAT
TTTGATATGGTGCCACCTCCAGAAATCATGGAACAAAAGCTTGCTGCACAGCATGTTGAG
ATGCAGAAACTTGGTACAGAGAACCAGAGAATCGCGGCTACCCATTGGACATTGAGACAG
GAACTTGCTGCTGCACAGCATGAGTTGCAGATTTTGCATGCTCAGATTGGAGCCGTAACA
ACTGAAAGAGAACAACAAAGGAAGGGCCTTACAGATAAAATAACTAAGATGGAGACTGAA
TTGAAAGCTGCTGAGCCTGTTAAGACAGAGTTGCAGCAGGCACATTCTGAAGCTCAGAAT
TTGGTTTTAGCTAGGGAAGAACTTTTGTCCACAGTGCATCAATTAAATCAAGAGATTCAG
AGAGCTCATGTAGATGTGCAACATATTCCAGCTCTGATGGCAGAACTTGAGAGCCTCAGG
CAGGAATATCAGCATTGCAGGGCTACATTTGACTATGAGAAGAAACTTTATAATGATCAC
CTTGAATCTCTTCAGGTGATGGAGAAAAATTATATGACCATGACTAGGGAAGTGGAGAAG
CTTAGAGCCGAGCTGATGAATGCTTCTAATGTTGACAAAAGAATCGTTGGGCAATATGGC
GGTGCCACAGGAAACAACGAGAATGATGCTTCTGGACATCCTGTGGGACGAAATGCATAT
GAAGATTGTTATGGTATTCACCAGATAAATGACATTCTTCTCATTCTGCATCACAGAGAC
ATGGGGCTCTACCACCTGCTGCTATTGGTGCAAATGTAG
>EDWA@DN10050_c0_g2_i2
ATGGGAAGCAAAGGTCGAATCCCACCCCATCATCTGAGGCGTCCTCTACCTGGCCCTGGC
TTGGTACATCCTGACCCATTTGGTCCAGGAAATTTGCCCCACCCAGGTCCTTTTCCACCT
TTTGATATGCTGCCACCTCCAGAAATTTTGGAACAAAGGATTGCTGCACAGCATGTGGAG
ATGCAGAGACTTGGTTCAGAAAACCAGAGGATTGCTGCTACTCATGGGACATTGAGACAG
GAACTTGCTGCTGCACAGCATGAGTTGCAGATACTGCATGCACAGATTGGAGCCATAACA
TCTGAAAGAGAGAAACAAATGCGGAGCCTTACGGAAAAAATAGATAAGATGGAAGCTGAT
CTGAAAGCAGCTGAACCAGTTAAGGTAGAGTTGCAGAAGTCACATGCTGAAGCTCAAAAT
TTGGTTTTTGCTAGGGAAGAACTTATGTCCAAAGTGCATCAATTAAGTCAAGATCTTCAT
AGAGCCCATGTAGATATGCAACAACTACCAGCGCTGATGGCAGAATTTGAGAGCCTCAGA
CAGGAATATCAGCATTGCAGGGCTACATTTGACTATGAAAAGAAATTTTACAACGATCAC
CTTGAATCACTTCAGGTGATGGAGAAAAATTATATTAACATGGCTAGGGAATTGGAGAAG
CTTAGAGCAGAGCTGATGAATACTACTAATGTTGATAGCAGAATTGGTATTATTTGGTTC
TGA
>EDWA@DN10051_c0_g1_i2
ATTTTATATTTGTTTCTCACTTTGGAGCCGTTACGAATAAATAAAACCACTCATATCTTC
TGTCTTCCTCTTTCTATTTCTGCAGCCATGACTGTTGCCACCGCCGCCGCCGCCCATTCC
AAGAAGCTAATGAAGCTCACTCTCTCCCTCTTCGGAAACGCCTTCAACTCCTCCAAATGC
AAAACAGCGGCCAAAATGGCGGTTGCAAGGATCAAGCTACTCAGAAACAAGAGACAAGTG
ACGGTGAAGCAAATGAGGCGGGACATCGCCCTGCTTCTTCAGTCTGGTCAAGACGCCACC
GCCCGCATTCGAGTATTTTTTTTTTCTTCCCGTTGCTCTTTAGTTGACTATTAG
>EDWA@DN10051_c0_g2_i1
ATGAGGACCTTTAACGAGACAAATGTGATGTATCAGAAGTCGTCACTGGCCTCAATACAG
CCTGCTTCGAGCAAAAATGGAAGCTTGATTGTCACTGTAGAAGGGAGTCAATCGGGTAGA
AATTTTCAAGGGAGTAATCCTTCATCTTGGACAAAGTTGGTGATGGACATGTATCCCCCT
GGAACACCCGTTAGGTCTTGCACTTGCTCCTATTGTAATGCTGAGCAGCCTCCACGAGCA
AAGCATTGTCATGATTGTGATAAATGTGTTCTTCAGTTTGATCATCATTGTGTATGGCTT
GGAACATGTGTTGGCCGGGATAATCATTGCAAATTTTGGTGGTATATTTGTGAAGAGACA
GCATTGTGCCTTTGGACTGGCATCTTGTACATTTCTTTCCTCAAGGCCAACTTTTCAAGA
GCTTGGTGGAAGGATGTCATCATGATTCTGCTATTGATCGTCTTGTCAATTTCCATATTA
TTTCTTCTACTGCTGCTGCTCTTTCACAGCTATCTTGTTCTGACAAATCAGACTACTTAC
GAACTCGTTAGGCGCAGGCGTATCTCATATCTAAGGCGGGTTCCAGAACGAGTTTTTCCT
TTTAGTAAAGGAGTTTGCAGAAATCTATACGACTTCTGCTGTGTTCGAAGCAGCATTTAC
AGTTTGGAATCTTTGCCCTCGCCCGAAGAACTCGAAGAAAAATCGAGGCCTTACACATGC
TTAGATGTTTTAACCTGTCGCTGCTGCTGA
>EDWA@DN10051_c0_g2_i2
ATGACGACGGTCGGAGGTGTATGTCGTTTCTTTCCCGATCGAGCTCTCGCCCGATGCTTC
CACTGCTTCCCTTGTCTCTCTGATCCTGCTCGGAGATCATCGTTGGGTTTGAAAGTGACA
TTAGTGATGCTGCATCTGATTTTCGTTGGCATTCTCTTTCTTTTCGATGATGATTTGATT
GAGAAAACCAAAAAAGAACCCTGGTACACTGCTTTATATTTGTCATTGTTTTTTGCCACA
TTGGTGCAATATTTTATCACTTCTAGCTCTTCTCCCGGTTATGTGGTTGATGTAATGAGG
ACCTTTAACGAGACAAATGTGATGTATCAGAAGTCGTCACTGGCCTCAATACAGCCTGCT
TCGAGCAAAAATGGAAGCTTGATTGTCACTGTAGAAGGGAGTCAATCGGGTAGAAATTTT
CAAGGGAGTAATCCTTCATCTTGGACAAAGTTGGTGATGGACATGTATCCCCCTGGAACA
CCCGTTAGGTCTTGCACTTGCTCCTATTGTAATGCTGAGCAGCCTCCACGAGCAAAGCAT
TGTCATGATTGTGATAAATGTGTTCTTCAGTTTGATCATCATTGTGTATGGCTTGGAACA
TGTGTTGGCCGGGATAATCATTGCAAATTTTGGTGGTATATTTGTGAAGAGACAGCATTG
TGCCTTTGGACTGGCATCTTGTACATTACGTTCCTGAAGGCCAACATTTCAAGGGCTTGG
TGGAAGGATGCCATAATGATTCTACTATTGGTCGCCCTGTCAATTTCCATACTATTTCTA
CTGCTGCTGCTGCTCTTTCACAGGTAA
>EDWA@DN10051_c0_g2_i3
ATGACGACGGTCGTAGGTTTATGCCGCTCCTTTCGCGATCGAGCTCTCGGCCGATGCTTT
CACTTCTTCCCTTGCCTCTCCGATCCTGCTCGGAGATCGTCGTTGGGTTTGAAAGTGACA
TTAGTGATGCTGCATCTGATTTTCGTTGGCATTCTCTTTCTTTTCGATGATGATTTGATT
GAGAAAACCAAAAAAGAACCCTGGTACACTGCTTTATATTTGTCATTGTTTTTTGCCACA
TTGGTGCAATATTTTATCACTTCTAGCTCTTCTCCCGGTTATGTGGTTGATGTAATGAGG
ACCTTTAACGAGACAAATGTGATGTATCAGAAGTCGTCACTGGCCTCAATACAGCCTGCT
TCGAGCAAAAATGGAAGCTTGATTGTCACTGTAGAAGGGAGTCAATCGGGTAGAAATTTT
CAAGGGAGTAATCCTTCATCTTGGACAAAGTTGGTGATGGACATGTATCCCCCTGGAACA
CCCGTTAGGTCTTGCACTTGCTCCTATTGTAATGCTGAGCAGCCTCCACGAGCAAAGCAT
TGTCATGATTGTGATAAATGTGTTCTTCAGTTTGATCATCATTGTGTATGGCTTGGAACA
TGTGTTGGCCGGGATAATCATTGCAAATTTTGGTGGTATATTTGTGAAGAGACAGCATTG
TGCCTTTGGACTGGCATCTTGTACATTTCTTTCCTCAAGGCCAACTTTTCAAGAGCTTGG
TGGAAGGATGTCATCATGATTCTGCTATTGATCGTCTTGTCAATTTCCATATTATTTCTT
CTACTGCTGCTGCTCTTTCACAGCTATCTTGTTCTGACAAATCAGACTACTTACGAACTA
GTTAGACGCAGGCGTATCCCGTATCTAAGGCGGATTCCGGAACGAGTATTTCCTTTTAGC
AAAGGAGTTTGCAGAAATTTATGGGACTTCTGCTGTGTACGAAGCAGCATTTACAGTTTG
GAATCTTTGCCC
>EDWA@DN10051_c0_g2_i7
ATGACGACGGTCGGAGGTGTATGTCGTTTCTTTCCCGATCGAGCTCTCGCCCGATGCTTC
CCTTGTCTCTCCGATCCCGCTCGGAGATCATCGTTGGGTTTGAAAGTGACATTAGTGATG
CTGCATCTGATTTTCGTTGGCATTCTCTTTCTTTTCGATGATGATTTGATTGAGAAAACG
AAAAAAGAACCATGGTACACAGCTTTATACTTGTTGTTGCTTTTTGCCACATTGGTGCAG
TACTTTATTACTTCTAGTTCTTCTCCCGGTTATGTCGTTGATGTGATGAGGGCTGTTAAC
GAGACAAATGTGATACATCGGAAGTCGTTTGTGGCCTCAAAGCAGCCTGCTTCAACCAGA
AATGGAAGCTTGATTGTCTCTGTAGAAGGGAGTCAACTGGGTAGAAATTTGCAAGGGAGT
AATCCCTCATCTTGGACAAAGTTGGTGATGGACATGTATCCCCCTGGAACATCCGTTAGG
TCTGTAAAACACTGTTGA
>EDWA@DN10052_c1_g1_i1
ATGCACCTCAAATTTGGTTCTTACCCTGTACTGGTTGCATCATCTGCAGAGATGGCCAAG
GAATTTCTAAAGAACCATGACCATATCTTTGCTTCTAGACACCAAACTGCAGTCGGTAAG
TACACTAATTATAACTACAACAACATCGTATGGGCACCGTATGGACGATACTGGCGCCAA
GGCTGCAAAATTTACCTGAATGAACTATTCAGCTCCAAAAGACTCGAGTCCTTTGAGTAC
ATCCGAGTCGAGGAAATGCGTGCTTTTTTGTCTCACCTGTATGGATTATCAGGGAAGCCG
ATTGTGCTTAAAGATCTGCTCTCCCGTTTCACTCTCAGTATCATAAGCAGGATGGTGTTG
GGGAAGAAGTACTTCAGTGTGTCTGGCGACGATCAGCTCGGGTCTAATTCGATACTGAGT
CTGCAAGAATTTCAAGAGATTCTAGACGAGTTGTTCTTGCTGAATGGAGTGTTGAATATT
GGGGATTGGATACCATGGCTAGACTTTTTGGACTTACAGGGATACCTAAAGCGAATGAAG
GCCTTGAGGATAAAACTTGATCGGTTTCACGACCATGTGTTCGACGAACATAAGCGAAAG
AAGAAAGAATTAGCAGAGGATTTTGTGCCAGAGGACATGGTGGATTTACTGTTGCAGATA
GCTGATGATCCTGATATTGACGTTAAGCTCACTTATGATGGTGTCAGGGGCTTCACACAG
GACTTAATAGCCGGAGGCACCGATACATCAGCAACAACTGTGGAATGGGCAATCTCCGAA
CTCATAAAACAACCACAACTCGTTAAACAGGCAACCGAAGAATTAGACAGAGTGATCGGC
AGAGAGAGATGGGTAAAAGAGAACGACATCCCACAACTTCCTTACATAGATGCAATCATG
AAAGAAACAATGAGGAAACACCCGGTTGCTGTATTGCTAGCACCACACTTGGCCATGGAA
GATTGCAATGTGGCCGGATACGATATTCGTAAAGGAACTACAGTCTTCATAAATACTTGG
AGCATGGGGAGAGACCCAATCTTGTGGGAACAACCCGATGAGTTTCGGCCTGAGAGGTTC
TTAGGGAGGAAAATCGATGTCAAAGGACAAAATTTCGAGCTGTTGCCATTCGGTTCCGGG
AGGAGGATGTGCCCTGGCTATACACTTGGACTAAAGATGATTCAGACAAGCTTAGCTAAC
TTGTTGCATGGCTTCAACTGGGAATTGCCAGACAATACTAAAGTAGAAGATTCGAATATG
GATGAAGTTTATGGATTGGCAACACCAAGAAAATCCCCACTTGTTGCAGTCATGCAGCCT
CGTCTCCCCCTTCATCTTTATAATATCTGA
>EDWA@DN10052_c1_g1_i2
ATGCACCTCAAATTTGGTTCTTACCCTGTACTGGTTGCATCATCTGCAGAGATGGCCAAG
GAATTTCTAAAGAACCATGACCATATCTTTGCTTCTAGACACCAAACTGCAGTCGGTAAG
TACACTAATTATAACTACAACAACATCGTATGGGCACCGTATGGACGATACTGGCGCCAA
GGCTGCAAAATTTACCTGAATGAACTATTCAGCTCCAAAAGACTCGAGTCCTTTGAGTAC
ATCCGAGTCGAGGAAATGCGTGCTTTTTTGTCTCACCTGTATGGATTATCAGGGAAGCCG
ATTGTGCTTAAAGATCTGCTCTCCCGTTTCACTCTCAGTATCATAAGCAGGATGGTGTTG
GGGAAGAAGTACTTCAGTGTGTCTGGCGATGATCAACTTGAATCGAATTCGATACTGAGT
GTGCAAGAGTTTCAAGTGATTCAGGACGAGTGGTTCTTGCTGAATGGAGAGGTGAATATT
GGGGATTGGGTATCTTGGCTAGACTTTTTGGACTTACAGGGATACCTAAAGCGAATGAAG
GCCTTGAGGATAAAACTTGATAGGTTTTACGACCATGTGTTGGACGAACATATGAGAAAA
AAGAAAGAATTAGAAAGAGTGATCAGCAGAGAGAGATGGGTAAAAGAGAACGACATCCCA
CAACTTCCTTACATAGATGCAATCATGAAAGAAACAATGAGGAAACACCCGGTTGCTGTA
TTGCTAGCACCACACTTGGCCATGGAAGATTGCAATGTGGCCGGATACGATATTCGTAAA
GGAACTACAGTCTTCATAAATACTTGGAGCATGGGGCGAGACTCATTCCTGTGGGAGCAA
CCTGATGAGTTTTGGCCTGAGAGGTTCGTAGAGAGGAAAATCAACATCAAGGGACAAAAT
TTCGAGCTGTTTCCATTCGGTTCCAGGAGGCGGATGTGCCCTGGCTATACCCTTGGACTA
AAGATGATTCAGAAAAGCTTAGCTAACTTGTTGCATTGGATTCAACTGGGAATTTCCAGA
CAATACTAA
>EDWA@DN10052_c1_g1_i3
ATGCACCTCAAATTTGGTTCTTACCCTGTACTGGTTGCATCATCTGCAGAGATGGCCAAG
GAATTTCTAAAGAACCATGACCATATCTTTGCTTCTAGACACCAAACTGCAGTCGGTAAG
TACACTAATTATAACTACAACAACATCGTATGGGCACCGTATGGACGATACTGGCGCCAA
GGCTGCAAAATTTACCTGAATGAACTATTCAGCTCCAAAAGACTCGAGTCCTTTGAGTAC
ATCCGAGTCGAGGAAATGCGTGCTTTTTTGTCTCACCTGTATGGATTATCAGGGAAGCCG
ATTGTGCTTAAAGATCTGCTCTCCCGTTTCACTCTCAGTATCATAAGCAGGATGGTGTTG
GGGAAGAAGTACTTCAGTGTGTCTGGCGACGATCAGCTCGGGTCTAATTCGATACTGAGT
CTGCAAGAATTTCAAGAGATTCTAGACGAGTTGTTCTTGCTGAATGGAGTGTTGAATATT
GGGGATTGGATACCATGGCTAGACTTTTTGGACTTACAGGGATACCTAAAGCGAATGAAG
GCCTTGAGGATAAAACTTGATCGGTTTCACGACCATGTGTTCGACGAACATAAGCGAAAG
AAGAAAGAATTAGCAGAGGATTTTGTGCCAGAGGACATGGTGGATTTACTGTTGCAGATA
GCTGATGATCCTGATATTGACGTTAAGCTCACTTATGATGGTGTCAGGGGCTTCACACAG
GACTTAATAGCCGGAGGCACCGATACATCAGCAACAACTGTGGAATGGGCAATCTCCGAA
CTCATAAAACAACCACAACTCGTTAAACAGGCAACCGAAGAATTAGACAGAGTGATCGGC
AGAGAGAGATGGGTAGAAGAGAAAGTGTCACATCCTAATTAA
>EDWA@DN10053_c0_g1_i1
ATGGCGTTGATGCGTCGGATGGAGATCGCCGCCGACTCACTCTATAAGGCCAAACTCATT
CGCGGTTTCTGCCACCTGTACGACGGACAAGAAGCAGTCGCCGTCGGCATGGAAGCCGCC
ATAACAAAAAAGGATTGCATCATAACCTCCTATCGTGATCATTGCACATTCATCGGCCGC
GGGGGCACCCTGTTGGAAGTTTTCGCCGAGCTTATGGGACGCCAGGGTGGATGTTCTAAG
GGAAAAGGAGGTTCAATGCATTTTTACAAGAAGGATTCGAATTTTTATGGCGGCCACGGG
ATTGTTGGGGCTCAGGTTCCGTTAGGATGTGGTTTGGCGTTTGCGCAGAAGTATTCTAAA
GATGAAACCGTGACCTTCGCTTTGTACGGTGATGGTGCTGCTAATCAAGGGCAGTTGTTT
GAGGCTCTGAATATCTCTGCACTCTGGGATCTGCCTGCAATTTTGGTCTGCGAGAATAAT
CACTATGGTATGGGGACAGCAGAGTGGAGAGCCGCCAAGAGTCCAGCATATTACAAACGT
GGGGATTATGTTCCTGGTTTGAAGGTGGATGGCATGGATGCCCTCGCTGTG
>EDWA@DN10054_c0_g1_i1
TTAGAACAAAGTACTGAGGAAAAAGGGGGGAAATCTCATTCAAAATCAACTGAACCTTCC
GAAAGCATTCATGTTGATGGTAAGGAAGTTGAGACCTTAACCGACCAGAAAGATGACAGC
AAGGATGATGCTCATCCACCTTGCAAGGATCCCTCTGTTGACGGGGCTGTATCCATGGAA
AATAAAAGAGCGACCGATGTTCAGCCTTCCCTGACAAAAGCAACTGAGGATGAATCCAAT
GATGTTGCTTCCCCAGCGCCAAGTGGGACCATACATGATGAGAGCCATTCAAAAAAGGCT
GCTCGACCAAAAAAGAAAGATGGCTCGTGCAAGAAGATCACATCTGCTGCTGACGATGTC
TCTAAGAAGTCATCTGAAGTGAAAAGTGATTTAGAGGCAAAAACAAATAAACGCCCAGGG
AAAAGGGTTGCTTCTGTGGTTTTGAACAAGAATAGTGAAACTAAGAAAGAAAGTGGCACT
GCAAGTGATTCAGAGGAAACACCATTGAAGCTGCTGTCAAAGAAGCTGGATTCTAGTAGT
AAGAATGCAGATGGATCATCCTCAAGGAAACCGGAGGATAAGAAAAATCGTGCTCGGGGA
AAACTGATTCTTCCTGAGAAGGATAGAACCAAAATCTCGACCAGGAATGATGATGAGGAA
ATGGTTGGTCCAAAGGCAGTGGAGCCAAACAAAAATGATTCCGACATTGACGAGACCCCT
AAGACAAGTTCCAAGAGAAAGCATACCCAAAGTAAAGAAAAAGGATCTGATACCTTAGAA
TATGATGAGAATCTGGTTGGCTTGAAGGTGAAGGTCTGGTGGCCTATGGACAGCACATTC
TATGACGGTGTTATTCAGTCATTTGATCGTATTAGAAAGAAGCACAAGGTGTGCTATGAT
GATGGTGATGTAGAAATTTTGAATCTTAAGAGAGAAAAGTGGGAGGTGATCAAAGATGAG
TCTGGGTCAGATGAGGAAGTTGCTGCCGATCATCCAAGTCCTGATGGTTCATCCGAAATC
TCTGAAAAGAAGAAA
>EDWA@DN10055_c0_g1_i1
ATGTCTTTCGATGCCTTCCCTCCATTCATTTCAGCTCACCTCCATTTTCTCATCAATCAC
TTCCCCGAGAAAATCAAGGTTGAGCATGTGTTATCTGGTGGAAAAACCTTCGCTGGGGGT
CTCGACCGTTTTACATTGCTTATCCCATATTGCTTAGACTATATTAAATGGGATGTTATT
TACAATGCGGAGTTCCCATTGGCTCCGCCGGATATTATATTTGGACCTGAAGATGAAGAT
TTTCACCCATTACACATGACTGCCAGTGTAGGGGAGGGGGACTTGAAGTTTCAGAACATT
TTGTCTGATTGGAACCATAAAGACCCAACAAGGCTACTAGCTTTAATTCAGGAATTGAGG
GACCGATATATGGCCTACCAGAAGAAACGTGTTGGAGAAGTGGATGATGATAGATTGACA
TTTGAGATTAGCACTATTTGTTCTCGAGAGGGAATTGAAATGCAAATTAGTTCAGGTGCT
GAAAAGCCAGAAGAGGTCAAATTTGCTGTGCCTCTCATGGATATGAACATAAACAAAATG
GTGCATGGGTGCCCCTGGAGACATCCACAAAAGATATACTTACAGGTAATCTATCCTGTA
GGAAAGAAGTATGCATCTACTCCTTCACCACCTCGTCTGAAATTGATGTCAACTACTGAG
CTGAGAGCTCTGTTTTCTATCGAGGATGTCAAGCTTCCTTCATGGTTGGATGGAATGTGC
ATGGCTGAGTATCTTCCTCATCTAGAAGAATCTCTTCAGAAACAGGTCGTGGAAGCTGTT
TCATTAATTGATATAAGAAGACATTTTATAGAGTCATTAGCCCTATTGCTTGGAAGACCT
TTGGAAGCTGATCCGGTCTTTTGCAGAAAGGCCACATTTCTTGCTTCTTCTGGATCCTTT
GTTTTCCTGGTACCATTAGATAATTACTAA
>EDWA@DN10055_c0_g1_i4
ATGTCTTTCGATGCCTTCCCTCCATTCATTTCAGCTCACCTCCATTTTCTCATCAATCAC
TTCCCCGAGAAAATCAAGGTTGAGCATGTGTTATCTGGTGGAAAAACCTTCGCTGGGGGT
CTCGACCGTTTTACATTGCTTATCCCATATTGCTTAGACTATATTAAATGGGATGTTATT
TACAATGCGGAGTTCCCATTGGCTCCGCCGGATATTATATTTGGACCTGAAGATGAAGAT
TTTCACCCATTACACATGACTGCCAGTGTAGGGGAGGGGGACTTGAAGTTTCAGAACATT
TTGTCTGATTGGAACCATAAAGACCCAACAAGGCTACTAGCTTTAATTCAGGAATTGAGG
GACCGATATATGGCCTACCAGAAGAAACGTGTTGGAGAAGTGGATGATGCTAGGTTGAAG
TTTGAGATTAGCACTTTTTGTTCACGAGAGGGAATTGAAATGCAAACTACTCCAGGTGCT
GGAAAGTTATTCCTTTGA
>EDWA@DN10055_c0_g1_i5
ATGGCTTCCGATGGCTTCCCCCCATTCATTTCAGCTCAGCTCCATTATCTCATCAATCAC
TTCCCCGAAAAAATCAAGGTTGAGCAAGTGTTATCTGGTGGCAAAACCTACGCCGGGGGT
CTTGATCGATTTACATTGCTTATTCCATATTGTTTACACTATGTTAAATGGGATATTATA
TATAATGTGGAGTTCCCATTGATTCCGCCGGATATTATATTTGGACCTGAAGATGAAGAT
TTTCACCCATTACACATGACTGGCAGTGTAGGAGAGGAGGACTTGAAGCTTCGAAACATT
TTGTCTGATTGGAACCATAAAGACCCGACAAAGCTGCTAGCTTTAATTCTGGAATTGAGG
GACAAATATATGGCCTACCAGAAGAAACGTGTTGGAGAAGTGGATGATGCTAGGTTGAAG
TTTGAGATTAGCACTTTTTGTTCACGAGAGGGAATTGAAATGCAAACTACTCCAGGTGCT
GGAAAGTTATTCCTTTGA
>EDWA@DN10055_c0_g1_i7
ATGGAAGGTCATCACAACAAGACAGCAACGGAGACAAAAGATGGCGGCATGTTCGATTTC
ATGAAAAACAAAGATGAAGCGGCCATGAAAGATGCCCATGAGCAAGACGATGGGAAGAAA
GAAGAGAAGCCAACTCTCCTAGGGAAAGTACTCCATCGTTCAAACAGCAGCTCTAGCTCA
GGAAGTTCCAGTGATGAAGAAGAGATGGGAGAAGATGGTGAGAAGAGAAAGAAGAAGAAA
GGACTGAAGCAGAAAATCAAAGAAAAGTTCGACGGCGACAAAGAAGCAACGGAGCATAAA
GATTCACCGATATCGACCGAGAATCCGGAGGAAAAGAAAGGGTTTTTGGAGAAGATAAAA
GAGAAACTCCCCGGTCAGCATAAGAAAGCCGAAGAAGATGGCCATATTCATCCTACTGAA
GGTGAGCCAAAGGAGAAAGGAATCCTAGAGAAAATCAAGGAGAAGATTCCAGGGTGCCAT
GGAAACAAGCCTGAAGAAGATCATAAAGCTACCAAGAATTGA
>EDWA@DN10056_c0_g1_i1
ATGGAAAAACTGGATCACATCAAATCTCACCTTCCTTCACTTACTCAAATCAGTGAAAAG
GAGAAAAACGGATTCATCAACCTCGTCTCCCGCTATCTCAGTGGAGAAGCACAACACGTA
GAATGGAGTAAGATCCAAACACCGACTGATGAAGTGGTTGTTCCTTATGACACATTGGCT
CCAATTCCTGAAGATGCAGCTGCAACTAAGAAGTTACTGGACAAACTTGTTGTTTTAAAG
CTTAATGGTGGCTTGGGGACAACTATGGGATGCACTGGTCCTAAATCTGTCATTGAAGTC
CGCAGTGGATTCACATTTCTTGATCTAATTGTTATTCAGATTGAGAAACTTAATTCAAAA
TATGGATGTAGTGTTCCATTGGTGCTGATGAACTCATTCAATACCCATGATGACACAATG
AAGATAGTCGAAAAGTACTCCAATTCAAACGTTAAAGTTCATATTTTTAATCAGAGCCAA
TATCCTCGTCTGGTTGCTGAAGATTTTACTCCATTTCCTTGCAAGGGGCAGCCTGGCAAG
GATGGATGGTATCCTCCTGGTCATGGTGACGTGTTCCAATCACTAATGAACAGTGGCAAG
CTTGATACTTTCTTATCGGAGGGCAAGGAGTATGTGTTTGTTGCCAACTCAGACAACTTG
GGTGCTATTGTTGACTTGAAAATCTTGAACCATTTGGTCCAAAAGAAGAATGAGTATTGT
ATG
>EDWA@DN10056_c0_g1_i2
ATGGAAAAGCTGGATCACATCAAATCTCACCTTCCTTCGCTTTCTCAAATCAGTGAAAAT
GAGAAGAACGGATTCATCAACCTCGTCTCCCGCTATCTCAGTGGAGAAGCACAACACGTA
GAATGGAGTAAGATCCAAACACCGACTGATAAAGTGGTTGTTCCTTATGATTCCTTGGCT
CCAATTTCTGAAGATCCAGCTGAAACTAAGAAGCTATTGGACAAACTTGTTGTTTTAAAG
CTTAATGGTGGCTTGGGGACAACTATGGGATGCACTGGTCCTAAATCTGTCATTGAAGTC
CGCAGTGGATTCACATTTCTTGATCTAATTGTTGCTCAGATTCAGAATCTTAATACGAAA
TATGGATGTAACGTTCCATTGGTGCTGATGAACTCATTCAACACCCATGATGACACAATG
AAGATTGTTGAATTGTACTCCAATACAAACGTTAAAGTTCACATCTTTAATCAGAGCCAA
TATCCTCGCCTGGTTGCGGAAGATTTTACTCCATTCCCCTGCAAAGGCCAGCCCGGCAAG
GATGGATGGTATCCTCCTGGTCATGGTGACGTGTTCCCATCTCTAAAGAACAGCGGCAAG
CTTGATGCTTTCTTAGCAGAGGGCAAGGAGTATGTGTTTGTTGCCAACTCAGACAACTTG
GGTGCTGTTGTTGATTTGAAAATCTTGAACCATTTGATCCAGAACAAGAAT
>EDWA@DN10057_c0_g1_i1
GAAAAGATGGCATTGGTGGTTTGTAGTGATAAGAGTAGGGGTATCGGGATAACTGTGTGG
GACTTGGAAACTGGCCAACAACTCCTTCATATCCCCACCTGTGCCGCCGCTCCCCATGGC
CTCTTCTGTTTGAGAAACCACTTCATTGTAGCTTCTCAAACTAACAGGCACGCCTCTTTG
GGTGCTGGCTCTATCTTTATTTGGCCATTGAACAAGCCTCACTCACCACTGCGGAGCTAC
ACAATGGAGGCTATCGGCCCCGTTTCTTGCACAAAAGATGGCATATATATTGCAGGTGGA
GCTCCTTCTGGGAATGTGTATCTTTGGGAGGCTACTAACGGAAGATTGCTGAGAACATGG
CATGCTCATCATAAATCTTTCAACTGTATGGTCTTCTCCGATGATGATTCGCTTCTTATA
TGTGGTTGCACTGATGGAATTATCTGTGTTTGGTCTATGATTAGTTTGCTAGACGAGGAA
GATTCTGGAACCTCACCTTCTTTGCTGCATTACTCATCAGAACACAGATCTTCCATAACT
GGGTTAGTAACTATGTCAGCTGGTGGAAGTTCCATTTTTGTATCAAGCTCTCTTGATGGA
TCATGCAAGGTTTGGGAACTAGTTTCGGGAAGGCTTTTAAGAACTCTAGTTTATCCAACA
TCAGTGTCAGCTGTTGCTCTTCATCCGCTAGAGCATCTCCTGTTTTCTGGTAGTGTAAAT
GGAAAAATATTTGTAAACGTGCTTGATATTGGAGCAGTTGAGGATCCATTCGTCACTACG
GAAGATCAAGCATTCGTGCTAAAAGGACACAAGTAA
>EDWA@DN10058_c1_g1_i1
CGGACTGTGAATCAAACACTTAAAAAAGAAAATGAAAAGAACGGAGATTCCGATGAAAGG
CAGCACCAAAATCCAAAGCCAAACGCCGCCGACGAGTGGCGAGAAGCCATTAAAGCCGCC
GTTCCGACCTGCAAAAGACGACACCAAGCCTCTTCTTCAAGACCCGATACTGAGATCGGA
TCCAAAGGAAACAGAGGAAGCAGTGCTGCGGTTGCCTCCTTTCCCTCCGACTCTCTGTTG
AAGTTTCTCAAAATTACATTCCCCGTTTCTCTTGTAAGACAGTATATGAATTTAAGTATT
CTTGACTTTCATAATCTCTCTCCTTTTATCTTTTAA
>EDWA@DN10059_c0_g1_i3
ATGGGAATTATGTCTAGTTGCGTCATACCGTTAAGGCTGCATATTCTTCGATTAACTAGT
TCAGATTCGGAGTTCAATCATATTATTTTGCCCCCGTCATCTACGTTATTGTTTTTTTCT
CAGTTTGTCATGCCAAGGTTGGGTTGGAGATGGCTACTTGTGTTTTCTGCTATCCCTTCA
TCAGTTCTCCTTCTATTCTATGCGTTTGCACCTGAATCACCCAGGTATCTATGCTTGGAA
GGTAGAAAAGAGGAAGCACTTGTTCTTTTGGAGAAAATAGCTCGAATAAATGGAGCGAAA
TTGCCTTCTGGAATTCTTGTTTCTGAGAATGAAATCGAGTTAGTCGGAAAGAATGTTCCA
ACAGAAGATACACTGTTGCTTCCACCCGAAGACAATGGATATGAAGCTCCCATGCAAATG
AATCCTAAAGCAGGAGGCATCTCGTCGCTGTTGCATCTTCTTTCACCAGAATTAGTTCGG
TCAACCACACTCTTATGGATGGTATTCTTTGGAAATGCATTTTCATATTATGGCCTTGTA
TTACTGACAACGGAGTTGCACAATGGACGTAATACATGTCGTCCGGAAGCACTGCGATCA
AAAAACCACGAGGGCATTAGCTACAAAGACGTTTTCATTACTACTTTTGCCGAGTTCCCT
GGCCTCCTCATATCTGCTTACACTGTCGATAGATATGGTCGTAAGTTCTCAATGGCAGTT
ATGTTCTTCCTGTGTTGCCTTTTCCTGCTTCCACTGGTAGTCCATCAGCCTCAGAGAGTG
ACAACAGGCCTCCTCTTCGGTGCTCGAATATGCATCACTGCAAGCTTCACGGTTATGTAT
ATATATGCTCCCGAGATATACCCAACATCTCTTAGATCAACCGGTGTTGGAACTGCGAGC
TCAATGGGAAGAATTGGTGGAATGGTATGTCCGCTCGTGGCGGTGGGACTAGTGCATGGA
TGTCATCAAACTGCTGCCATTATGTTGTTTGAGGTTATTATTTTTGTAGCAGGGATATGT
GTACTTCTGTTCCCGGTAGAGACGATGGGTCGGGACTTGAGTGATAGCGTTTCTAATTCA
ATACAAACAGATCAGTCGAGTTAA
>EDWA@DN10059_c0_g1_i7
ATGGGAGAAGATGGAACCCCCACCTTTACTGTGGATGATGCCCTTTTGCACATGGGGTTT
GGAAAATTCCAAATTCTCGTGCTTGCTTATGCTGGAATGGGTTGGGTTTCAGAAGCTATG
GAAATGATGCTTCTCTCTTTTATAGGCCCGGCAGTTCAAGCTTTATGGGGTCTTAGTTCC
CATCAAGAGAGTCTAATAACCAGTGTGGTTTTCATTGGAATGCTTGTTGGAGCATATTCA
TGGGGTGTAGTCTCAGATAAATATGGAAGAAGGAAAGGATTCCTCATTACTGCAGTAGTT
ACTTCTGGAGCTGGCTTTTTGAGCGCCTTGTCTCCAAATTATATTTCATTGATTATTTTT
CGTTGTTTGGTTGGTCTTGGTTTGGGAGGCGGCCCTGTTCTTTGCTCCTGGTTTCTAGAG
TTTATTCCTGCCCCAAGCAGAGGCACTTGGATGGTTATTTTCCAAGCGTTCTGGACTTTT
GGGACAATTTTTGAGGCCTCACTTGCATGGTTTGTCATGCCAAGGTTGGGTTGGAGATGG
CTACTTGTGTTTTCTGCTATCCCTTCATCAGTTCTCCTTCTATTCTATGCGTTTGCACCT
GAATCACCCAGGTATCTATGCTTGGAAGGTAGAAAAGAGGAAGCGGTTGTTGTTTTGGAG
AAAATAGCTAGAATAAATGGAGCGAAATTGCCTTCTGGAATTCTTGTTTCTGAGAATGAA
ATCGAGTTAGCCGGAAAGAGTGCTCCAACAGAAGATACACAGTTGCTTCAACCAGAAGAG
AACGGATATGAAACTCCTATGCAAATGAATCCTAAAGCAGGAGGCATCTCGTCGCTGTTG
CATCTTCTTTCACCAGAATTAGTTCGGTCAACCACACTCTTATGGATGGTATTCTTTGGA
AATGCATTTTCATATTATGGCCTTGTATTACTGACAACGGAGTTGCACAATGGACGTAAT
ACTTGTCGTCCAGCGGCACTGCAATCAGAAAAACTCGATGGCGTCAGCTACAAGGATGTT
TTTATTACTACTTTTGCCGGTAATTTTTCTGCTTGTCCCAGTAATTGTTTCATCTACTTG
TAA
>EDWA@DN10059_c0_g2_i1
ATGGAAGAAGGTGAAAGAGCCAATCCCAATCCCAGTCCCAGTCCCAACCCCAACACGTTT
ACTGTGGATGATGCTCTTTTGACCTTAGGGTTTGGGAAATACCAATACTTTGTGCTTGCT
TATGCTGCACTGGCTTGGATTTCAGAAGCCATGGAGATGATGCTTCTCTCGTTTATAGGC
CCCGTCGTCCAAAGATTATGGCATCTTTCTGCCAAAGAACAAAGCTTGATAACCAGTGTG
GTTTTCATCGGTATGCTCGTCGGAGCCTATTCCTGGGGTGTCATTGCAGATAAATATGGA
AGAAGGAAGGGTTTCCTTATGACTGCAATGGTTACCACTTTGGCTGGCTTTGCCAGTGCC
TTCTCACCAAATTATGCATCTTTGCTGGTTTTCCGTTGTGTGGTCGGTATCGGGTTGGGA
GGTGGGCCGGTGCTATGCTCTTGGCTGCTAGAGTTCATTCCTCCACCGAATAGAGGCACG
TGGATGGTTGTTTTCCAAGCATTTTGGACAGTCGGCACGGTGTTTGAAGCCTCCATCGCT
TGGATTGTAATGCCAAGATTGGGTTGGAGATGGCTGCTCGCTTTCTCTTCCATCCCTTCA
TTTGGTTTGCTTCTATTCTACTTATGGACGCCCGAGTCACCCAGGTACCTGTGCTTGAAT
GGTAGGGAAAAGGAGGCCATGGTTATTTTGGAAAGAATAAGTAAAGTGAACGGCACTAAA
GTGCCTCTCGGAACACTTGTCTGCGATGATTATCAAGAAGGGTTAGATGGGGATGCAGCC
CCTACAAAAAAGTCTAAACAAGGACCCTTCTCAACCATTTTAAACCTTCTTTCACGGGAA
CTCATTAGGCCTACCCTGCTCTTATGGGTCGTCTTCTTCGGGAATTCCTTTACCTATTAC
GGCCTAGTACTACTCACCACCGAGCTAAACGCAGGACGCAGTCGGTGTGCCGGAAACAAA
ACTGAATCCAAGAAAGCTGAAGATGTTGACTACAAAGATGTCTTCATCACTACTTTTGCA
GAATTCCCGGGGCTCATCATAGTAGCTGTCACGGTGGACCGAGTCGGTCGAAGGATTTCG
ATGGCGGTGTTGTTCTTCATCTGTTGCATTCTCATATTCCCCTTGTTATTCAACCAGACA
GCAAAGGTAACAACGGGCCTTTTATTCGGATCTCGAGTATGCATCACTGCAACCTTCACC
ACTCTGTTCATATATGCTCCAGAGATATATCCGACCGCCGTGAGATCGACCGGTTTCGGA
TCGGCAAGCTCGATGGGAAGAATTGGTGGGATGATATGCCCGTATGTGGCAGTAGCTTTA
GTGCAGCACTGTCATCAAACAGCTGCAATTGGGATGTTTGAGGCTATAATATTTTTATCA
GGAGTATCCGTATTGCTCATACCAATAGAGACCAAGGGTCGGGATTTGAGTGATAATGTT
AATTCTAAGAATCCTCCGCCTGTTTAG
>EDWA@DN1005_c0_g1_i3
ATGGAAACAATTCGTGGCGTGTCGATAGTAATTTTAATACTAGTTTTGAGTGCTGGGTTG
TGTTCAGCTGGGGACATAGTTCATCAGGACAACGTTGCTCCAAAAAGACCTGGTTGTGCT
AATAACTTTGTTCTGGTAAAAGTACCAATCTGGATTGATGGTATAGAAAACAATGAGTAT
GTTGGTGTTGGTGCTCGTTTTGGACCTACTTTGGAATCAAAGGAGAAACATGCAAATCAT
ACCAGGCTTGCTCTTGCGGATCCTCCTGATTGTTGCAGCAAACCTAGGAATCAGCTTACA
GGGGAGGTTATTCTGGTGCATCGAGGTAACTGTAGTTTCACAGTGAAGGCAAACGTTGCT
GAAGAAGCCGGTGCTTCTGCTATCCTCATAATAAATAACCAAACTGAACTCTTCAAGATG
GTTTGTGAATCAGATGCTGATGTAAATATAGAAATACCAGCTGTCATGCTTCCTCAGGAT
GCCGGTTCGAATTTGGAAAAATATATAAATAATAACACAGTGGTTTCTGTTGCGTTTTAC
TCCCCAAAGCGTCCAGCAGTTGATATTGCTGAAGTTTTTTTGTGGCTAATGGCGGTTGGT
ACCATTTTGCTCGCTTCTTATTGGTCTGCATGGACTGCAAGAGAAGTTGCTATTGAGCAA
GATAAGCTACTAAAGGATGCATCGGAAGAATTTCTACAAGTGGGAAGTGCCGGTTCAAGT
GGTTTTGTTGACATAAATACAACATCAGCAGTTCTCTTTGTTGTAATTGCTTCATGTTTC
TTGGTCATGCTTTATAAGCTTATGTCATTCTGGTTTGTTGAGGTCCTGGTGGTTCTGTTT
TGCATCGGTGGAGTAGAGGGTCTGCAAATGTGCTTGGTGGCTTTGTTATTGAGTTTCAGG
TGTTTTCAACACTTTGCCGAATCATTTATTAAAGTACCCTTCTTTGGAGCTGTTTCACAT
TTGACACTAGCTGTCTGTCCCTTCTGCATCGCATTCGCTGTTGTTTGGGCAGTGTACCGA
CGAATCTCCTTTGCCTGGATAGGTCAAGATATTCTTGGTATTGCACTTATAATCACGGTC
CTTCAGATTGTTCGTGTTCCAAATCTCAAGGTCGGAACAGTTCTTCTGGGGTGCGCTTTC
TTGTATGATATCTTCTGGGTGTTCGCTTCCAAACGGTTGTTTCATGAGAGCGTGATGATA
GTGGTAGCTCGTGGTGATCGGAGTGGAGAGGATGGCATACCGATGCTTCTAAAAATTCCA
CGTATGTTTGATCCTTGGGGCGGCTACAGTGTTATTGGATTCGGAGACATAATCTTACCT
GGACTGCTTGTGGCGTTTTCACTAAGATACGATTGGCTGGCAAATAAGAATCTCCGAGCA
GGCTACTTCGTGTGGGCAATGACTGCTTATGGTTTAGGTCTTTTGGTCACGTATGTGGCC
TTGAACATGATGGACGGACACGGCCAACCTGCTTTGCTTTACATCGTTCCATTCATACTC
GGGACCTTTATAACATTGGGGAAAAAGAGAGGTGACCTCGGAAATCTGTGGAGTAGAGGA
GAACCGGAACGGCCTTGTCCGCACGTGCAACTTCAGCCCTTGCAATAA
>EDWA@DN1005_c0_g1_i4
GAGTATGTTGGTGTTGGTGCTCGTTTTGGACCTACTTTGGAATCAAAGGAGAAACATGCA
AATCATACCAGGCTTGCTCTTGCGGATCCTCCTGATTGTTGCAGCAAACCTAGGAATCAG
CTTACAGGGGAGGTTATTCTGGTGCATCGAGGTAATTGTAGTTTCACAAAGAAGGCAAAT
GTTGCTGAAGAAGCTGGTGCTTCTGCCATCCTCATAATAAACAACCAAACTGAACTCTTC
AAGATGGTTTGTGAATCTGATGCTGATGTAAATATAAAAATACCGGCTGTCATGCTCCCT
CAGGATGCTGGTTCACGTTTGGAAAAATATATAAGTAACAACACCATGGTTTCTGTTGCC
CTTTACTCTCCAAAGCGCCCGGCCATTGATATTGCTGAAGTGTTTTTGTGGCTAATGGCG
GTTGGTACCATTTTGCTCGCTTCTTATTGGTCTGCATGGACTGCTAGAGAAGTTGCTACT
GAGCAAGACAAACTACTCAAGGATGCATCAGAAGAATTTCTACAAGTAGGATCTTCAGGT
CCTAGTGGTTTTGTTGACATAAATACAACATCAGCAGTTCTCTTTGTTGTAATTGCTTCA
TGTTTCTTGGTCATGCTTTACAAGCTTATGTCATTCTGGTTTATTGAGGTTCTGGTGGTT
CTCTTTTGCATTGGTGGAGTAGAGGGCCTGCAAACGTGCTTGGTGGCTTTATTATCATGC
TTCAGGTGTTTTAAAGGCTTTGCAGAATCATTTATTAAAGTACCCTTCTTTGGAGCTGTT
TCGCATCTGACATTGGCTGTTTGTCCCTTCTGCATAACATTTGCTGTAGTTTGGGCAGTG
TACCGTAATATCTCCTTTGCCTGGATAGGTCAAGATATTCTTGGTATTGCACTTATAATC
ACAGTCCTTCAGATTGTTCGCGTGCCAAATCTCAAGGTTGGTACAGTTCTTCTGGGTTGT
GCTTTCTTGTATGATATCTTCTGGGTGTTTGTCTCCAAATGGTGGTTTCATGAGAGTGTG
ATGATAGTGGTTGCTCGTGGTGATAGAAGTGGAGAGGATGGCATACCAATGCTACTAAAA
ATTCCCCGGATGTATGATCCTTGGGGTGGCTACAGTGTTATTGGATTTGGAGACATAATC
TTACCTGGATTGCTTGTGGCATTTTCACTAAGGTATGATTGGCTGACAAAAACGCCTCTT
CGAGCAGGGTACTTTATATGGGCAATGACTGCTTACGGTTTAGGTCTTCTGGTCACATAT
GTGGCCTTAAACATGATGGATGGACACGGCCAACCTGCTTTGCTTTACATCGTTCCTTTC
ACACTCGGGACCTTCATTACATTGGGGAAGAAGAGAGGTGATCTCAAAACTCTCTGGACA
CGAGGAGAACCGGAAAGGCCTTGTCCGCATGTCCAACTTCAGCCCTTGGAACAAAAAGAC
TAA
>EDWA@DN1005_c0_g1_i5
ATGGTTTGTGAATCTGATGCTGATGTAAATATAAAAATACCGGCTGTCATGCTCCCTCAG
GATGCTGGTTCACGTTTGGAAAAATATATAAGTAACAACACCATGGTTTCTGTTGCCCTT
TACTCTCCAAAGCGCCCGGCCATTGATATTGCTGAAGTGTTTTTGTGGCTAATGGCGGTT
GGTACCATTTTGCTCGCTTCTTATTGGTCTGCATGGACTGCTAGAGAAGTTGCTACTGAG
CAAGACAAACTACTCAAGGATGCATCAGAAGAATTTCTACAAGTAGGATCTTCAGGTCCT
AGTGGTTTTGTTGACATAAATACAACATCAGCAGTTCTCTTTGTTGTAATTGCTTCATGT
TTCTTGGTCATGCTTTATAAGCTTATGTCATTCTGGTTTGTTGAAGTTCTGGTGGTTCTC
TTTTGCATTGGTGGAGTAGAGGGCTTACAAACGTGCTTGGTCGCATTTTTAGCATGTTTC
AGGTGGTTTCGACACTTTGCGGAATCATTTATTAAAGTACCCTTCTTTGGAGCTGTTTCA
CATCTGACACTGGCTGTTTGCCCCTTCTGCATAGCATTTACTGTTGTTTGGGCAGTGTAT
CGCCGTATCTCATTTGCCTGGATAGGTCAAGATATTCTTGGGATTGCACTAATAATCACT
GTCCTTCAGATTGTTCGTGTACCAAATCTCAAGGTTGGAACAGTTCTTCTGGGTTGCGCT
TTCTTATATGACATCTTCTGGGTATTTGTTTCCAAATGGTGGTTTCATGAGAGTGTAATG
ATAGTTGTAGCTCGTGGTGATAAGAGTGGAGAGGATGGCATACCAATGCTACTAAAAATT
CCCCGGATGTATGATCCTTGGGGTGGCTACAGTGTTATTGGATTTGGAGACATAATCTTA
CCTGGCCTCGTTGTGGCATTTTCGCTAAGATATGATTGGCTAGCAAAAAAGAATCTTCGA
GCAGGATACTTTGTATGGGCAATGACTGCCTATGGTGTAGGACTTCTGGTCACGTACGTC
GCCTTGAACCTGATGGATGGACATGGGCAACCTGCTTTGCTTTACATCGTTCCTTTCACG
CTTGGAACCTTTATTACATTGGGAAAGAAGAGAGGTGATCTTGAAACTCTCTGGACAAGA
GGAGAACCGGAAAGACCTTGCCCGCATATGCAACTTCAGCCCCTACAGCAAAAAGAATAA
>EDWA@DN10060_c0_g1_i3
ATGGCGTCACCTCCAATTTTATCCTTGGCTCTTCCATCAAATACTGATAGAGTTCTCAGC
ATTCAATCTCACACAGTTCAGGGATATGTTGGTAACAAGTCAGCAGTTTTTCCTCTTCAA
CTATTAGGCTATGACGTGGATCCAATCAATTCAGTTCAGTTTTCGAATCATACAGGGTAC
CCGACATTTAAGGGTCAAGTTCTAAATGGACGAGAATTGTTGGATTTGATAGAAGGCCTT
GAAGCAAATAATTTATTGTACTACACTCATTTATTAACAGGTTATATTGGCTCTGATTCT
TTTTTGAACTCTGTATTGGAGGTTGTAAACAAGCTTCGCACTATTAATCCAAATCTTACT
TATGTGTGTGATCCAGTGATGGGTGATGAAGGAAAGCTCTATGTCCCCGAAGATCTGGCA
TCAGTTTATCGTGAAAAGGTTGTCCCAGTGGCTTCAATGTTGACTCCTAACCATTTTGAA
GCAGAACTGTTGACTAAATTGAGGATTGGTTCTGAAACAGATGGTCGAAAAGCATGCAAC
ATTCTTCATGCTGCTGGGCCTGCAAAGGTTGTGATTACTAGCATCAATATAGACGGCTGT
CTTCTTCTCATTGGCAGTCATTTGAAAGATAAGAAACAACCTCCCGAGCAGTTCAAGATT
GTAATACCAAGAATTCCTGCTTATTTTACGGGAACAGGAGATCTAATGACTGCACTTCTA
CTTGGGTGGAGTAATAAGTTTCCCGACAACCTTGACAAGGCAGCTGAGCTTGCAGTATCT
AGTTTGCAGGCACTTTTGCAGAGGACATTGAATGACTATACAAGTGCCGGATTTGATTCA
GAATCGAGCAGCCTGGAGATTAGGTTGATTCAGAGTCAGGATGACATCCGCAAACCGAAA
TTGACATTCAAAGCTCATAAATACACCTGA
>EDWA@DN10060_c0_g1_i4
TCACCTCCAATTTTATCCTTGGCTCTTCCGTCGAATACTGGTAGAGTTCTCAGCATTCAG
TCTCACACAGTTCAGGGTTATGTTGGTAACAAGTCAGCAGTTTTTCCTCTTCAACTATTA
GGCTATGACGTGGATCCAATCAATTCAGTTCAGTTTTCGAATCATACAGGGTACCCGACA
TTTAAGGGTCAAGTTCTAAATGGACGAGAATTGTTGGATTTGATAGAAGGCCTTGAAGCA
AATAATTTGTTGTACTACACTCATTTGTTAACAGGTTATATTGGCTCTGTTTCTTTTTTA
AACTCTGTATTGGAGGTTGTAGACAAGCTTCGCTGTATTAATCCAAATCTTACTTATGTG
TGTGATCCAGTGATGGGTGATGAAGGAAAGCTCTATGTCCCCGAAGATCTGGCATCAGTT
TATCGTGAAAAGGTTGTCCCAGTGGCTTCAATGTTGACTCCTAACCATTTTGAAGCAGAA
CTGTTGACTAAATTGAGGATTGGTTCTGAAACAGATGGTCGAAAAGCATGCAACATTCTT
CATGCTGCTGGGCCTGCAAAGGTGTTTTTTTTTTCTTTCCCTCGTGCATCTTGTACCTGT
TCCAGGCTTAGAACTTTCTACATGAAAATCTATTCTGTCTTAGTTTGTCCCCTCCTGTCA
TTCTGCACCTAG
>EDWA@DN10061_c0_g1_i2
GCCATGGAGCCACAATCGCTGATTCAGCAGGAAGAACAATCACAGTCAGTATCTCTCCAG
GATTGCTTGAAGCTACTAACAGGCGAGAGAGACGAGCAGCGGCTCGCTGGCTTGCTTCTC
GTCACCAAGTTCACCAAAAGTGACGATCTTCTTTCCCTTAAAGCTATCTACGATGCTGTT
GGACCTCACTTTTTGGACCGCCTCTTAAGGACTGGGTTAGGCAAAGGTGTGGTGAGTAGT
GGGAATGGTGAAAATCGGGATGCCTATTTGCTGCTGTCGGTTACGGTTCTATCTGCATTT
TGTCGAGTCCCTCAGATTGCTTCGTCCAAAGAAATGGTTTCGAAGATTCCGATGGTTTTG
GAAGTAATGTCAAAGGATTCGGGCTTGCCTGTGCTGGAGGAATGCTATGAATTTTTGTAC
TTGGTGTCAGCTGCTTCTGAGGATGGGCTAACAGCACTGTTTGAGTGTGGAGGGATGAAG
TTACTCGCTGGTCAAATGTCCGCTCTGTCAGATGGGTCTCATTTGATGGAACTTGCCATG
AAGCTTGTACAGATGATGCTAAAGAAGCTGTCTGAAGGTTTCATTGAAAATGATTGTCTC
TCTGAGCTTTCGATCATTGTGGCAAACGTAGCAAGACAATTTGCTCTCCTACAAAGTGCC
TTAAAGTTTGAAGCACTTCACTTGTTGTCTGCCATCTTCTCTTCAGAATATTTGACATTA
CTTCATGATGCCCTCCGTGTTATTCCAAATGAGAACTGGTCAAACCATATACGTGATGGT
GTTGCAACAATTTTACAGAACCGTGTTGCACCTGCTGAAAAATTTGAGGCCCTTATTCTT
GCTGAATCCATGGTATCTATAAAGGGTGAGGGTTGGTTGATTGGTCAAATAAACTTGCCT
AATGTACAGGACCCTATTCCAGCTGACAGGTGTCTATTGCTTGTCCTAGAGTCATCAAGG
GTTGAAGTTGCCGTTTTGTTGAATGATCTAGCCTACACAAAATATGAAGCTTCTAAGAGT
TCTTCATCAACAGCTGAAACTATAATTTCAAAGCAACAGAAAGTGACTATTGTCTTTTCC
TTGGTGGAGAAGATAATAAAATTGATATCAAACATTGGTGAAACTGAAGGGAACCCTGTT
GATGAAAGTACTTTCATAAAGGTGATCAATGGGCTTAATGAGACAATTGGTGTGGTTCTA
GAGTATCTTCAAGATGCAAAGGAACATGGGCAAAAAGTAGGAAATGATCTTCTCGCTTCA
GTACGTCTTGTTGGGAGCTATCTTGCAGAAACACCCGTTGCATGCAAAGATAAAATCGAG
CTACTTTTGGGGTATATGCTTTCAGTTGAAGGTGAAGATGAATTGAGTCCTTTTTACTCT
GTATGCTTTCTGCTACCAATGTTGTGTCAAATGACTATGGAAATTGAAGGATGCAGACTT
TTGGCCTCTTCTGGAGGTTATAAAGCTGTTGTGGACTGCCTCATAAAGTTGATAGAGCAG
AACAGACATGGGGTTGAGGATAATGATTGTGTTTTCTTGGCGTGCGATACAATTATGAAT
TTTCTTTTAAAGAGAATGCAATTTCCCTTTCCGGAGGATGAATCGACATTTTTTAATCTT
TTAAAGGCACTGGCAGTTTGGACAGAGAAAACTAATGACCAATCTGTTGTTATGATGGCT
TCAAGTATTTGCTCACTGATACTTGATTTGACATCCGAAAATGATCTTTTGAATCATCCT
GGTTTTAGTAGCAGCTGTCTTGATAGCTTGTCTCAGCTCATTGCAAGAAGCTTGGCGTCA
TGGGGACAGGGTGTATCTGATGTTGCTAAAGCGGACATGGATCTTCTAGAGATTGTAACT
GCAGGATATTCTCGATGGGCTGATCGATTTCCTCAAATACGAAAAGCAGTTGAGGGGTAG
>EDWA@DN10062_c0_g1_i2
ATGGGGAAAATTTCCCATCGGTTTAGTACAGCATTATCATCAGCCTTTTTTGAATGGCTG
CTGCTTTTTATGCTCTTTATTGATGCTATAGTTTCGTACCTAATCAAAAAATTTGCTCAT
AGATGCAAATTGCAAACACCGTGTTTGCTATGCTCGAGACTCGATCACGTTTTCGGGAAA
GAAAAACGGAAGTTTTATTGGGATCTAGTATGCGGTGATCATAAGTTGGAGATTTCATCT
CTGGTTTACTGTCATGCTCACAACAAGCTTGTTGATGTTCAAGGAATGTGTGAAAGTTGC
CTTTTCTCATTTGCTACAATAAACAAGTCGAATGCTGAAACCTACCGGTTGTTGGTCGGG
AAGTTGGGGGAAGATTTTGATTGTAGTGTCGAGGAGGATCCCTCACTTGAGAATCATGAA
CTTGGATGTTCGACTCAAAGGCACTGCTCTTGTTGCAATGAGCCATGGATTCCAAAAGGC
TATGCTAAAACATTGATGCAAACACGATCGACTGAGTTTCCGGCTTCTGAATTTGATATG
CCTTTACCGGCTTCTGTTGAACATGGTAAGTATGAGCAGAACAGAAGTGGCGATGTGTCT
GTTTCGGTTAAAGCTACACATCAGAGAAAAGACTGGCCCGATCCTTTATCCCATGTATCA
TATACTGAGCTTAAGATTGGTTCTGATTCGGAATCTGAAGTGAATAGTAATGCTGGCGAG
GAGGAAGATGGTGTAACTATCCGAACTCATCATCTACAAAGAGATGTCGTTGATCAACAT
GTGCAGCCAGAGTCTCAAACTTTTACTTCATCCGACGATTTTCCTTTGGAGAAATTCATG
GATCCCATTTCTGCACTTGAGCCTTCTATATTCATTTCTCTACCAGAAACAGAATCAGCC
ATCATTGAAGAGCCTAACACTATATCAGTGGAATCTACTGATTCAAAACGATATGGCTTG
GAGGATCTTAATTGGGAGCAAGCCAATTGCAAAATCGAGCCTTCCGCTTCTTCTAAGCTT
ATTTCTGTTGAGGACGTCCATTTCTCGTCAAAAGACGGGGAAGCTTCTATCGATGTGCCA
ATAAAAATGAATCTTGATTCCCTCGATAAGGGCTCTCCATTGTCAAATCCTGGTGAAGTT
CCTATTGAAGCGTCAGAAGAAAGTAAGCTTATTTCCCTTGATTTTCTTTCTTCCTCGCCA
GTTAACAATGAAATTCCGGTCGAAGTACCTAAGGAGAGCACGCATATTACCATCGACAAT
GAAACTCCGGTTGATGTATCCAAGGAGAGCAAGCATATTTCCATCGACGACGCTTCTCCG
CCAAATGTTGTTGCATCTTCAGTTGAAGAATCAAAAGAGAGTAGTGTTATGGGAACCGTT
GGAGTTGTGGAGATAGCTGAGGCGAACTGCGAAGAAATCCAATTATCAACAGAGCAGCCA
CTTCCTGTACCCGAATCAACAGCGGAAGAAAACCGAGCCACTAATGGCACTAGCATCCAA
GTACTCAATTCGTTGGACCTAAGCGACGCTTATAAGCTAGCTGTAGGTAGTAAAGGAAGA
CAATTATCTGGTTTGCTTGTTGAACAATGGATTGGAAGAGATTCTTCGAGACTTACTGAA
GATCTAAAGGTCTTATTGTCACAATTATCTTCTCGAGGGATGGAGCAATGGATGAACGAT
GCAAGTCCGAGGATCGCTGCAAGTCCTAGGATATCTATAAATAGTGATGATTTAAAAGCA
TCAGATTCTTCTGCATTTAATGGAATAGAGATACTTCAACGGAGGGTCTCACTGGAGAGA
AATGAGTCTGGTTTGTCTATAGATGGAAGCATTGTTAGTGAAATCGAAGGTGAAAGCGTA
GTCGATCGGCTAAAACGACAGGTTGAGCATGACAGGAAATTATTGAGCGCTTTGTATAAG
GAATTGGAAGAAGAAAGAAACGCTTCCGCAGTTGCTACGAATCAAGCAATGGCCATGATT
ACACGACTGCAAGAAGAGAAGGCGACGCTGCAAATGGAAGCCTTACAGCACTTGAGAATG
ATGGAAGAACAAGCCGAGTACGATATGGAAGCACTACAAAACACAAACAACCTTCTTGCA
GAGAAAGAGAAAGAGATTCAAGATCTTGAAGCCGAGCTAGAGCTTTACAGGACCAAGTTC
CCCGACGAATGCATGCCATATGGCACGGTGAATCATTCAGAAGCTAATGGCATTGAAGAA
ACAGATACCGAAAAAACTAACATCGGCACCACAGTTGAAGAAACAGATAAGTCATTCGAG
GGCACGGATAAGGCCACCATGAAGAACTCATTGTCTGGACATGAACAAGAGTACCAGGAG
GAACTCAATCCTTGA
>EDWA@DN10062_c0_g1_i3
GTACCCAAGGACAGCAAGCATATTACCATTGATGATGAAGTTCCGGTCGAAGTACCCGAG
GACAGCAAGCATATTACCATCGATGATGAAGTTCCGGTCGAAGTACCCGAGGACAGCAAG
CATATTACCATCGATGATGAAGTTCCGATCAAAGTACCCAAGGACAGCAAGCATATTACC
ATTGATGATGAAGTTCCGGTCGAAGTACCCAAGGACAGCAAGCATATTACCATTGATGAT
GAAGTTCCGGTCGAAGTACCCGAGGACAGCAAGCATATTACCATCGATGATGAAGTTCCG
GTCGAAGTACCCGAGGACAGCAAGCATATTACCATCGATGATGAAACTCCGGTCGAAGTA
CCCAAGGACAGCAAGCATATTACCATCAACGATGAAACTCCGGTTGAAGTACCCAAGGAG
AGCAAGCATATTGCCATCGACGATGTTTCAGCATCAAATGTTGTTGCATCTTCTGTTGAA
GAATCACAAGAGAGTAGTGGTATTGGAACTGTTGAAGTCGAGAAGATATCTGAGGCGAGA
TGCGAAGAAATCCATGTATCAACAGAACAACCACTTCCGGTACCCGAATCAACGCTCGAA
GAAAACCGAGTCACTAATGGCACTAGCATCCACGCACTCAATTCATTGGACCTAACCGAT
GCTTATAAGCTAGCTGTAGGTAGTAAAGGAAGACAATTATCTGGTTTGCTTGTTGAACAA
TGGATTGGAAGAGATTCTTCGAGACTTACTGAAGATCTAAAGGTCTTATTGTCACAATTA
TCTTCTCGAGGAATGGAGCAATTGATGAGCGATGCAAGTCCTCGGATCGCTGCAAGTCCT
AAGATTTCTGTAAGTCCGAGGATATCTATAAATAGTGATGATTTAAAAGCATCAGATTCT
TCAGCATTTAACGGAACAGAGATGCTTCAAAGGAGGGTCTCACTGGAGAGAAATGAGTCT
GGTTTGTCTATAGATGGAAGCATTGTTAGCGAAATCGAAGGTGAAAATGTGGTTGATCGG
CTTAAACGACAGGTCGAGCATGACAGGAAATTATTGAGCGCTTTGTATAAGGAATTGGAA
GAAGAAAGAAACGCTTCCGCAGTTGCTACGAATCAAGCAATGGCCATGATTACTCGACTG
CAGGAAGAGAAGGCGACACTGCAAATGGAAGCCTTGCAGCACCTGAGAATGATGGAAGAA
CAAGCCGAGTATGATATGGAAGCGTTACAAAACACAAATGACCTTCTTGCGGAGAAAGAG
AAAGAGCTTCAAGATCTCGAAGCCGAGCTGGAGTTTTACAGGATAAAGTTCCCCAATGAG
TTCATGCCAGATGACACGGTGCACTGGGGCAACGATTTGCAAGCAACACATGACACAGTG
GATCATTCAGAAGCTAATGGCATTGAAGAAAAGGCAACCATACATACAGAGCCAGCTACT
AAAATACCTAACAACAGCGCCATGGTTGAAGAAACAGATCAGTTGTTCGAGGACACGGAC
AATGTCACCATGAAGAATCCATTGTCTGGACATGATGAACAACTCATTCCTTGA
>EDWA@DN10063_c0_g2_i4
ATGAAAGAGAAAAAACAGATGGAAATCCAGCTGCAAGAGCCGCCTCCACCTCCTTACCAT
GTCCTTCACAAGCTTCCTGCTGGGGACAGCCCTTACGTTCGAGCCAAACATGTTCAGTTA
GTAGACAAGGATCCAGAAGCAGCCATAGGTTTGTTTTGGAAGGCAATAAAAGCAGGAGAT
AGGATAGACAGTGCAGTGAAAGACATGGCCGTGGTTATGAAGCAGCAGGATAGAAGTGAA
GAAGCTATTGGAGCCATCAACTCCTTCAGGGACCGCTGCTCCAAGCAAGCTCAAGAATCA
CTAGACAATGTCCTCATTGACTTGTATAAGGTAATGCAAATTCAACCAACCATGGTTTCT
GTGGCAGAGTACTGTTCAATGTTCATGATTTTATATATCATCTCATTAATCATGATCATC
TCCTTGCTTTCACTTCCTGAAATACTGGGACATGTGCCCCTATTACTTACTCAAGGATTA
CAAGTGTCAAGCCCATAA
>EDWA@DN10064_c0_g1_i11
ATGGTTGCCACAACCAGTCTTGTGGTTGGATCTCTTGTCTGGGTCGAGGATTCTGAGATT
GCTTGGATAGATGGTGAAGTGGTGGAGATTAATGGTGAAGATATTAAAGTCCTGTGCACT
TCAGGGAAGATGGTTGTTGTCAAGGCTTCAAATGTCTATCCTAAAGATGCTGAGGCCCCA
CCTTGTGGAGTTGATGATATGACAAAGCTGGCTTACTTGCATGAACCGGGAGTCCTGCAG
AATTTAAAATCGAGATATGATATGAACGAAATATATACGTATACGGGAAATATATTGATT
GCTGTAAACCCATTCAGAAAACTACCTCATCTTTATGATAGCCATATGATGGCTCAATAT
AAAGGGGCAGCCTTTGGTGAGTTGAGTCCACACCCCTTTGCTGTAGCAGATGCTGCTTAC
AGGCTAATGATCAATGAGGGTATAAGCCAGTCGATTTTGGTTAGTGGTGAAAGTGGGGCT
GGAAAAACAGAAAGTACAAAACTGCTTATGCGGTATCTTGCTTACATGGGGGGTAGAGCT
TCTTCTGAAGGAAGATCAGTTGAGCAGCAAGTTCTAGAGTCCAACCCTGTTTTAGAAGCA
TTTGGTAACGCAAAGACTGTCAGGAACAATAATTCAAGTCGTTTTGGTAAGTTTGTGGAG
ATCCAATTTGACCAGAGGGGAAGGATTTCAGGAGCTGCAATCAGAACTTATTTGCTAGAA
AGGTCACGTGTTTGTCAAGTGTCTGATCCAGAAAGAAATTATCATTGTTTCTACATGCTT
TGTGCAGCACCACCAGAAGATATTCAGCGGTACAAACTGGGAAATCCAAGAACATTTCAC
TACCTGAATCAATCTAATTGCTACGAATTGGATGGAATTGATGATTCTAAGGAATATGCT
GCGACGAGAAGGGCAATGGATGTTGTTGGAATAAGTTCTGTGGAGCAGGATGCAATATTC
CGCGTTGTGGCTGCAATTCTCCATCTTGGGAACATTGAATTTTGTAAAGGGAAGGAAATA
GACTCATCAGTGCCCAAAGATGAAAAATCATGGTTCCATCTAAGAACTGCTGCTGAGCTT
CTCATGTGCGATGAAAAGTTACTAGAAGATTCTCTATGCAAGCGTATAATTGTAACTCGT
GATGAAACCATTACAAAATGTTTGGATCCAGAATCTGCTGCACTTAGTAGAGATGCCTTG
GCTAAAATTGTGTACTCAAGGTTGTTTGACTGGATTGTGAATAAAATCAATAGTTCAATT
GGTCAAGATCCTGACTCGAAGTTCTTAATTGGGGTGTTGGATATTTACGGTTTTGAGAGT
TTCAAGACAAACAGTTTTGAGCAATTCTGCATTAACTTGACAAATGAGAAATTGCAGCAG
CATTTCAACCAGCACGTCTTCAAAATGGAGCAAGAAGAGTATACAAAAGAAGAGATCAAT
TGGAGCTACATTGAGTTTGTGGATAATCAGGATATTCTGGACCTCATTGAAAAGAAACCA
GGTGGCATAATTGCTCTTCTAGATGAGGCTTGCATGTTTCCAAGATCAACACATGAAACA
TTTGCTCAGAAGCTGTACCAGACGTTT
>EDWA@DN10064_c0_g1_i2
ATGGCTCAATATAAAGGGGCAGCCTTTGGTGAGTTGAGTCCACACCCCTTTGCTGTAGCA
GATGCTGCTTACAGGCTAATGATCAATGAGGGTATAAGCCAGTCGATTTTGGTTAGTGGT
GAAAGTGGGGCTGGAAAAACAGAAAGTACAAAACTGCTTATGCGGTATCTTGCTTACATG
GGGGGTAGAGCTTCTTCTGAAGGAAGATCAGTTGAGCAGCAAGTTCTAGAGTCCAACCCT
GTTTTAGAAGCTTTTGGTAATGCAAAGACTGTCAGGAACAATAACTCAAGTCGTTTTGGT
AAGTTTGTGGAGATTCAATTTGATCGGGGTGGAAGGATTTCAGGAGCTGCAATCAGAACT
TATTTGCTAGAAAGGTCACGTGTTTGTCAAGTGTCTGACCCAGAGAGAAATTATCACTGT
TTCTACATGCTTTGTGCCGCACCACCAGAGGATATTGAGCGGTACAAATTAGGAAACCCA
AGAACGTTTCACTATCTGAACCAATCTAATTGCTATGAGTTGGATGGAGTTGATGATTCT
AAGGAATATATTGCTACAAGGAAGGCGATGGATATTGTTGGAATAAATTCTGATGAGCAG
GATGCAATATTCCGGGTTGTGGCAGCAATTCTCCATCTTGGGAACATTGAATTTGCTAAA
GGAAAGGAAATGGACTCATCAGTACCCAAAGATGAAAAATCTCGATTCCATCTGAGGACT
GTTGCTGAGCTTTTCATGTGCGATGAGAAGTTACTGGAAGATTCTTTGTGTAAGCGCGTT
ATTGTAACTCGTGATGAAACCATTACAAAATGGCTGGATCCAGCATCTGCTGCTCTTAGT
AGAGATGCTTTGGCTAAAATTGTGTACTCGAGGTTGTTTGACTGGATCGTGGATAAGATC
AATAGTTCAATTGGTCAAGATCCTGACTCAAAGTTCTTAATTGGGGTGCTGGATATTTAT
GGATTTGAGAGTTTCAAGACTAACAGTTTTGAGCAATTCTGCATTAACTTGACAAATGAG
AAATTGCAGCAGCATTTCAACCAGCACGTCTTCAAAATGGAGCAAGAAGAGTATACGAAA
GAAGAAATTAATTGGAGCTACATTGAATTTGTTGATAATCAGGATATTCTGGATCTCATT
GAAAAGAAACCAGGTGGCATAATTGCTCTTCTAGATGAGGCTTGCATGTTTCCAAGATCA
ACACATGAAACATTTGCTCAGAAGCTGTACCAGACGTTT
>EDWA@DN10064_c0_g1_i3
ATGGTTGCCACAACCAGTCTTGTGGTTGGATCTCTTGTCTGGGTGGAGGATTCTGACATT
GCTTGGATAGATGGTGAAGTTGTGGGGGTTAATGGTGAAGATATTAAAGTCCTGTGCACT
TCAGGGAAGATGGTTGTTGTCAAGGCTTCAAATGTCTATCCTAAAGATGCTGAGGCCCCA
CCTTGTGGAGTTGATGATATGACAAAGCTGGCTTACTTGCATGAACCGGGAGTCCTGCAG
AATTTAAAATCGAGATATGATATGAACGAAATATATACGTATACGGGAAATATATTGATT
GCTGTAAACCCATTCAGAAAACTACCTCATCTTTATGATAGCCATATGATGGCTCAATAT
AAAGGGGCAGCCTTTGGTGAGTTGAGTCCACACCCCTTTGCTGTAGCAGATGCTGCTTAC
AGGCTAATGATCAATGAGGGTATAAGCCAGTCGATTTTGGTTAGTGGTGAAAGTGGGGCT
GGAAAAACAGAAAGTACAAAACTGCTTATGCGGTATCTTGCTTACATGGGGGGTAGAGCT
TCTTCTGAAGGAAGATCAGTTGAGCAGCAAGTTCTAGAGTCCAACCCTGTTTTAGAAGCT
TTTGGTAATGCAAAGACTGTCAGGAACAATAACTCAAGTCGTTTTGGTAAGTTTGTGGAG
ATTCAATTTGATCGGGGTGGAAGGATTTCAGGAGCTGCAATCAGAACTTATTTGCTAGAA
AGGTCACGTGTTTGTCAAGTGTCTGACCCAGAGAGAAATTATCACTGTTTCTACATGCTT
TGTGCCGCACCACCAGAGGATATTGAGCGGTACAAATTAGGAAACCCAAGAACGTTTCAC
TATCTGAACCAATCTAATTGCTATGAGTTGGATGGAGTTGATGATTCTAAGGAATATATT
GCAACAAGGAAGGCAATGGATGTTGTTGGAATAAGTTCTGACGAGCAGGATGCGATATTT
CGGGTTGTGGCGGCAATTCTCCATCTTGGGAACATTGAATTTGCTAAAGGAAAGGAAATG
GACTCATCAGTACCCAAAGATGAAAAATCTCGATTCCATCTGAGGACTGTTGCTGAGCTT
TTCATGTGCGATGAGAAGTTACTGGAAGATTCTTTGTGTAAGCGCGTTATTGTAACTCGT
GATGAAACCATTACTAAATGGCTGGATCCGGCATCTGCTGCTCTTAGTAGAGATGCTTTG
GCTAAAATTGTGTACTCGAGGTTGTTTGACTGGATCGTGGATAAGATCAATAGTTCAATT
GGTCAAGATCCTGACTCAAAGTTCTTAATTGGGGTGCTGGATATTTATGGATTTGAGAGT
TTCAAGACTAACAGTTTTGAGCAATTCTGCATTAACTTGACAAATGAGAAATTGCAGCAG
CATTTCAACCAGCACGTCTTCAAAATGGAGCAAGAAGAGTATACAAAAGAAGAGATCAAT
TGGAGCTACATTGAGTTTGTGGATAATCAGGATATTCTGGACCTCATTGAAAAGAAACCA
GGTGGCATAATTGCTCTTCTAGATGAGGCTTGCATGTTTCCAAGATCAACACATGAAACA
TTTGCTCAGAAGCTGTACCAGACGTTT
>EDWA@DN10064_c0_g1_i5
ATGGCTACCATGACCAGTCTTGCAGTTGGATCTCTCGTCTGGGTGGAGAATTCTGACATT
GCTTGGATAGATGGCGAAGTCGTGCAGGTTAAAGGTCAAGATATTAATGTTCTGTGCACT
TCAGGGAAGACGGTTGCTGTTAAGGCTTCAAATGTATATCCTAAAGATGCCGAGGCCCCA
TCATGTGGAGTTGATGATATGACAAAGCTGGCTTATTTGCATGAACCCGGAGTCCTTCAA
AATTTAAGATCAAGATATGATATGAATGAAATATATACATATACAGGAAATATATTGATT
GCTGTGAACCCATTCCGAAAGCTACCTCATCTTTATGATAGCCATATGATGGCTCAATAT
AAAGGGGCAGCCTTTGGTGAGTTGAGTCCACACCCCTTTGCTGTAGCAGATGCTGCTTAC
AGGCTAATGATCAATGAGGGTATAAGCCAGTCGATTTTGGTTAGTGGTGAAAGTGGGGCT
GGAAAAACAGAAAGTACAAAACTGCTTATGCGGTATCTTGCTTACATGGGGGGTAGAGCT
TCTTCTGAAGGAAGATCAGTTGAGCAGCAAGTTCTAGAGTCCAACCCTGTTTTAGAAGCT
TTTGGTAATGCAAAGACTGTCAGGAACAATAACTCAAGTCGTTTTGGTAAGTTTGTGGAG
ATTCAATTTGATCGGGGTGGAAGGATTTCAGGAGCTGCAATCAGAACTTATTTGCTAGAA
AGGTCACGTGTTTGTCAAGTGTCTGACCCAGAGAGAAATTATCACTGTTTCTACATGCTT
TGTGCCGCACCACCAGAGGATATTGAGCGGTACAAATTAGGAAACCCAAGAACGTTTCAC
TATCTGAACCAATCTAATTGCTATGAGTTGGATGGAGTTGATGATTCTAAGGAATATATT
GCAACAAGGAAGGCAATGGATGTTGTTGGAATAAGTTCTGACGAGCAGGATGCGATATTT
CGGGTTGTGGCGGCAATTCTCCATCTTGGGAACATTGAATTTGCTAAAGGAAAGGAAATG
GACTCATCAGTACCCAAAGATGAAAAATCTCGATTCCATCTGAGGACTGTTGCTGAGCTT
TTCATGTGCGATGAGAAGTTACTGGAAGATTCTTTGTGTAAGCGCGTTATTGTAACTCGT
GATGAAACCATTACTAAATGGCTGGATCCGGCATCTGCTGCTCTTAGTAGAGATGCTTTG
GCTAAAATTGTGTACTCGAGGTTGTTTGACTGGATCGTGGATAAGATCAATAGTTCAATT
GGTCAAGATCCTGACTCAAAGTTCTTAATTGGGGTGCTGGATATTTATGGATTTGAGAGT
TTCAAGACTAACAGTTTTGAGCAATTCTGCATTAACTTGACAAATGAGAAATTGCAGCAG
CATTTCAACCAGCACGTCTTCAAAATGGAGCAAGAAGAGTATACAAAAGAAGAGATCAAT
TGGAGCTACATTGAGTTTGTGGATAATCAGGATATTCTGGACCTCATTGAAAAGAAACCA
GGTGGCATAATTGCTCTTCTAGATGAGGCTTGCATGTTTCCAAGATCAACACATGAAACA
TTTGCTCAGAAGCTGTACCAGACGTTT
>EDWA@DN10064_c0_g1_i6
ATGGCTACCATGACCAGTCTTGCAGTTGGATCTCTCGTCTGGGTGGAGAATTCTGACATT
GCTTGGATAGATGGCGAAGTCGTGCAGGTTAAAGGTCAAGATATTAATGTTCTGTGCACT
TCAGGGAAGACGGTTGCTGTTAAGGCTTCAAATGTATATCCTAAAGATGCCGAGGCCCCA
TCATGTGGAGTTGATGATATGACAAAGCTGGCTTATTTGCATGAACCCGGAGTCCTTCAA
AATTTAAGATCAAGATATGATATGAATGAAATATATACATATACAGGAAATATATTGATT
GCTGTGAACCCATTCCGAAAGCTACCTCATCTTTATGATAGCCATATGATGGCACAATAT
AAAGGGGCAGCCTTCGGTGAGTTGAGTCCACACCCTTTTGCTGTAGCAGATGCTGCATAC
AGATTAATGATCAACGAGGGAATAAGTCAGTCGATTTTGGTAAGTGGTGAAAGTGGGGCT
GGTAAAACAGAAAGCACAAAATTGCTGATGCAGTATCTTGCTTACATGGGAGGGAGAGCT
GCTGCTGAGGGAAGAACAGTTGAGCAGAAAGTTCTGGAGTCCAATCCTGTTTTAGAAGCA
TTCGGTAATGCAAAAACTGTTAGGAACAATAACTCAAGTCGTTTTGGTAAGTTTGTGGAG
ATTCAATTTGACCGGAAGGGAAGGATTTCAGGAGCTGCTGTCAGAACTTATTTGCTAGAA
AGGTCACGTGTTTGTCAAGTGTCTGATCCAGAAAGAAATTATCATTGTTTCTACATGCTT
TGTGCAGCACCACCAGAAGATATTCAGCGGTACAAACTGGGAAATCCAAGAACATTTCAC
TATCTGAACCAATCTAATTGCTACGAACTGGATGCAATTGATGATTCCAAGGAATATACT
GCAACGAGAAGGGCAATGGATGTTGTTGGAATAAGTTCTGTGGAGCAGGATGCAATATTC
CGCGTTGTGGCTGCAATTCTCCATCTTGGGAACATTGAATTTTGTAAAGGGAAGGAAATA
GACTCATCAGTGCCCAAAGATGAAAAATCATGGTTCCATCTAAGAACTGCTGCTGAGCTT
CTCATGTGCGATGAAAAGTTACTAGAAGATTCTCTATGCAAGCGTATAATTGTAACTCGT
GATGAAACCATTACAAAATGTTTGGATCCAGAATCTGCTGCACTTAGTAGAGATGCCTTG
GCTAAAATTGTGTACTCAAGGTTGTTTGACTGGATTGTGAATAAAATCAATAGTTCAATT
GGTCAAGATCCTGACTCGAAGTTCTTAATTGGGGTGTTGGATATTTACGGTTTTGAGAGT
TTCAAGACAAACAGTTTTGAGCAATTCTGCATTAACTTGACAAATGAGAAATTGCAGCAG
CATTTCAACCAGCACGTCTTCAAAATGGAGCAAGAAGAGTATACAAAAGAAGAGATCAAT
TGGAGCTACATTGAGTTTGTGGATAATCAGGATATTCTGGACCTCATTGAAAAGAAACCA
GGTGGCATAATTGCTCTTCTAGATGAGGCTTGCATGTTTCCAAGATCAACACATGAAACA
TTTGCTCAGAAGCTGTACCAGACGTTT
>EDWA@DN10064_c0_g1_i7
ATGGCTCAATATAAAGGGGCAGCCTTTGGTGAGTTGAGTCCACACCCCTTTGCTGTAGCA
GATGCTGCTTACAGGCTAATGATCAATGAGGGTATAAGCCAGTCGATTTTGGTTAGTGGT
GAAAGTGGGGCTGGAAAAACAGAAAGTACAAAACTGCTTATGCGGTATCTTGCTTACATG
GGGGGTAGAGCTTCTTCTGAAGGAAGATCAGTTGAGCAGCAAGTTCTAGAGTCCAACCCT
GTTTTAGAAGCATTTGGTAACGCAAAGACTGTCAGGAACAATAATTCAAGTCGTTTTGGT
AAGTTTGTGGAGATCCAATTTGACCAGAGGGGAAGGATTTCAGGAGCTGCAATCAGAACT
TATTTGCTAGAAAGGTCACGTGTTTGTCAAGTGTCTGACCCAGAGAGAAATTATCACTGT
TTCTACATGCTTTGTGCCGCACCACCAGAGGATATTGAGCGGTACAAATTAGGAAACCCA
AGAACGTTTCACTATCTGAACCAATCTAATTGCTATGAGTTGGATGGAGTTGATGATTCT
AAGGAATATATTGCTACAAGGAAGGCGATGGATATTGTTGGAATAAATTCTGATGAGCAG
GATGCAATATTCCGGGTTGTGGCAGCAATTCTCCATCTTGGGAACATTGAATTTGCTAAA
GGAAAGGAAATGGACTCATCAGTACCCAAAGATGAAAAATCTCGATTCCATCTGAGGACT
GTTGCTGAGCTTTTCATGTGCGATGAGAAGTTACTGGAAGATTCTTTGTGTAAGCGCGTT
ATTGTAACTCGTGATGAAACCATTACTAAATGGCTGGATCCGGCATCTGCTGCTCTTAGT
AGAGATGCTTTGGCTAAAATTGTGTACTCGAGGTTGTTTGACTGGATCGTGGATAAGATC
AATAGTTCAATTGGTCAAGATCCTGACTCAAAGTTCTTAATTGGGGTGCTGGATATTTAT
GGATTTGAGAGTTTCAAGACTAACAGTTTTGAGCAATTCTGCATTAACTTGACAAATGAG
AAATTGCAGCAGCATTTCAACCAGCACGTCTTCAAAATGGAGCAAGAAGAGTATACAAAA
GAAGAGATCAATTGGAGCTACATTGAGTTTGTGGATAATCAGGATATTCTGGACCTCATT
GAAAAGAAACCAGGTGGCATAATTGCTCTTCTAGATGAGGCTTGCATGTTTCCAAGATCA
ACACATGAAACATTTGCTCAGAAGCTGTACCAGACGTTT
>EDWA@DN10065_c0_g1_i2
ATGGAATCTTTAGTTCCTTTGAGGAACCGCTGTTTGGTTGAATGTAATAATGGAACAGAT
TCACTTGCAGACATGGAAGCTGGATATTTAAAAAGCAGCCATAGCCAGAATCATAAGCAA
CAAAACAACTTCTTCTCCAGATTTCTCTGTTACACAAGGAATAGTGGCGAAAACGGCAGC
TCCAGGAACCTATGTTCGAGGTCTCGAATTCGATTTTACGAGACTCGATTCGAACAACAT
GAACCCCATTTCTTGGATGCTTGTTTCCTCTGCAGGAAGCCTCTAGGGAACAATCAAGAC
ATCTTCATGTATAGGTTGGTAACTTGGTATCGAATTTTATGA
>EDWA@DN10066_c0_g1_i1
TCAGAACTCCAGCCCAACCCTCTTCTCTCTATTTCTATCATCACGGCGCCATCACCGTTA
CCGTTAAAAGAAATGCAGTCAACGAGGTCACGCCGCAAAGTGGCGCCGGGCGCCGCCGAT
ACCGGAGACTCCGGCGAAAAGCAGGAACAGCTCCTCCTTTCTTCCGCCATCTGTAATACC
GAGGACCTCGGCCCTTTCGTCCGCAAAGCGTTCGCTTCTGGTAGGCCTGAAACCCTGCTC
CACCACCTCCGTCAGTTTTCTCGGTCGAAAGAATCGGAAATCGAAGAAGTTTGCAAAGCT
CACTACCAAGATTTCATTCTTGCCGTCGATGATCTTCGATCTCTTCTCTCCGACGTCGAT
TCTCTCAAATCTTCTCTCTACGACTCCAACTCAAGACTCCAATCCGTTGCCGGTCCTCTC
CTTTCCTCCCTCGATTCCTTCGTCGAAGCTCAAAATGTTTCCAACAACGTGGACTCCGCT
TTACGGTCGTTGTCTTTGTGTATTAAGCTAATGGAACTTTGCGCAAGAGCTAATCATCAC
ATCTCAAACGGCAGCTTCTACATGGCCTTGAAATGCTTAGACTCGATTGAAAATGAGTTC
CAAGATAAGACGCCATCGTCTACTTTAAAAAGGATGCTAGAGAGCAAGATTCCAGAGATT
CGATCTCATATCGAGCGCAAAATCAGTAAAGAGTTCGGCGATTGGCTCGTGGAGATTCGC
GTGGTGAGTCGCAATTTAGGGCAATTAGCAATCGGACAAGCCTCAGCTGCTAGGCAACGT
GAAGAGGATCTGAGAATTAAGCAAAGGCAAGCCGAGGAACAGAGTCGACTCAGCTTGAGA
GATTGCGTTTATGCTTTAGAAGAAGAAGATGATGAAGGTGAACTTGGAGGAGACGAAAAC
GATGGCTATAATTACGGTAACAACGGTCTGTTGGGTTTTGATTTGACTCCTCTTTATAGA
GCTTATCATATTCATCAAACTTTAGGACTCGAAGATCGATTTAAGCAGTATTACTTTGAG
AACAGGAAGCTTCAACTAACGTCGGATTTTCAAGTATCTTCTATGACTCCCTTTCTCGAA
TCTCATCAAACTTTTTTCGCCCAAATTGCGGGATTTTTTGTTGTAGAAGATCGAATTTTA
AGGACGGGAGGGGGCTTAATTTCAAAAATGGAAGTTGAGAATTTGTGGGAAACTGCTGTT
AGTAAAATGTGCGCTGTTTTAGAGGATCAGTTTTCAAGGATGCAGACTGCTAATCACCTG
TTACTGATTAAGGATTATGTGAGTTTGTTGGGAGTTACTCTGAGGAGGTATGGCTACGCT
GTGGGTGCATTGCTTGATGTTTTAAGTAAGCATAGGGATAAGTACCATGAATTGTTGTTG
TCTGATTGCCGGAAGCAAATTGCAGAAGCACTTGCTGCTGATAAATTTGACCAGATGTTG
ATGAAGAAGGAGTATGAGTATTCGATGAATGTTCTTTCTTTCCAGATACAAACATCGGAT
ATTATTCCGGCATTTCCATACGTCGCACCATTTTCATCTACTGTACCCGATTGTTGTAGG
ATTGTTAGATCTTTTATTGAAGATTCAGTTAGTTTCATGTCTCATGGTGGGCATTTGGAT
TTCTACGACGTTGTTAAGAAGTATTTAGACCGGCTTTTGAGTGAGGTTTTGGACGAGGCA
CTTTTGAAGCTAATTAGTTCGTCTGTCCATGGGGTTTCTCAGGCAATGCAGGTTGCAGCA
AATATGGCCGTATTGGAGCGTGCTTGTGATTTCTTCTTTCGCCATGCTGCGCAACTTTCA
GGCATTCCTTTGAGAATGGCAGAAAGGGGTAGGAGGCAGTTTCCTCTTAACAAAGCCCGC
GATGCTGCAGAAGAAATGCTGTCTGGGATGCTCAAGACAAAGGTTGATGGTTTCATGACA
TTGATTGAGAATGTGAACTGGATGACGGATGAACCTTCACAAGGTGGGAATGAATATGTG
AATGAGGTCCTGATATATTTGGAAACTCTAGTTTCTACTGCACAACAGATATTACCACCT
CAAGTTCTTAAAAGAGTTTTACAAGATGTTCTTTCTCACATTTCGGAGAAGATTGTTGAT
ACTTTACTTGGTGATTTAGTTAAGAGGTTTAATGTAAATGCTATAATAGGGATTGATGTA
GATATTCGCTTGCTAGAATCATTTGCAGATAACTTGGCTCCTCTGTTTTCTGAGGGGGAT
GCAAATCAGTTGAAAAATGCACTTGCTGAGTCGAGGCAGTTAATCAATTTGCTTTTGAGC
AGTCATCCAGAGAATTTTCTAAATCCAGTAATTCGAGAGAGGAATTATAATGCTCTGGAC
TACAGGAAAGTTGTGACAATCTCAGAGAAGTTAAGGGATCCTTCAGATCGGCTATTTGGA
ACCTTTGGGAGCAGGGGTGCCAAGCAGAATCCAAAGAAAAAATCTCTGGATGCATTGATA
AAAAGACTCCGGGATGTGAGCTGA
>EDWA@DN10066_c0_g1_i2
ATGCAGGCAACGAGGTCGCACTCGCGCCGCAAAGTGGCGCCAGCGGCCGCAGATGGCGGT
GATTCCGGCGACAAATTGGAACAACTCCTCCTTTCCTCCGCCATCTGTAATGGCGAGGAC
CTCGGTCCCTTTGTCCGCAAAGTGTTCGCTTCTGGAAGGCCCGAAACCCTCCTCCACCTC
CTCCGTCACTTCGCTCGCTCTAAGGAATCGGAAATCGAAGAAGTTTGCAAATCTCACTAC
CAAGATTTCATCATGGCCGTCGATGATCTCCGATCTCTTCTCTCCGATGTCGATTCTCTC
AAATCCGCTCTCTCCGACTCCAACTCGAGACTCCAATCAGTCGGTGGTCCTCTCCTTTCT
TCCCTTGACTCCTTCGTCGTAGCTCAAAATGTTTCGAAGAACGTAAACTCCGCTTTGCAA
TCGGTGACACTGTGTATTAAGCTGATGGAGCTTTGCACAAGAGCAAATCTTCATCTCTCA
AACGGCAGTTTCTACATGGCATTGAAGTGTTTAGACTTGATCAAAAACGAGTTCCTAGAT
AAAACGCCGTCATCTACTTTAAAAAGGATGCTGGAGAGGAAGATTCCAGAGATTCGATCT
CATATCGAGCGCAAAATCAGTAAAGAGTTCGGCGATTGGCTCGTGGATATTCGCGTGGTG
AGCCGCAATTTAGGGCAATTGGCAATTGGACAAGCCTCGGCTGCTCGTCAACGCGAAGAA
GATCTGAGAATCAAGCAAAGGCAAGCCGAAGAACAGAGTCGACTCAGCTTGAGAGGTTGC
GTTTACGCTTTAGAAGAAGACGACGATGAAGGTGGACTTGGAGGAGACGAGAATGGCAGT
TATAGTAACGGTAATGATGGCTTGTTTGGATTTGATTTAACTCCTCTCTATAGAGCTTAT
CATATTCATCAAACTTTAGGACTCGAAGATCGATTTAAGCAGTATTATTTTGAGAATAGA
AAGCTTCAATTAACGTCTGATTTTCAAGTATCTTCTATGACTCCGTTTCTTGAATCTCAT
CAAACATTTTTTGCCCAAATTGCGGGGTTCTTTATAATAGAAGATCGCATTTTAAGGACA
GGCGGGGGTTTGGTTTCCAGAATGGAGGTTGAGAATTTGTGGGAGACGGCTGTTAGTAAA
ATGTGCTCGGTTTTAGAGGATCAGTTTTCTAGGATGCAAACTGCTAATCACTTGTTACTG
ATTAAGGATTATGTGAGTTTGTTAGGAGTTACTTTGCGTAGGTATGGCTACCCTGTTGAT
GCACTGCTTAATGTTTTGAGTAAGCATAGGGATAAGTACCATGAGCTGTTATTATCTGAT
TGCCGGAAGCAGATCGTGGAAGCTCTTGCCGATGATAAATTTGAGCAGATGTTGATGAAG
AAGGAATATGAGTACTCGATGAATGTGTTGTCTTTCCAGTTACAAACATCAGATATTGTT
CCAGCATTTCCTTATGTTGCACCATTTTCATCTACCGTGCCTGATTGTTGCCGGATTGTG
AGATCCTTTATCGAGGATTCTGTTAGTTTTATGTCTTATGGCGGGCAGCTGGATTTCTAT
GATGTTGTAAAGAAGTATTTGGACCGGCTTTTGGGTGAGGTTTTGGATGAGGCTCTTTTG
AAGCTGATTAGTTCATCTGTCCAAGGGGTTTCTCAGGCAATGCAGGTTGCGGCAAATATG
GCTGTTTTGGAGCGAGCTTGTGATTTCTTCTTTCGTCATGCTGCACAGCTTTCAGGCATT
CCTTTGAGAATAGCAGAAAGGGGCAGGAAGCAGTTTCCTCTTAACAAAGCCCGTGATGCT
GCAGAAGAGATGCTGTCCGGGATGCTCAAGAGAAAGGTTGATGGTTTCATGACTTTGATT
GAGAATGTGAACTGGATGACTGATGAAGCTTCACAGGGTGGTAATGAATATGTGAATGAG
GTCTTAATATATTTGGAAACTTTGGTTTCTACCGCTCAACAGATATTGCCTCCTCAAGTT
CTTAAAAGAGTTTTACAAGACGTTCTTTCTCACATATCAGAGAAGATCGCCGGGGCTTTA
CTGGGAGATTCAGTGAAGAGGTTTAACGTAAATGCTATTATGGGGTTTGATGTAGACATT
CGGTTGTTAGAATCTTTTGCAGATAACCTATCTCCCGCACTTTCCGAAGGGGATGCAAAT
CAGTTGAAAAATGCACTTGCAGAGTCAAGGCAGATGATTAATTTGCTTTTGAGCAACCAG
CCAGAGAATTTTCTGAACCCAGTAATTAGAGAGAAGAGTTACTATGCCCTGGACTACAGG
AAAGTTGTGACAATTTCAGAGAAGTTCAGGGATTCATCAGATCGGCTGTTTGGAACCTTT
GGAAGCCGGGGTGCCAGGCAGAATCCAAAAAAGAAATCTTTGGATGCATTGATAAGAAGA
CTCAAGGATGTGAGCTGA
>EDWA@DN10066_c1_g2_i1
AGAATCGACGTCGGAGAGAAGAGAACGGAGATCATCGACGGCGAGGATGAAATCTTGGTA
GTGAGCTTTACAAACTTCTTCAATCTCGGATTCTTTAGAACGACCGAAGAAACGGAGGAG
TTGGAGGAGAGTTTCAGGCCTACCGGAAGCGAATGCTTTGCGGACGAAAGGACCGAGGTC
CTCGCCGCTACAGATAGCGGAGGAAAGGAGGAGCTGTTCCGATTTTTCGCCGGAGTCACG
GCCATCAACGGCGGTTGCCGCCCCTTTGCGGCGCGACCTCATCGAGTGCATTTTTTTGAA
CGGAAAGACGATTATAGAGAGATGGGAATTGGAGAATCGGTG
>EDWA@DN10069_c0_g2_i1
GCCCCTGCACCGGCACGCCCTGCTGCCTCTCCCAACCGGGAAAACCCGACATGCACAGAC
AAAGAAAACAGTGCATCAGAATACCCAGAAATAGCAAAACAAAAAACACAAAAAAAAGCA
AAGGACACAGAATCAGAAATGGCAGATGAATACGACGAGGAAGAGAGAGATTATTATCAT
TTTTCCTTTAGGCTTGCATGTAAGCTTCTGTTATATAGGAAACCGAAGCCAAAAAACAAA
GAAGAGAGATCAAGAGAAAAAAGAGAGAGCATTGAGAGAGAAAAAATCAGTGGGCATCAA
GGAAAAAAAAACCAGAGAACATACTTTGTAAGCAAGAAAAGGGGATTTGATTTTAGAGAA
AAAATCATTGTAACCGATTCAAAGAAAATCAATACAAGAAAATTTTTTAGAGAAGTATCT
GGATTTTTTTACTTTCGCTTTTATTTTGAATATAAAAGAAAAAAGCTTTTATTTACCTTC
TGTTTCAACCTTGCCGGCGGTTGGAACGTATTTCCGACGATCCCAACGGTGAATGACTTC
ATCCCGGTG
>EDWA@DN1006_c0_g1_i5
ATGGCAGCAGCAGCAGCAGCAAAGTACTTGCAAAGCAAAGGCTTTCTTGTCTTCTTATTA
GCTTTACTTGTCGACGGCATTGATGGTGGTGCCGTGCCGAAACAACAACTACTGGATCGA
ATTACGTCGCTTCCGGGGCAACCGCCGGTGGCGTTTTCGCAGTTTTCGGGACACGTTGTT
GTCGATGAGGAACATGGCCGAGCTCTCTTTTACTGGCTCACCGAGGCCACTACGGTTCCT
GAGAAGAAACCTCTAGTGCTTTGGCTCAATGGAGGACCTGGTTGTTCATCTGTTGCATAT
GGAGCATCAGAGGAAATCGGACCGTTTCGGATTAATAAAACTGGATCATCCCTTTATCTT
AACAAATATTCATGGAATAAAGAAGCAAACATTCTGTTCCTGGAATCACCTGCTGGAGTT
GGATTCTCCTACACGAATACAAGCTCCGATCTTAAAGACTCCGGTGACAATCGAACAGCT
CAGGATGCACTTATATTTCTCATCAGATGGATGTCGAGATTTCCGGCCTACAAGCACCGG
GAATTTTACATTGCCGGAGAAAGTTATGCAGGGCATTATGTTCCCCAGTTAGCCAAGAAA
ATCCATGATTATAATAAAGCTCATTCGAATCCAATCATCAATCTTAAAGGATTTATGGTA
GGAAATGCTGTGACAGACAATTACTATGACAGTATTGGAACTGTTACATATTGGTGGAGT
CATTCCATGATATCAGATAAAACTTACAAATCCATCATGAAATACTGCAATTTCACAGCA
GAGAAAAGCTCTACAAAATGTGATGATGCTGTAAGTTATGCCATTAATCACGAGTTCGGC
GACATCGACCAGTACAGCATTTATACTCCATCTTGCCTGGCGTTAACAAACAATTCAGCA
CGACAGATAAGGCTAAAAAATACCCTCTTGCATCGACGGATCTCGGGTTACGATCCGTGT
ACCGAAAACTATGCCGAGAAATACTATAATAGACCAGATGTGCAAAAGGCCATGCATGCA
AATACTACTGGAATTCCTTATAAATGGACTGCTTGCAGTGATGTTCTAATACAAAACTGG
AAGGATTCTGAAAATTCAATGCTACCAATATACAAAGAGCTGATTGCAGCAGGGCTAAGA
ATATGGGTTTTCAGTGGAGACACAGATTCAGTTGTACCAGTGACAGCCACCAGGTTTTCC
CTTAGCCATCTCAATCTGCAGATCAAAACTCCATGGTATCCATGGTATTCTGGCAATCAG
GTTGGAGGATGGACTGAAGTTTATGAAGGGCTAACTTTTGCAACAGTGAGAGGAGCTGGC
CATGAAGTTCCAATGTTTCAACCCAGGAGAGCTTTCATTCTTTTCAGGTCCTTCTTGAAA
GGGGAAAAATTGCCAAAGTCTAAATGA
>EDWA@DN1006_c0_g1_i8
ATGGCAGCAGCAAAGTACTACTTTCTCATCTTCTTATTAGCTTCACTCGTTGTGGATGCC
ATTGTTGCTGCTGTGCCGAAACAACAGCAGGATCGAATCTCGTCGCTTCCGGGCCAACCA
CAGGTGGCGTTTTCACAGTTCTCGGGCTATGTTACTGTCAACGAGAAGCACGGCCGAGCT
CTCTTTTACTGGCTCACCGAGGCCACTACGGTTCCTGAGAAGAAACCTCTAGTGCTTTGG
CTCAATGGAGGACCTGGTTGTTCATCTGTTGCATATGGAGCATCAGAGGAAATCGGACCG
TTTCGGATTAATAAAACTGGATCATCCCTTTATCTTAACAAATATTCATGGAATAAAGAA
GCAAACATTCTGTTCCTGGAATCACCTGCTGGAGTTGGATTCTCTTACACAAATACGAGC
TCCGATCTTAAAGACTCCGGAGACAATCGGACAGCTCAGGATGCTCTTATATTTCTCATC
AGATGGATGTCGAGATTTCCGGCCTACAAGCACCGGGAATTTTACATTGCCGGAGAAAGT
TATGCAGGGCATTATGTTCCCCAGTTAGCCAAGAAAATCCATGATTATAATAAAGCTCAT
TCGAATCCAATCATCAATCTTAAAGGATTTATGGTAGGAAATGCTGTGACAGACAATTAC
TATGACAGTATTGGAACTGTTACATATTGGTGGAGTCATTCCATGATATCAGATAAAACT
TACAAATCCATCATGAAATACTGCAATTTCACAGCAGAGAAAAGCTCTACAAAATGTGAT
GATGCTGTAAGTTATGCCATTAATCACGAGTTCGGCGACATCGACCAGTACAGCATTTAT
ACTCCATCTTGCTTGGCGTTAACGAACACCTCACAGCGACATATAAGGCTGAAAAATACC
CTCTTGCATCGACGGGTTTCGGGTTACGATCCGTGTACCGAGAACTACGCCGAGAGATAC
TATAACCGGCCGGAGGTGCAAAAGGCTATGCATGCAAATACTACTGGAATTCCTTATAAA
TGGACTGCTTGCAGTGATGTTCTTATAAAAAACTGGAAAGATTCTGAAAACTCAATGCTG
CAAATATACAAAGAGCTGATTGCTGCAGGTCTAAGAATATGGGTTTTCAGTGGAGACACA
GATTCAGTTGTACCAGTGACAGCCACCAGGTTTTCCCTTAGCCATCTCAATCTGCAGATC
AAAACTCCATGGTATCCATGGTATTCTGGCAATCAGGTTGGAGGATGGACTGAAGTTTAT
GAAGGGCTAACTTTTGCAACAGTGAGAGGAGCTGGCCATGAAGTTCCAATGTTTCAACCC
AGGAGAGCTTTCATTCTTTTCAGGTCCTTCTTGAAAGGGGAAAAATTGCCAAAGTCTAAA
TGA
>EDWA@DN10070_c0_g1_i3
ATGATTTTGGGGATTTTGCCTTGTTTCAAAAGTGCGAGAGAGTATTCAGCAGAATCGATG
AGGTCTTCAATGTTGTGGAGCGAGCGCTCTTCAGAACCCAACATAAAGATGGCGCGTGCC
TCTGCTTTCTTCGCCAACCTCGATGCTAAATTCAGTTTCAGTTCCGGAGAGTTAAGGCTC
CGAAGTATTTGTCGGTATAACCAGATCACTTTTCCTCGGTTTCTCGCTAAGTCGTCGGCC
GTTGCCCATATCAATCCCTTCTTCATTTCTGACAAAATTCGAAGAAAGAAGAGTAAAATT
CTCTCATACACATTTCATCGAACACCTTTTGTCTTCTTTTTTTTTATGAGAGTAAATGAA
TAG
>EDWA@DN10072_c0_g1_i1
GCAAAGGAAGATTTAGTGCAGAGGATAAGTTTAAAGCTGCACGAAGCTTCTGTCAAGGAT
TTATTAATCCCGGCACGGTCTCCCCAAACTACCTTATATGATGTTGAGATGGTGCATTCT
ATTGTGAATCAGTATATGATGCATGAAAAGTTCAGTCGAGGTGTAGATCTTGGAAAGAGC
GATGCGGGGTGTACTGATTTTGTACTAGGGAATGGAACCTTGTTGAGTGTTGGTAAACTG
ATTGATGGGTATCTTGAAGAAATTGCACGCGATCCATGTCTTTCGCTTGCCAGTTTCATC
GACTTGTCTCAGTCTATCCCGGAGTTTGCTAGACCGGTTCATGATGGACTATATAAAGCC
ATTGACGTGTACCTCAAGGAGCACACGAGCTTGACAAAGGCCGAAAGAAAGGAGCTGTGT
GGTCTGATGAATGTCAAGAAGTTGACAATGGATGCATCGATGCATGCTGCACAAAACGAT
AGACTTCCACTTCGGGTGGTAGTTCAAGTTCTCTACTTTGAGCAGGTCAGAGCTGCAGCT
GGAGTTAAGTCACTTAAC
>EDWA@DN10074_c0_g1_i2
GAACAGGCTGGGAAACCAGCTGAACAGGTTTTTTTGAGTAGTGAAAAATTGCCTAGCGAT
TCTGTTGTGGAGTTCTTCACTGCTCTATGTGGTGTATCAGCAGAAGAACTAAAACAAGTT
CCAGCTCGTGTTTTCAGCTTGCAAAGGGCTGTTGAGATCAGTCATTACAATATTGCTCGT
ATACATTTGGTCTGGACTAGAATATGGACTGTACTTGCAAATCATTTTATTTCTGCTGGC
AGCCATGCTGATGAGAAGGTTGCTGTATATGCGATAGATTCCTTGAGGCAGCTTGGTATG
AAGTATTTGGAGCGTGCTGAATTGACCAATTTTACTTTCCAAAATGATATTCTTAAACCT
TTTGTTGTCCTTATGCGGAATAGTCAAAGCGAAACCATAAGGAGCCTTATTGTGGACTGC
ATTGTTCAACTGATAAAATCCAAAGTTGCTAGCATAAAGTCTGGATGGCAAAGTGTTTTT
ATGATTTTCACTGCTGCTGCAGATGATGATTTTGAATCAATTATTGAAAAGGCATTTGAG
AATGTGGAACAGATTATACTGGAA
>EDWA@DN10075_c0_g1_i1
ATGTTAATTGGTGAATGCATATGCAGTGAAATTACAAGTGCATATGCACGGCAACTGAGA
GGCCTAGCCAGCAAAATACTTTCGGCACTATCACTCTGCTTGGGATTGGAACAAGGAAGG
CTAGAGAAAGAAGTTGGTGGATTGGAACAGCTCCTCCTTCAAATGAAGATCAATTACTAC
CCCAAATGCCCTCAACCGGAACTCGCCCTCGGTGTCGAAGCTCACACGGATGTAAGTGCA
CTCACCTTCATTCTCCACAACATGGTTCCTGGCCTGCAACTCTTCTACCAAGGCAAGTGG
GTGACCGCTAAATGTGTTCCCAACTCCATCATCATGCACATTGGAGACACCATTGAGATC
CTCAGCAATGGGAAGTTCAAGAGCATTCTCCATAGGGGTCTGGTTAATAAGGAGAAGGTT
AGGATCTCATGGGCAGTTTTCTGTGAACCTCCCAAGGATAAGATCATCCTCAAGCCACTC
CCGGAGACTGTGTCCGAAACCGAGCCTCCATTGTTCCCTCCACGTACCTTTGCTCAGCAT
ATCGAGCACAAGCTGTTCAGGAAGACCCAGGATGCTCTGTCTAAATGA
>EDWA@DN10077_c0_g1_i2
TTGACCCGAGCCCCTTGGAAATCCCAAGTCCTAACCTTTGAACAAAAAATGAGCAAAGCA
ACGGGAGCCGCTTCGATGCGCCGTCTAGTCGGCCTCTTTAACACTCCTCTCTCTTCAGCT
ACCAAATCCGCCGCCGCCGCCGCCGCCGTAAACTACTCCAAACCCATAGCCGGTCCAGAT
CAACGCAAGTTCAAAAAACTCGCCGAAAAATTCAAGAAATCTTCTGAATCCAGCAAATTC
CGCAACTACACCAAAAATGCTTTCTCCATAACTGTTCAACGCCTCGCGTTAGCAAAACAG
TTTTCGTTGATCGATGACATCCTCCAACACCAGAAGAAGTACGAAGATATCTCTAAGGAA
GGCTTCGTAGTCCGCCTCATGACGCTGTATGGGAAAGCTGGCATGTTCGAACATGCGCAT
AAACTGTTCGACGAAATGCCTGAACTAAACTGTCCACGTACGGTGAACTCTTTTAATGCC
CTCTTGGCGGCGTATATTCATTCGAAGAAGTTCGATAACGTTGTGAAGTTGCTAGAAGAG
TTACCGGAGAAGATAAGAATCGAGCCGGATTTGATTTCATATAACACAGTTATTAAGGCA
TATTGTGAGATGGGTTCTATGGATTCAGCAGTGTCAGTGATTGATACATTGGAGAAGAAA
GGATTAGAGCCTGATATTATAACGTTTAACATTCTGCTTGATGGGTTCTTTTCCGGGGGT
CGAATTGCCGATGGAGAGGACATTTGGAGATTGATGGAAAATAAGAATGTTGTCCCTGAT
ATTTGGACTTATAATGCCAAGTTAAGAGGATTGGTTCATGAGAGAAAGATATCGGAAGCT
GTTGAGCTCAGGGAAGAAATGAAGAGCAAAAGAATCAAACCCGATATTCATAGCTACAAT
GCTTTGATTACAGGGTACTGTAATGCTGGGAATTTAGAGCAAGTGATGAAGTGGTATGGT
GAACTGAAGAAAAGGTTTTTACCCGACCGGGTTACTTACATTACCGTTCTTGCGTTCCTT
AGGAAGAAGAATGAGTTTGAAATGGCAAGTGAGATTTGCAAGGAGGCTACGAAGCGACAT
AAAATATCTGGGGCTGCATTGGTAGACAGATTAGTTAAAGAGTCAAGGATCGAAGAAGCT
ATACAATTCGTTGAATCGGGCTTATCGCGGTCTGCTTTGAGGCCGAAATTCCCTTGA
>EDWA@DN10078_c0_g1_i1
ATGGCTGAAGAACAAATAGATTTTGGAGATGACGAGTACGGAGGAGCACAAAAGACACAG
TATCAAGGGAGTGGGACCATACCTGCTCTTGCAGATGTAGAGATGATTGGGGATGATGAT
GAATACGATGATCTCTATAATGATGTTAATGTTGGAGAAGGTTTTCTTCAGTTGCAACGG
CCTGAGGCCCCTGCACAACCAGCTGGCATGGGCAGTACTGGATTTCAAGCTCATAAAAAT
GAGGTTCCTGAACCAAGAGGTGAACCTGGGGGTTCACAAGGGCAAAACATCTCTGGAATT
TCAGTTCAAGGAAAGTACGCCAATGTTAATGCCGGTTATCGTGAGCCAGAGGTGCAACCA
GCTGTTAACAGGCCAGAGATAGGATCTGGAAGTTATCCATCTGGGTCTACCAATTCACAA
GGGGGTGGTGTTATGGAGATGAACCCTGATACCCAAGTAAAAAATATGGGTTTTCAAGGA
TTAACTTCAGCATCCTCTAAGGTTGGGACTGGTCCTTCTGGTGTGCCACAAAAGATTTCT
AACAACCCTGCTCAATCCCTAAATTCAGGTACTGGTGGTCCTCAAGGAGCTTCTCAGATT
GCACCTAATCAAATAGGTATGAATGCAAATCATCCTATGATGAACGAAAATCAGGTTCGA
CCACCTATTGAGAATGGTCCAACTATGCTGTTTGTTGGCGAGTTACATTGGTGGACAACT
GATGCAGAGCTTGAGAGTGTTTTATCTCAATATGGAAGGGTGAAGGAGATTAAGTTCTTT
GATGAGAGAGCTAGTGGTAAATCCAAAGGATATTGTCAAGTTGAGTTCTATGATTCAGCA
TCAGCCGCTGCATGCAAAGAGGGAATGAATGGTTATATGTTCAATGGTCGAGCTTGCGTT
GTGGCTTTTGCTTCACCACAAACATTGAAGCAAATGGGAGCTAATTATATGAACAAAGAC
CAAGGCCAGCCTCAAGTACAGCCTCAAGGAAGGAGGCCAAATGAAGGTTTTGGGAAAGGT
GGTAATATGAATTACCAAGGTGGGGATACAGGAAGGAACTATGGAAGGGGTGGCTGGGGA
AGGGGTGGTCAAGGTGTCAACCGAGGTGGTGGTGGAGGACCGATGAGAGGAAGGGGAGGT
GTAGGCGTAAAGAACATGGTTGGGAGCTCAGCGGGAGTTGGAAATGGTGGTTATGGTGCT
GGGGCCTATGGACCAGGACCGGGAGGTCCTGGATTTGGTGGTCCTGCTGGTGGCATGATG
CATCCACAGGGTATGATGGGTGCTGGGTTTGATCCAACATATATGGGTCGAGGAGGCGGT
TATGGAGGTTTTCCAGGACCTGGTTTTCCGGGCATGCTTCCTTCATTTCCAGCTGTTAAT
GCAATGGGACTAGCTGGTGTTGCTCCTCATGTCAATCCTGCTTTCTTTGGTCGTGGAATG
GCACCTAATGGAATGGGAATGATGGGTGTATCTGGAATGGATGGGCCTCATACGGGAATG
TGGACTGACTCAAACATGGGTGGGTGGGGAGGTGATGAGCATGATCGTAGGACTAGAGAG
TCTAGTTATGGTGGTGAAGATGGTGCTTCAGAGTATGGGTATGGGGATGCGAATAACGAA
AAAGGAAGGTCAAGTGGTGCCACTCGGGAAAAAGAGCGGGTTTCTGAGCGTGAGTGGTCT
GGCAACTCAGAGAGGAGGCATCATGATGAGAAGGAACGGGAATTGGACAGGTCTGAGAGG
GAGCATAGGGAGCACCGTTACAGGATAGAGAAAGACAGCTACAGAGAGCACCGACATCGT
GGACGTGACCAGGATTATGATGATGACTGGGATAGGGGACAGTCTTCTTCAAGATCTCGC
AGCAGGTCCCATGCAACCCGAGAAGAAGAGCACAAGTCTAGATCAAGGGATGTGGACTAT
GGGAAGAAGAGACGCCTACCATCAGAGTGA
>EDWA@DN10079_c0_g1_i4
ATGAATTTCATCGTATGGCTATTGGCGTCCATGGTCATCTGCAATGGTCTTCCTGCAGTT
GGACTGAGCACAAACGTTACGCGGAGGCCAAAAGTTGTGAACATCGGTGCTATCTTTTCG
ATCAAATCTGTCATTGGAAAAGCTGCAAAAGTTGCAATCGATGCGGCCATAGACGATGTA
AATTCACACCCAGATATTCTTCAAGGAACTCAATTAAAACTTAAGTTGAAGGACTCCAAT
TACAGTGGATTCATGGCTGTAGTGGAAGCTTTGCTATTCATGGAGAAAGACACTGTTGCC
ATAATTGGTCCCCAGTCATCTGTGACGGCTCATGTGATTTCCCATATTGCCAATGTTCTG
CAAGTCCCTCTGTTGTCATTCTCGTCCACGGATCCTACCCTTTCTCCGATTCAGTTCCCA
TTCTTTGTGAGGACTTCTCAGAACGATTTATATCAGATGGCTGCCATTGCTGAAATCATA
GACCATTACGAGTGGAGAGAGGTGATAGCAATTTACGAGGACGACGATCACGGGAGAAAC
GGGATTGCTGCATTGGGGGACAAACTGGCCGAAAGACGATGCAGGATCACATACAAAGCG
CGTTTAAGCCCAGAACCGACACGGGACGAAATCACTGATGTGTTGGTAAAGGTGGCTTTG
AGGGAGTCTAGGATTCTGGTTGTACATGTTCCTGGTAGTTGGGGTCTCAAAGTGTTCAGT
GTGGCTCAGTATCTAGGAATGCTGGGAAGTGGTAATGTTTGGATTGCTACTAACTGGCTA
TCTACCGTCCTGGATACAAACTCCCCACTATCACAAGATGCTATGGATAATATTCAAGGA
GTGGTTACGTTGCGGATGTACACACCAGATTCACAGCTCAAGAGGAGATTTGTTTCCAGG
TGGAGTAACTTAACCGAAGGAAAACCGGTTGGACTCAACGCTTATAGTCTATATGCCTAC
GACACGGTGTGGTTGCTAGCTCGTGCTATCAATGAATTTTTCAATCAGGGCGGAAACATT
TCGTTTTTAAATGATTCTTTATCATCGCAGCTCAGTGGAGGAAACTTGCATCTTGATGCT
TTGAGCGTGTTTCAAGGAGGGAACTTGTTACTTGACAACATTTTGAAGGTGAATATGAAG
GGTGTCACAGGGGATTTCAAGTTTACTAATGATCGAAATCTCATTAATCCTGCATTTGAA
CTCATCAATGTGATTGGTACTGGCTATAGAAGATTCGGATACTGGTCCAATCATTCTGGC
CTATCGATTGCACCTCCAGAAACCCTTTGGGAAAAACCACCTAACCGTTCTAGCGCGAGT
CAAATGCTGCACGGTGTTGTTTGGCCTGGACAAACCACACAGAAACCCCGTGGATGGGTG
TTCCCGAATAGTGGTAGACATTTGAATATTGGAGTTCCTCATCGCGTTAGCTACCGTGAA
TTTGTCTCGGTAAGAGGCCCTGATGCAATTACAGGATACTGCATTGATGTATTCACTGCT
GCTCTCAATTTGTTGCCATATGCTGTACCATACAAATTAATTCCCTTCGGGGACGGCCAT
ACCAATCCAAGTGGCACCGAGCTGGTGCGTCTGATCACAGCAGGGGTTTTTGATGCGGCA
ATAGGTGACATTGCAATCATCACTAACAGAACAAAGATGGCAGATTTCACACAGCCATAT
GTCGAGTCCGGATTAGTCGTGGTGGCCCCAGTTTGGAGGAAGAATTCTAATGCGTTTGCT
TTCTTGAGGCCATTCACACGAAGGATGTGGGCAGTGACAGCCATCTTTTTCCTGCTGGTG
GGAACTGTAGTTTGGATTTTGGAGCATAGGATGAATGATGAGTTCAGAGGCCCCCCGAGA
CGACAAATAGTTACACTTTTATGGTTTAGTTTTTCGACTTGGTTCTTCGCCCATAGTAAG
TGA
>EDWA@DN1007_c0_g1_i1
ATGTCAGGGAAAGTCTTGTCTCATTTTCTTAGCTGCCAAACAGAAGTTATCTCCATGGAT
TTCTCCAACTCACTTACCTTCACAGCTTTGGTGTTGCTGCTCCTCTCCCTCATCTCCGTC
AAGTTCTTGGCTTCAAAACTGAGTCGAAATCGGAGGAAGATCAAGTACCATCCCGTTGCC
GGCACGTTCGTTAATCAGCTCCTCAACTTCCATAGGTTGCATGATTATATGACTGATCTT
GCGGCCAAGTATCGGACCTACAGGCTGCTTACACCCTTCCGGAGCGAGATTTATACCTCG
GAACCGGCCAACGTTGAATATATGCTAAAAACCAACTTCGAGAAGTACGGAAAGGGTGAT
TATAACCACAGCTTGCTGAGTGGTTTATTAGGGGATGGAATCTTCACAGTGGATGGGGAT
AAATGGCGTCAACAGAGGAAGCTATCAAGCTATGAGTTCTCAACAAAGGTCTTGAGAGAT
TTCAGCAGTGTTGTCTTCAGGAAAAATGTGGCACGACTTGCAAAAATAGTGTCCCAGGCT
GCAAATTCCAATGATACAATGGACATACAAGATTTGTTTTTGAAATCGACTTTGGATTCG
ATATTCAAAGTTGGATTCGGAGTTGAACTAGACAGCATATGTGGATCAAATGTAGAAGGC
AAGGAGTTTGCAACTGCCTTCGATGATTCGAGTGCTTTAACCCTCTTTCGATATGTCGAC
ATCTTCTGGAAGATCAAGAGATTTCTGAATATTGGATCCGAAGCTGCATTGAAGAAAAGT
AAGAAAGTGGTTGACGATTTTGTTTATAAGCTGATTCATAGCAAGATCGAGCAGTTGCGC
AACTCAAAGGACGATTCTGCAATGAAAAAGGAAGACATTTTAACTAGGTTTCTCCAAGTG
ACTGACACTAATCCAACATACCTGCGAGACATAATTCTTAACTTCATAATTGCTGGCAAA
GACACAACGGCAGTCTCTCTGTCGTGGTTTATATACATGCTTTGCAAACATCCTGATGTT
CAAGAAAAAGTTGCTGCAGAAGTGAAGGAAGCGACTAACTCGACAGAAGTCGAAGATATT
GCCGAATTCGCCACTAGCCTGAGAGACGAGGCTTTAGAAAAGATGCAATATCTTCATGCA
GCTATAACAGAAACATTAAGGCTCTACCCTGCAGTTCCTGTGGATGCAAAGGAATGTTTG
TCTGATGATACTCTACCTGACGGGTTCAGTGTGAGGAAAGGAGATATGATTGCTTATCAA
CCTTATGCAATGGGTAGAATGAAGTTCATTTGGGGTGATGACGCGGAGGAGTACAGACCA
GAGAGATGGCTTGACGAGAATGGCATGTTCCGATCAGAAAGCCCTTTCAAGTTTACAGCT
TTCCAGGCAGGGCCTCGTATTTGTCTGGGTAAAGAGTTTGCTTATAGGCAGATGAAGATC
TTCTCAGCTGTTCTTCTCCGCTTCTTTGTGTTTAAATTGAGCGATGAAAATATAACCGTC
ACATACAGGACAATGATCAATCTTCATGTAGATGGGGGCCTTCATGTTCGTGCATTTCAC
CGATGTCTAACTTAA
>EDWA@DN1007_c0_g1_i2
ATGGGAGGCAAAGGGAGGAGGAGGAGGGAGAAGAACTATAGAGCTGCTCATGGTGGTCCG
GCCAGACTTCCGCCGCCGCCTGATCCCTCACAAGTCGAGGCCATACCTTCTAAACTCCGG
CAGATCATGTCTTTCACAACCGATTCTCTCCACGCTGAACACAAAGCAGCAGAAGGGGAT
TCTGGGAAAAAGAAAAAGAAAGCGGTGAATGGAATTAATAAGTTAAAAGGTAATGAGATC
AGAGATGGAATTAATGATAAGAATTTCAAGAAATCTCGAGATTCAGATAGCGAGGAAGAT
ACGAAGCGGAGTGACAAAGGTGGAAAGAAAAACAAGAAAAGGAAGAGGAATCAAGTAACC
GATCTCCGGTTCGAAACGACGGCGGATAAGTCCGGCGGCAGCTCTAAACGAAAGGAGCGC
AAGAAAAAGTATTTTGAAGCAAAGAAGAAAAAGCATAAGAATGCTAGAACAGAAGAGAAC
CTAGATTTTCCCGGAAGAGAGACCGTGAAATTCGGAGATGTGGTCGAAGCTCCGCCGAAG
CTGGTTACAGTACCCAAGAGATCGAAGACCTTACCCGATGCTTCCAAGGAGAGGCTTAGG
TTACAGGCTATTGAGTCCTATAGGAGTCGCAAAGGATGGAGCTCGAGACCGGGGGCACCT
CAACTACCTCCAGTGACTACATGA
>EDWA@DN10080_c0_g1_i2
GAAGAGATTGTGAACACTGCTGAACAAGTGATGAAGCTCTTAGAGTCAGGAGAAGTTAAT
AGGCATTTTGGTGAGACAAATATGAATGTACGAAGTAGTAGGTCTCATACAATATTCAGA
CTGGTGATTGAAAGCAAGGGGAAGGACACAGGCTCTTCTGATGATTATTCAAGCAGTGAT
GCCATACGTGTCTCAGTTTTGAATTTGGTAGATTTGGCTGGTTCTGAGCGGATTGCTAAG
ACTGGAGCTGGTGGAGTACGTTTGAAGGAAGGAAAGTATATTAATAAGAGCTTAATGGCT
CTTGGTACTGTAATTAATAAACTTAGTGATGGTGCAAAACAAAGGGCACATATTCCTTAT
CGTGATAGTAAATTAACACGTATACTCCAACCTGCTCTAGGTGGGAATGCG
>EDWA@DN10082_c0_g1_i2
ATGGCCGCCTTCCGTTTTCCTAACACTTTCTCTCTCACAAAATCTCCCGTTTCAAAGTCC
TTGAATACCGGTCTCCATGAAAGGGTTCTTCTAGTTTCACCTACTTCCGCGAAAAACACC
TTAAACACTTCCAACTGCACTACCTACATTACCCTCTGTGCTCCTTCAAATTCTTCAGTT
TGGACTGTCACCGACATAGCGCAAGCCGTCGGTGGTAGGATCAGAAAATGGGGTCCTCCA
GGAACCATTTCTACGGATACAAGAACCATTGAACCCGGTCAATGGTTCTTTGCCATGGCC
GGGGAAAACTTTGACGCCCATGATTTTGTAACCCTTGAATTATCCAGAGGTGGGTGCGTC
GGGGTTATTGGAAATCGTGTTTGCGAGAATTGGGAAATGGGGTTCGTCCAGATTGATGGT
GACACCGTGAGTTCATTGCTAAAAATGGCAACTTTTGCTAGGAACAGGCTTCTTGGTAAA
GTTATAGCAGTTACTGGAAGTGTGGGGAAAACTAGCACAAAGGCAATGATAGCTCTGTGT
CTTGAGAGTTTAGGGAGTGAAGTATGTCAAAGTTATGGGAACTGGAATAATAGAATAGGA
GTTGCCTTGTCATTGATTGGGATTCCTAGGAATGTGGAGATAGCAGTTTTGGAGATGGGA
ATGGATCGGAGAGGAGAGATATTGGAATTGGCAAGGCTGGGGAGGCCTGATATTAGAGTG
ATTCTTAATGTGGGCGCTTCTCATTTGGAAAAACTTGGAAGCTTGGAGGAAATTGCAATG
GCTAAAGGGGAGATTTTGGAAGAAGCAATGCCAGGAGATATTTGTGTTTTGAATGCTGAT
GATCCTCTTGTCATGAGCCTTCCAGTTCCTCCAGGAGTTACAAGGGTGCTTTTTGGTTGC
AGTTTGGAGTGTGATGTTCGTCTGGTAGCAGCAGAAAGCGTTTGTGGAGGTCTTGGTGTT
AGAGTTGTCTTGCAGAAAAATATGGAGATGTAA
>EDWA@DN10083_c0_g1_i4
AAGGGTCTAGAGCTGATGAGAGTCACCGCAAAGAGATCTGCAAAGCATCAGCAGGTTCAA
GAAGCTCTGGCAAAATCTTTGGAATTGCTCTCGACTGAGGATTGGCATTTATCTATTGAA
GAAAGTCAAAAGTGGTCTAGTATTCTGCTTTCTTGGGTTTTCGGAAAATCCTCCTCCAAT
GGAATTCGATCCTCTGCCATAAGAATTCTTTCATGTATTCTTGAAGACCACGGTCCATCT
TCTGTTCCAATTTCTCAAGGATGGTTAGCTCTTATGCTAAATGATACCCTGGCTTCCTGC
AAGGCATCATCTGTTAAAGAAGGCACAGACAAAGTGAAGACTCAGATCGATCAATCTAAC
ATTCTTCTAGCTGGACAGACTGCTAATCAATTAGCAGTTGCAGTTGTTAATCTTGCTGGA
AATCAGTTGACTGGTTATGTAGATACCTTCCATCTAGCAGATCTTCTTTCGCTTGAACCT
TTCGCTGGTCCATTTAAAAATCTAAAGAAAGATAATCCCCCAAAGTTTGATGTCGCAGAT
TCTGCATTGGCAACCCTCAAGGGGATCAAAGCACTGACTGAAATTTGTGCTGAAGATTCT
TTATTGCTGGATAAAATTACAGATCTGGGGGTCTTGTGTTTGCTAAGACGCTATTTGTTA
CGTGATGATTATGAGAAACTGTCTGCAGTAGAGGCTTATGCTGCATCTAGAGCACCCGAG
GCACAAGAAAGGGTTTCAAGTAACTATAGCGAGTCATCGCCTTCAAATATGAACAATCCG
TCTAGTGTTCGAGTTCCACCTACTGCTCACATTCGTAGGCATGCAGCTAGACTTTTAACC
ATTCTTTCACTCCTTCCAAAAGTCCAGAAAGTCATTGCAGCTGATGAAACATGGTGTAAG
TGGCTTGAGGATTGTGCTGATGGGAAGATATCAAGCATCAATGACCTTAAGATACGAAGT
TATGCTAGGGCAATTTTGTTAAATGTGTTTTGCAATCAGCAAATTGGTATCGACTCGGTA
AATAGTGGTCCTGAAAATGGTAGCAGAGATGGTACACGCAACTGCCCAAGTTATAATGAT
ATGATATTCTTAATAAACCCTGAACTTCCCCATTGGAAATGTCCTGGGAAAGACCAATAC
TCTGTGCAGCAAGATAAATCTATTTCGATTGAGGTTGATTCCACTAACAGTGATAGTACT
GGTGTAACCCAAGTTTCAGATGTTGCTGCCTCATCCGATTCTTCTAATGTGTCTAATAAT
TATTCTGATTCTGAAATTCCTCAAATGGATATCGTCTTTGTACACGGGCTACGTGGTGGA
CCTTATAAAACTTGGCGCATATCTGAGGATAAATACTCCACTAAGTCTGGCTTGGTAGAG
AAAATTGATGAAGAAGCAGGGAAGCTTGGGACCTTTTGGCCAGGTGAATGGCTTTCGGCT
GATTTTCCTCAAGCTCGCTTGTTTTCACTGAAGTACAAGACAAACCTAACACAGTGGTCT
GGAGCTTCCCTGCCTCTTCAGGAAGTTAGTTCCATGTTATTAAAGAAGCTGGTTGCTGCA
GGCATTGGGAGTCGGCCTGTTGTGTTTGTGACCCACAGCCTGGGAGGTCTGGTGGTCAAG
CAGATGCTATATAAAGCAAAGACAGAAAATATGGACAACCTTGTGAACAACACTGTTGGA
GTTGTGTTCTATAGCTGCCCGCATTTTGGCAGCAAGCTTGCTGATATGCCTTGGCGAATG
GGCCTTGTGTTACGTCCTGCTCCAACTATAGGGGAATTGAGAAGTGGTTCTCCTCGACTT
GTGCAACTTAATGACTTTCTTCGTCGTCTTCATAAGAAACAGATGCTTCAAGTCCTTAGT
TTCTGTGAGACGAAGGTCACTCCAATAGTTGAAGGTTATGGAGGATGGGCATTCCGTATG
GAAATTGTGCCACTTGAATCAGCCTATCCCGGATTTGGTGAACTTGTTGTATTAGAGTCG
ACTGATCATATAAATTCATGCAAACCGCTCAGCCGGTCCGATCCTTCATACACGGAAGCA
TTAGAATTCTTGCGCAAACTCAAAGCTCAATATACGTGA
>EDWA@DN10083_c0_g1_i5
ATGCTTCGTCGCTGTTTAAGACCTCGTCGGCTTTTCTATCTTCATTATTCGCGACGGTTT
TACTCCTCCTCTTCAAACCCCGTTGAATCCCCTAATAATTTAAAAATCCGGCACCCCGAA
CCTTCCCAATCGCCGCCGCCGCCAAATTTTCAAACTCACCTTTCAACCGTCCCATCCAGA
ACCGTTTCTCTTTCTCGAAATTCCGTTTTGGCCCTCTCCGCTACTCTCCTCTCTGCTATC
GTTGCTTCCGTCACCGTTTTATCTGTCAATAAAGGCAATGAAGCCTCCGACGGTAATAAC
CCTAGCCCTAGAAGAAGCCCTCTTTACGACTCTGTCCAGCATACGATTCAAAAAACGAAT
GATTCCTTCAGGAGGATCGTCCACCAAGCTAAACAAACCAGCGTTGCCGCTTCTGTTTTG
TGGCAATCGTTGAGGTCGGTGATGTCGTCCGCGAACCATGAAGTTCGGGTGGGGTTCGAG
CTACGCGTGGCATCCTTGCTCGCCGACATTGCCGCTGCCAATGCGAGCCGCAGGGCTGCG
ATTGTGAGCGCCAATGGTGGCGCGGTAGTCGATTGGTTGCTGGAGACTGTAGCTGTGGGC
AAGGCAGATGTCTGCGGCACTCAGGCCGAGGCTGCAAGGGCGTTGGCTTACCTAATTGCG
GATCCTGACGTGCGGAGAGACGTGCTTGGAAGGCCAGGCGCTGTTTCCTATCTGTTGAGG
TTCATTTTTTCATGCCAACCTCAAAATAAATCCAAAAGGCATTCAGGTCGTAGTTCATTC
GATATTTCTGATGCTTTGAAAGGTAGAAGTATGCTTGTGGCTGCTATAATGGATATTGTT
ACATCCAATTGTAATAGTGTAGAGAAGCAATCTTTTAAGCCTTGGCTACCGGGGAATGCT
GAGATGAGAGATATTGCAGCAGCTGTTCAAGTTATTGAAGCAGGCAATATGCATTTAGAT
GAGGGAGAGGACGATGACGATGGTGGTGGAAGAGGGATGAAAGGGATTGGGATTAAAATT
CTTGAAGGAACGACTGCTTTAGGGCTGGCGAGAACAACCGAGCATATGACATTAGATAAC
TCAAATGATACCCCTTCAGCATTAGAGAGGGATGCTCCGAAAACACTTGAATTGTTGAAT
AAGCATGATAGTGCAGTGGAACAAGCCAATTTGTCAGCTGCTGTTGTTCCAGGCCTTTGG
GATGATTTGCATACCCAGCATGTTGCTGTGCCTTTTGCCGCGTGGGCATTAGCCAACTGG
GCAATGGCATCGGAGACCAATAGGTCTCATATTGAAGAATTGGATCGAGATGGAGAGGCT
GTCATGAGTGCTTTAGTAGCACCTGAGAGATCTGTGAAATGGCATGGTAGCTTGGTGGCT
CGGTTATTATTGGAAGATCATAATCTTCCCTTAAATGACTCTGTCTCTGATTGGGCATCC
AGTCTTCTTTCTACTGCTTCACATGCAAGTATAAATGAAGACATTTCGTTATCACAAATG
GCTTTATCGGCTTTTATAGTTGCTGTTGAGAGGAGCCACGAAGCACGGAGGACTGTAATA
GAGAAGGGTCTAGAGCTGATGAGAGTCACCGCAAAGAGATCTGCAAAGCATCAGCAGGTT
CAAGAAGCTCTGGCAAAATCTTTGGAATTGCTCTCGACTGAGGATTGGCATTTATCTATT
GAAGAAAGTCAAAAGTGGTCTAGTATTCTGCTTTCTTGGGTTTTCGGAAAATCCTCCTCC
AATGGAATTCGATCCTCTGCCATAAGAATTCTTTCATGTATTCTTGAAGACCACGGTCCA
TCTTCTGTTCCAATTTCTCAAGGATGGTTAGCTCTTATGCTAAATGATACCCTGGCTTCC
TGCAAGGCATCATCTGTTAAAGAAGGCACAGACAAAGTGAAGACTCAGATCGATCAATCT
AACATTCTTCTAGCTGGACAGACTGCTAATCAATTAGCAGTTGCAGTTGTTAATCTTGCT
GGAAATCAGTTGACTGGTTATGTAGATACCTTCCATCTAGCAGATCTTCTTTCGCTTGAA
CCTTTCGCTGGTCCATTTAAAAATCTAAAGAAAGATAATCCCCCAAAGTTTGATGTCGCA
GATTCTGCATTGGCAACCCTCAAGGGGATCAAAGCACTGACTGAAATTTGTGCTGAAGAT
TCTTTATTGCTGGATAAAATTACAGATCTGGGGGTCTTGTGTTTGCTAAGACGCTATTTG
TTACGTGATGATTATGAGAAACTGTCTGCAGTAGAGGCTTATGCTGCATCTAGAGCACCC
GAGGCACAAGAAAGGGTTTCAAGTAACTATAGCGAGTCATCGCCTTCAAATATGAACAAT
CCGTCTAGTGTTCGAGTTCCACCTACTGCTCACATTCGTAGGCATGCAGCTAGACTTTTA
ACCATTCTTTCACTCCTTCCAAAAGTCCAGAAAGTCATTGCAGCTGATGAAACATGGTGT
AAGTGGCTTGAGGATTGTGCTGATGGGAAGATATCAAGCATCAATGACCTTAAGATACGA
AGTTATGCTAGGGCAATTTTGTTAAATGTGTTTTGCAATCAGCAAATTGGTATCGACTCG
GTAAATAGTGGTCCTGAAAATGGTAGCAGAGATGGTACACGCAACTGCCCAAGTTATAAT
GATATGATATTCTTAATAAACCCTGAACTTCCCCATTGGAAATGTCCTGGGAAAGACCAA
TACTCTGTGCAGCAAGATAAATCTATTTCGATTGAGGTTGATTCCACTAACAGTGATAGT
ACTGGTGTAACCCAAGTTTCAGATGTTGCTGCCTCATCCGATTCTTCTAATGTGTCTAAT
AATTATTCTGATTCTGAAATTCCTCAAATGGATATCGTCTTTGTACACGGGCTACGTGGT
GGACCTTATAAAACTTGGCGCATATCTGAGGATAAATACTCCACTAAGTCTGGCTTGGTA
GAGAAAATTGATGAAGAAGCAGGGAAGCTTGGGACCTTTTGGCCAGGTGAATGGCTTTCG
GCTGATTTTCCTCAAGCTCGCTTGTTTTCACTGAAGTACAAGACAAACCTAACACAGTGG
TCTGGAGCTTCCCTGCCTCTTCAGGTTTGCTACTTTTGGTTTATTAGTTTGTCATTTTTT
GTTGTGCTTCAGTTACTTTTGTTCTCTCATTATTTATCTATGAAATACTTAGATGGATGT
TTAGATTGA
>EDWA@DN10084_c0_g3_i1
ATGTCAACCCCCACTCCAAACGGCCGATTCTCTAGGGTTTTCAGCGAATCCGACGAAATC
CGGATCCTCAAGTTCCTAATCAGAGCCACCAGATCCATTCCTCCTCCCATCACAACCATC
GGTTCCCCGACAATCAACCGCGTGGTCGAGCGTCTCAACCACAAGTTCACCCCTTCCCAA
ATCAACGACAAGCTCCGTAGGCTGAGAGACAAGTACCACAAGCATGTAAACAACAAGTAC
CTCGTTAAAACCCATCACGACCGAAGAGTATTCAAGCTTTCCAGAAGGATTTGGGGCAAG
AAAAAATCCCCAAAGAAAAGGGCTGAGAAGTTAAGAGGAGCGGAGGTAGCGGAAAGTGGA
GAGGGAGATGGGGATTTGGAGAAATACCCTTATTTGGTGGCTGAGTTTTCGAGGGTTTTG
CCTGACAATGAGGTGTGGAAGGAGAGATTGAAAGGGTTGGAGGAGAGGGAGTTGAGGAAG
ATGGATCAAGAGTGGGTGCTTGTGAAGGTCGAGGAAGCTAAATTGGTGGCTAAGAAGGCT
GAACTGCTGCACCGGCAGATGATGGAGATAATGGGGGGAAATGGGTCTAATGACTAA
>EDWA@DN10085_c0_g1_i4
ATGGCGTTTGAACCCTTGGTTTGGTATTGTCAGCCAGCGGCATATGTGGCTTGGGCAAAA
ATGGTTGATGGTGCTTTTGGTGCATATACACCTTGTGCTATCAACTCTATGGTGATTTCC
ATTTCTTATTTGGTCTTTTTGGGCCTGTGCTGTTATCGCATATTTCTCATAAAGAAGAAC
TCCAAAGTGCAGAGGTTTTCTTTAAGGTCAAAATGCTATAGTTATATGCTTTGTTTGTTG
GCTGGTTATTGTACCATCGAGCCACTACTGAGGTTGTTGATGGGTATTTCTATCTTTAAT
TTGAATGGAGAGACTGGTCTTGCTCCCTATGAGGCAACTTCTTCGATCATTGAGGCTACT
GCTTGGTGCTCTGTGCTTATTATGATAGGGTTGGAAACAGAAAGTTACATCTTTGAGTTT
CGGTGGTGTGTGCGTTCTGGAATTGTTTATGTTCTTCTTGGCAATGCTGTGCTGCTCAAT
CTCGTTCTGCCTGTGAAGGATTTATACAGTAGCTATGCGCTATATTTGAGCATGGGCACT
TTTTTCTGCAAGGTTTTATTTGGGATTCTTTTACTTGTTTATTTTCCCAATCTCAATCCC
TGTCTGGGATATATTTTGGTACAAAGTAAGTCTTCCGACGAAGAAGAATATGAATTACTT
TCTGGAATGGAGCAAATTTTCCCTGAGAGGCAGGCCAACGTTATTTCAAGAGCCTTTTTT
GGCTGGATTACTCCCCTCATGCAACAAGGTTATAAAAGCCCTATCACTGAAAGTGATGTT
TGGAAGTTAGATACATGGGATCAGACTGAAACGTTAATCCAAAAGTTCCATAAATGTTGG
GCCAAAGAAACTCAAAGATCTAAGCCATGGCTTTTGAGAGCATTGAATGGTAGCCTAGGA
AGAAGGTTTTGGTGGGGAGGTGTTGTCAAGGTTGTGTTTATCTCCTGTCAGTATACGGGG
CCTATATTCTTAAACCATCTCTTACAGTCAGTACAACATGGTGACCCCGCATGGTTTGGT
TATACTTATGCCTTCTTGATGTTCCTTGGAGTGGTATGA
>EDWA@DN10086_c0_g1_i2
ATGGCATCTAATGGAACTGTCTATGATATGTCTGTAGATCCAGTGACGGAGGTTGTTGTC
ACGGTTGGGCAGGATAAGAAGATAAATATATTTGACATTGCTACTGGAAAACTTATTAGA
TCATTCAAGCAAAACAAAGACTTTGGTGATCCAATAAAGGTTACAATGGACCCTAGCGGC
AGCTACTTCATATGTTCATTTTCAAACAAGTCTATATGCGTCTATGATTTTACAAGTGGA
GAGATGATTGCCCAAGCTGTAGGACATGGAGAAGTTGTGACTGGTGTCATTTTTTTACCA
GATTGCAAGCATATAGTTTCTGTAGGTGGTGATGGTTGTATTTTTGTATGGAAACTTCCC
ACTCGCTTGGCTTCCAGGATGCTACAGAAAGTGAAGGAAAAAACTCTTTTATTGTCTCCA
AGAACCCTATACATGCCAGTGGCTTTTACTCGAACCACAATTTATGGAGAGGAAAACAAG
TCATGTAGTTCCAAGATTTCATTGCTAGCTGAGAGGTCCAGCCAACATAAACAAAGAGCG
AATTATCATGGATGTGATTCCCAGGAGACCTATGCATTTAAATTAAGCATTTCTAGACTT
CCAAAATGGGCACAAGACAAAGTAACAAGCTCTGATTTTGTCCGCAGAAATCTTGAGATC
ACTTCACCTCAGCAAATGCAAATAGACCCAAAAATTTCATCACCTTTGATTAGCAGTGGT
GGGGGTTATGGTTCATTGTGCCATGAAGACCAAACAGCATCTGATCGTTGCTCAGGAGGG
AGCAATTCACGCCTCAGTAACTTATGCAGCAGTTCTTCCGATGCTACTGAAACCCAAAGT
TCTGCATCACCAGATAAACTAGTTCGCAGCTCTGCAGCGGAAGATCATTGGTTCACCGTC
TACAATGTACGTCTGGATTTATTAAACTCCCCAGAGGTGCAAAATCTTAAACACGTAAAG
ATGCCAGTGTCATCACCAAAACTAGTGCAAGGCCTAGCTGAGATGCCAAGTGAGAGTGAA
CATTCTTTGGGTCACGGAGACCATTTCGTTAATGACGAGCAAAATTCTATGGATGTTAAT
GCTTTCCATGTGAAGTCTGAGGACAGTGATCTGTTCAAGGAGCATTTTGACAACCTATCT
GCAATACTCAAGGTTGAGAGAAGGCAATCATCTGCTAGGAGAAGGTACTCTTCACAATAT
TTTGTACGGCGGGATTATTTAGTGGGATGCAAAAGACTTTTTAACCCGTCCATGCAAAAG
AACGAATCGGCCACCAATGTCACTTTGGAGGAAGTAGCAGGCTCCATTGATCAGGACCTA
AATTGCCCTCCTTCTCATGATGAAAAGGATGAAGAAGGTTCATCAATCATTGAAGAAGAA
CCCGAAGCTCCGAAGCAACATGTTGATGAACAAACTGAAGTACAGGAGAAAATCACAGCA
TGTAAAGAAGCATTGATCAGCCTGGACATTGCAGCCAATAATGTTTTTGAGTTATTCACG
AAATTAAGAACAGAAACTTCCATGGAAGAGTCTTCAAGTGGATCCCGAGCTCAATTATAC
AACGAGGCAAAAGAGTTAGTGCCAAAAATTACAGAAAAAATCAGTGCAATAGCCAAACTG
GTACAAGATAACATTACCAGCGACGTTGCTTCATCCACAAGTAATGTTGAAGGTGGCTCA
ACGTTGGAACCTCTGTTAGGAACACTTGCCGAGAGCCTGTCGCAAAGGGTGGTTGAAATT
GTAAAACAGAATCTCGGCTCCGTTTAA
>EDWA@DN10089_c0_g1_i3
ATGGATACCAAGTGCATGACTTCATCTTCTTCATTGACACCCAAAGCTCCAATAAAAACT
GCCACAATAATCTCCAAGTCTGCAATTCTTCAGCAAAGACAAGACAGAGTTTGCATCAAG
CTCAAGATCAAGAAACTTCCTTGTGGTCGCCAATGGCTGCAGAAGAAGAAAACCCCACGG
AGGAATCACAGAATCCACGTCACAAAAGAAGGAGAAAGTGTTATAAAAGTTGAAGACAAG
GCTGCTGTCAATGAAGGTGGAAAAAAGGGAACCATAGCAGGGGCGGTTGCTCTTATTATT
GGCACCAGTATTGGATCTGGGATTCTTGCTCTCCCTCAAAAGGCCTCTCCTGCTGGACTG
GTTCCAAGTTCAATATCCTTGGTAGTTTGCTGGGCATTTTTGCTAATTGAAGCGCTTTTG
CTCATTGAAATAAATGTTGGTTTAAGAAGGAGGAGGAAGAAGAGGGAGGAAGAAGAGGGT
GAATTGGAGGTCATTTCCATAAGGACAATGGCACAACAGACACTTGGAGATTGGGGTGGA
AATTTGGCCACTATTACCTATGTTTTCTTGGGTTACACTTCAATGATTGCTTATAGTTCT
AAATCTGGGGACATCCTTTTCCATTTGATCAATCTTCCTGAACCAGTTTCCGGCTTCCTA
TTCACTGCAATTTTCACCATTCTCATCTCTGTTGGTGGAACCCAAACCACTGATCAAGTG
AACCAATGGCTCACCATTTCCATGATAGGTTTATTAATGGCAATTGAAGGGGTAGCAGTG
GTATTTGGAGGATGGTCAGGCCTGGAGGGAAATGGTGACTGGGGGAAGGTTCCAGCTACC
ATTCCTGTCATGATATTTTCTTTGGTATATCATGATATTGCACCAGTTCTTTGTGCTTAT
TTAGGCAGTGACCTTACTCGATTAAGGGCTTCGGTTTTGCTTGGCAGCGTCGTTCCATTG
TTGGCATTGCTTGTTTGGGATGCTATTGCACTTGGCCTTCCAACACAACCTGGCCAAATT
GTTGATCCTGTTGAGTTGCTTATGAGTGTAAAATGGAGTGGAGTTTCATTTATGGTAGAA
GCATTTTCACTTCTGGCCGTGGGAACGTCGATGACTGGCACCCTCCTCGGCTTCTCGGAG
TTCTTTAAGGAGCAGCTTAAGAACCTGTCATGGAATTCTTCTTCGGTACAGGTTGCTCTA
GTTTATGTTGCTTCGATTCTTCATATCTCTAGAAAGTATAGGTCCAAAACACCCATGTCC
GATGCATTTCCAGACATGAACATGACAATATGA
>EDWA@DN1008_c0_g1_i4
ATGGATGGGCAGCTTCTTCTTGGTCGAGAGTTGACCGTTGTCTTTGCTGAAGAAAACAGG
AAGAAACCAACTGAAATGAGGCACAGAGACCGAGGAAGAGGAGGTCGATATCGTGATAGG
AGAAGGTCCCCTCCTCGATACACTCGTTCACCACGATATTCTCGCTCTCCACCTCGTCAT
GGAAGATACAGATCTCGAAGTCGTGATTATTCCCCTCCTCCTAAAGATAGGCATTACTCA
AGATCTGTTTCACCCCAAGGACGCTACAGCCGAGAGAGGAATTCACGGTCTCCTCCACCA
TTCAATGGCTCAAGGAGTCGGAGCCGGAGTTTAGACAGGGGACAGGGCCCCAGCCGGGGC
AGAAGCCCTAGCCCAAGAAGGAGCCGCAGCCCAAAAGAAGTCGGAAGCCCGGTGAGAAGC
AGAAGCCGGAGTCCATACCATGAGGAGTACAAGAGGGAACCAAATGGAGAAAGGTCTCCC
AGTCAATGA
>EDWA@DN1008_c0_g1_i6
ATGGATGGGCAGATTCTTCTTGGTCGTGAGTTGACCGTTGTCTTTGCTGAAGAAAACAGG
AAGAAACCAACTGAAATGAGGCACAGAGACCGAGGAAGAGGAGGTCGATATCGTGATAGG
AGAAGGTCCCCTCCTCGATACACTCGTTCACCACGATATTCTCGCTCTCCACCTCGTCAT
GGAAGATACAGGTCTCGAAGTCGGGATTATTCCCCTCCTAAAGATAGGCATCACTCAAGA
TCTGTTTCACCCCAAGGACGATACAGCCGAGAGAGGTATTCACGTTCTCCCCCACCATAC
AATGGCTCAAGGAGCCGTAGCCGGAGTGTAGACAGGGGCCAAGGCCCAAGACGGAGCAGA
AGCCATAGCCCAAGACGGAGCAGAAGCCGCAGCCCACGAGAAGTTGGGAGCCCGGTCAGA
AGCAGAAGCCGAAGTCCAAACCACGAGGAGTACAAGAAGGAAGTAAATGGAGAAAGGTCT
CCCAGTCAATGA
>EDWA@DN10091_c0_g1_i1
ATGAAGCATTTCATGTTACCAAGAAACACGATCTTGAGAGATCAGATGGAGAATCCTTCT
TCCCCAAACCCTACCCCTACCAAATCCAAACGAAAACACCCAAAATCATCTAAAGAGAAC
GCCCCGCCTCCAGATCCCAACTCCCAGCTCTCCCCTGCCGCAACCTCTAAGATTAAGTGC
CCCTTGCCACCTCGTCCTCCGTTATCCAATCCTCTCAAACGCAAACTTCTCACTGAAACC
CTCCCCGAAAACCATGTCTTGGGAGCTTCCGATTCCGGTGTCAAGGTGATTGTGCGGATG
CGACCACCGGTTAAAGAAGAGGAAGAAGCGGAAACGACTATTGAGAAAATTACTGGTGAT
TCTTTGAGCATCAACGGACAGACCTTCACTTTTGACTCAGTCGCCGGCACGGATTCAACT
CAGCGTGATATCTTCCAGCTCGTAGGAGCGCCTCTTGTTGAAAATTGTCTTGCCGGGTTC
AACAGCTCCGTTTTTGCTTATGGCCAGACTGGAAGTGGAAAGACTTATACAATTTGGGGA
CCAGCCAATGCCTTGTTTGAAGAAAATTTATCAGGTGATCAACAGGGCTTAACTCCTCGT
GTGTTTCAGCGATTATTTGATCGTATAAATGAGGAGCAAATTAAGCATGCTGATAAACAG
CTCAAGTATCAATGTCGCTGTTCTTTTCTTGAGATATATAATGAGCAA
>EDWA@DN10091_c0_g2_i1
ATGAAGCATTTCATGTTACCGAGAAACGCGATCTTGCGAGATCAGATGGAGAATCCTTCT
TCCCCAAACCCTACCCCTCCCAAATCCAAACGAAAGCATCCAAAATCTTCTAAGGAGAAC
GCTCCGCCGCCAGATCCCAACTCCCAACTCTCCCCCACCGCAGCAGCTAAGATCAAGTGC
CCCTTGCCACCTCGTCCTCCGTCCTCCAACCCTCTCAAGCGCAAACTTCTCACCGAAACC
CTCCACGAAAACCCCGTCTCTGGAGCTTCCGATTCCGGTGTCAAGGTGATTGTACGGATG
CGACCGCCGATTAAAGAAGAGGAAGAGGCGGAAACTATTGTGGAGAAAATTAATGGTGAT
TCTTTGAGCATCACCGGCCAGACCTTCACTTTTGACTCAGTCGCCAACACGGATGCAACT
CAGCATGATATCTTCCAGCTCGTAGGAGCGCCTCTTGTTGAAAATTGTCTTGCTGGGTTC
AACAGCTCCGTGTTTGCTTATGGCCAGACCGGAAGTGGAAAGACGTATACAATTTGGGGT
CCAGCAAATGCCTTGTTTGAAGAAAATTTATCAAGTGATCAACAAGGCTTGACTCCTCGT
GTGTTTCAGCGGTTATTTGATCGTATAAAT
>EDWA@DN10093_c0_g1_i1
ATGTGTCCTCCACCGCGGCTGGGCCAGTTCTACGATTTCTTCTCCTTTTCCCACCTCACT
CCTCCTATCCAATATATTAGAAGATCCAGTCGTCCATTCCTGGAGGATAAAACAGAAGAT
GACTTTTTCCAAATTGATGTTCGAGTTTGTAGTGGGAAACCGGTGACCATAGTTGCTTCC
CGGAAAGGGTTTTACCCGGCCGGAAAGCGACCGCTTCTCTGTCACTCTCTGGTCACTCTT
CTGCAGCAGATTAGTAGGGTTTTTGATACTGCATACAAGGCTCTTATGAAAGCTTTCATC
GAGCATAATAAATTTGGCAACCTTCCTTATGGTTTTCGGGCAAATACATGGGTTGTTCCT
CCGGTGGTAGTGGATAATCCGTCGGCTTTTCCCCCACTTTCGGCGGAAGATGAAAACTGG
GGAGGAAATGGGGGTGGACAAGGAAGAGATGGTAAACATGACAATAGACAATGGGGAAAA
GAGTTTGCAATTTTGGCAGCTATGCCTTGCAAAACCGCAGAAGAGAGGCAAATACGAGAT
AGGAAAGCGTTTATGCTCCATAGTTTGTTTGTGGACATTTCAGTCTTTAAAGCGATCGCA
GCAATCAAGAACATCATTGAAATCAATCAGAATGCTTTAATCGACCCTTCTGATTCGGTT
TTGCATGAAGAAAAAGTGGGAGATTTGATTATTAAGGTGACAAGAGATGTTCCTGATGCA
AGTGTGAAACTAGATTGTAAAAACGAGGGAAGTCGGGTTCTCGGATTGCCACAAGAGGAG
CTCGCCCGGAGAAATTTACTTAAAGGCATAACTGCTGATGAGAGTGCAACTGTTCATGAT
ACTTCTACTTTAGGTGTTGTGGTTGTAAGACATTGTGGCTATACAGCTGTAGTAAAAGTT
TCGGCCGAGGTGAATTGGGAGGGGAATCCCATTCCTCAAGATATCGACATCGAGGACCAG
CCGGAAGGAGGGGCTAACGCTTTAAATGTCAATAGCTTGAGGATGCTATTGCACAAGTCA
ACCACACCTGCATCAGCTCAACGATCACAGAGTACGGATATTGGGAACTTGCATTCCGCT
AGAGCTTCGGTGAGGAAAGTGTTAGAGGACAGTTTGCGGAAGTTGCAAAACGAGCCCTCT
AATAACTCCAAGTCTATCAGATGGGAGCTAGGGGCATGCTGGGTGCAACATCTTCAAACT
CAAGCTTCCGGGAAAACCGATTCTAAGAAAAATGAAGATGTTAAGCCCGAGCCTGCTGTG
AAGGGCCTTGGAAAGCAGGGTGCATTGCTGAAGGAAATAAAAAGAAAAACAGATACCAAA
GGCGGTAAAAATGAACAGAATATGGAGATTTCTCCAGGTAACAGCCCCAATATGAAGAAG
AAAGCAGAAGCCAGTAATCAGAAGGAACAGGAGAAGCAAGACGAGGAAATGGAAACGACG
TGGAAGAAACTGCTTCCTGAAGCGGCATATTTGAGACTAAAAGAATCAGAAACCGGCTTT
CACCTCAAGTCTCCTGATGAGTTGATTGAAATGGCACATAAATACTATGCTGATACTGCT
CTTCCGAAACTGGTGGCAGATTTTGGCTCCCTTGAACTTTCACCGGTTGACGGAAGGACT
TTGACAGATTTTATGCATACAAGGGGTTTGCAAATGTGTTCCTTGGGGCGAGTGGTTGAG
CTTGCAGACAAGCTGCCTCATGTGCAATCACTCTGTATACATGAAATGGTTGTTCGAGCC
TACAAACACGTGTTACAGGCTGTTGTATCTTCAGTCGATAGTATTGATGACTTGGCTGCA
TCAATAGCGGCATGTTTAAATATATTGTTGGGAACACCACTGAGTGAAAATGGTGACCTA
GATATCATTAATGATGAAAAATTAAAATGGAGATGGGTGGAAACCTTCCTTTCAAAGAGG
TTTGGGTGGCAGTGGAAATCAGAAAGCTGCCAGGACTTGAGAAAGTTCTCCATTCTTCGT
GGATTGTCCCATAAGGTGGGGCTTGAGGTAGTGCCGAGGGACTATGACATGGATACTCCA
TCTCCTTTTAGGAAGTCTGATATTATAAGCATGGTCCCTGTATACAAGCATGTTGCATGT
TCATCGGCAGATGGCCGTACGCTATTGGAGTCATCTAAGACTTCTCTGGATAAAGGTAAA
TTGGAGGATGCAGTCAATTATGGCACTAAGGCACTTTCAAAACTCGTGTCGGTTTGTGGT
CCTTACCATCGGATGACTGCAGGAGCATACAGTCTTTTGGCTGTTGTGCTTTACCATACT
GGGGACTTCAATCAGGCAACAATTTATCAGCAGAAAGCATTGGATATAAATGAAAGAGAG
CTCGGGCTTGATCATCCTGATACAATGAAGAGTTATGGAGACCTAGCTGTCTTCTATTAT
CGCCTTCAACATACAGAGTTGGCATTGAAGTACGTAAATCGTGCATTATATCTTTTGCAT
TTAACATGTGGGCCATCTCATCCAAATACGGCAGCCACCTACATTAATGTGGCAATGATG
GAAGAAGGGTTGGGAAATGTTCATGTTGCTCTTAGATATCTCCACGAGGCCCTCAAGTGC
AACCAAAGACTACTTGGAGCTGATCATATACAGACTGCTGCCAGCTACCATGCCATTGCT
ATTGCTCTCTCCTTGATGGAAGCTTACTCCTTAAGTGTTCAACATGAACAAACTACACTA
CAAATATTGCAGGCAAAACTAGGGTCCGAGGACCTACGTACACAGGATGCGGCTGCATGG
CTAGAGTACTTTGAGTCAAAGGCTTTAGAGCAGCAAGAGGCCGCACGGAACGGTACTCCA
AAGCCTGATGCATCAATCTCCAGCAAAGGCCATTTAAGTGTATCAGACCTTTTGGATTAC
ATAACCCCAGACTCGGATATGAGAGCAAGAGATGCCCAAAAGAAAGCCCGCGCAAAGATT
AGGGGCAAACCAGGCCAAAATTGGGAGACAACCTCAGATGAATATCAGACTGATGAGGTT
CCTTCACCAACTTCTCCTGTTATGGAGAATTCTAGTGATAAAGAAAACAAATCCGAAGCT
GAATTCGTGGAACCTGGTAACGAGAAAGCTGATTCACTGCAAGCAGATAAGCTGGTGTTG
GTTAAAAATGTTGACCAAGAACAGGATGACATCTCAGATGAAGGATGGCAAGAAGCTGTT
CCTAAAGGCCGTTCACCTGCAGCTCGTAAATCTTCTTCTTCAAGGAGGCCAAGTCTAGCC
AAACTGAATACAAACTTCATGAATGTGTCCCAATCCTCAAGATACCGGGGAAAGCTTAAT
AATTTTACATCTCCGAGAACAAGCCCCAATGAGCCTATGGCTTCGGTTGCACCTAGTCCT
CCAGCTTCCAAAAAGTTCGTTAAAAGTTCAAGCTTTAGTCCGAAGTTAAATAATTCAAGC
AGCACAGTTAGTGGAGTGGAGAAATTTGTAAACCCAAAATCATCCCCTGGTAGCCCAGCT
TCAACTGAACAAGTTACCAAGCCTGCTCAAGTAGCTAGTCCAATCAGTGTGCAGGCAGCT
GGAAAACTATTCTCCTACAAAGAAGTTGCTTTGGCCCCACCTGGGACAATTGTAAAGGCA
GTGGCGGAGCAGTTGCCGAAAGGAAATCCTCTTCCAGAACAAAATGCTCAGGCAAGCCAA
GAGACAGCAACAGATGCCACACTTCCTAACGAAGAAGTTCCAAAAGCCACCGGAGACAAA
GAGTTTCTAGGTTTTAAGACAGAAATGAAAGGCGCAGCTAAGGAAGAAAGAAAAATGCAG
ACAGCGGAATTGGGGATGAGTGAAGCTTTGCTGGAAAAAGGGGGCACTGCAGTTGAAGAC
ATAAAAATAGAAGCTGAGACCGTAGAAGTCAAAAGTGTTGAAACCACAAAAAATGAAGCT
GCTAATGGATCTGAAGATTCTGGTTTTTGCAAGGAGTCAAATACTGCTAGTTCAAAAATC
GAAGCATCGGATATTGGATCTTTAGACAAATGCCAAGTTGTATGTTCCAACTCAGAACCT
TCGGATGTTGTAAATGAAAATGCAGCTCAATTGCCAGCTAACGAGGCCTCTATTCCCTCA
AGAAAAGTGTTTGATGAAGATCCTCAAGAGCTACCAGTTGAAGATAGTGTTAAGCAGTTT
CCAGCCGAAGGAGAAAAGTCGGATGAAGCAGAAATTGGTAAAGAGACTACAAAGAAACTT
TCTGCAGCTGCACCCCCATTTAATCCATCAACGGTTCCAGTTCCTGGTTTCAATGATCCT
GTAGGACTCCTGCCCCCTCCAGTGCATATACCTCCAATGCTTCAAGTCAACTCTGCTCGT
AGATCACCTCATCAATCTGCAACAGCTAGAGTTCCATATGGACCTAGGCTCTCTGGAGGC
TATAACAGATCCGGAAATCGTGTTCCACGAAACAAGTCTAGCTACCACAGCAGTGAACAT
TCTGGAGAAGGGAACCTCTACAGTCCTCCGAGAATAATGAACCCACATGCAGCTGAATTT
GTACCCGGCCAACCTTGGGTGGTTCCTAATGGTTACCCTGTCTCTCCAAATGGTATGCCA
ATTTCACCAAATGGTTATCCCGTGCCCCCAATGACACCAAATGGTGTTTCCGTGACTCAA
AATGGATTTCTCACAACCCCTATGGGATCAGTAGAATCATCAGCTGTTCTAACTGTTGAC
ATTGGAGCTGAAAACAAAAGTGAAGCAGTACTAGTGGAGCAGACTCAAGTGATCTCCCCC
ACAGAAGTCGAAGGTGAAAATCAATCAAGCGAGCAGAAACCATCGAAAGATCAATCTTTA
GACAATGAAAACAAGCTTCCTGAAAGCGAAGAAAAGCCTACAGATGCGGTTCCTTTGACC
GGTAGTGCTACTGTGGGAAAAGAAGCTTGCAGTGAAATACAAGTTGATGCAAAATTAGGC
AAATGCTGGGGAGATTACAGCGATGGTGAAGCAGAGATTGTCGAGGTTACAAGTTGA
>EDWA@DN10095_c0_g1_i1
CAACACTATCGTAATTTTCTGAAAGAACATGTTGTTTTTAAGGAGGCTGTTCCAATAAAA
AATCCAATGGTCCTATCAAAAATTCACCAGACATACCGAGTTGGTTATTTGAAGGATGTT
GTTTTGGCAAGGGTATTGGATGAGGCTACAGTTGCCACTCTCAATTCTATAATTCATTCT
AACAATGCTATAGTTATTTCTCTATTGAAGGATGACATCACCTTTATTCAGGAATTGTTT
GCTAGATTGAGATCACCCACCACAGCTTCTGAATCAAAGAAAAGTTTGGTATATTTCTTG
CGCGAATTTTGTAGTTTAAGCAAGAGCCTGCAGATGGTGCAGCAGCTTCAACTATTTAGG
GATCTTATAAATGAAGGTATCTTTGGCATTATCACTGATGCTCTGCTTAGTCATGATAAA
AAACTTGTACTAACCGGGACAGACATCCTCATACTGTTCTTGAATCAGGATCCAAATCTT
GTGCGGTCTTATGTTGTTCGCCCGGAAGGAATTCCACTTTTAGGACTTTTGGTTAAAGGG
ATGATAACAGATTTTGGAGATGATATGCACTGCCAGTTTCTTGAAATTCTCCGTAGTTTA
CTGGATTCGTTCTCATTTTCGGGAGCTCAGAGAGATGCAATTATTGATATCTTTTATGAG
AAGCATTTAGGTCAGCTAATTGAAGTCATAATATTATCATGTCCTGATGAGGTTGGCCAG
TCAACGAGTAATTTGGCAAGCAGTGCCGAAAGAGTTGAAAGTCAAAATAGCACAAAGCCT
GAAATTCTCTTAAACATATGTGAATTGCTTTGCTTTTGTGTTGTGCACCATCCTTATAGA
ATAAAGTGTAGTTTTCTCCTTAACAATGTCATAGACAAAGTTCTGTTACTTACACGGAGA
AGGGAAAAATACCTAGTAGTTGCTGCAGTTCGCTTTGTTCGCACTATTCTCTCTCGTCGT
GATGAACATCTGATAAATCATTTTGTTAAGAAAAACCTTCTCAAACCAGTTGTAGATGCT
TTT
>EDWA@DN10095_c0_g1_i2
CCAATTAAAAACCCAATGGTCCTATCAAAAATACACCAGACATACCGAGTTGGTTATTTG
AAGGATGTTGTTTTGGCAAGGATATTGGATGAGGCCACAGTTGCCAGTCTCAATTCTATA
ATTCATTCTAACAATGCTCTAGTTATTTCTTTATTGAAGGACGACAGCACCTTTATTCAG
GAATTGTTTGCTAGGCTGAGATCACCCACCACATCTGCTGAATCTAAGAAAAATTTGGTA
TATTTCTTGCGCGATTTTTGTAGTTTAAGCAAGAGCCTGCAGATGGTGCAGCAGCTTCAA
CTATTTAGGGATCTTATAAATGAAGGTATCTTTGACATTATCGCTGATACTCTGCAGAGT
CAAGATAAAAAGCTTGTACTAACGGGGACAGACATCCTCATACTGTTCTTGAATCAGGAT
CCAAACCTTCTGCGCTCTTATGTTGTTCGCCCTGAAGGAATTTCACTTTTAGGACTTTTG
GTTAAAGGGATGATAACAGATTTTGGAGATGATATGCACTGCCAGTTTCTTGAAATTCTT
CGTAGTTTACTGGATTCATTCGCATTGTCAGGAGCCCAGAGAGATACAATTATTGATATC
TTTTATGAGAAGCATTTAGGTCAGCTAATTGAAGTCATAATATTATCATGTCCTGATGAG
GTTGGCCAGTCAACGAGTAATTTGGCAAGCAGTGCCGAAAGAGTTGAAAGTCAAAATAGC
ACAAAGCCTGAAATTCTCTTAAACATATGTGAATTGCTTTGCTTTTGTGTTGTGCACCAT
CCTTATAGAATAAAGTGTAATTTTCTCCTTAACAACGTTATAGACAAAGTTTTGTTACTT
ACACGAAGAAGGGAAAAATACCTAGTAGTTGCTGCAGTTCGCTTTGTTCGCACTATTCTC
TCTCGTCGTGATGAACATCTGATAAATCATTTTGTTAAGAAAAACCTTCTCAAACCAGTT
GTAGATGCTTTT
>EDWA@DN10095_c0_g2_i1
ACTGAATCAAAGAAAAAATTGGTATATTTCCTGCACGAATTTTGTAATTTAAGCAAGAGC
CTGCAAATGGTGCAGCAGCATCGACTATTTAGGGACCTTGTGACTGAAGGTATTTTTGAT
ATTGTCACTGATGTTCTTCAGAGTCCAGATAAAAAGCTTGTGCTAACTGGGACAGACATC
CTCATACTGTTCCTGAATCAGGATCCAAACCATTTGTGGTCTTATGTGGTTCGCCAGGAA
GGAATTCCACTTTTAGGACTTTTGGTTAAAGGTATGGTAACAGATTTCGGGGAGGCTATG
CACTGCCAGTTTCTTGAAATTCTTCGCAGTTTACTGGATTCACTCACGTTGTCAGGA
>EDWA@DN10096_c0_g1_i1
AAAAGGGCTGATGAAAATTTAATGAAATTGGCTGAAGATCACAAGAAGCAGAAGGAGGAA
CTTCACAATAGGATAATTCAACTGGAGCAACAATTGGATAAAAAACAAGCATTAGAACTG
GAAATCGAGCAACTGAGAGGGTCATTGGATGCAATTAGGAAAACGGGAGACGAAGATGAC
GTAGTTCTGATAATAATAGAAGCCAGTCTTAAGGAGTTGAAAGAAAAAGAGAGAGAGCTT
GAAGATTTAGAAGCATTGAACCAAACTCTTATGTTAAGCGAACGTAAGAGCAACAATGAT
CTGCAGGAAGCTCGCAAAGAATTGATTAATGGATTAAAAGAACTATCAAGTCATGGAAAT
ATTGGTGTCAAGCGAATGGGAGAACTCAACAGTAAACCGTTCCTCGAAGCAATGAAGAGT
AGGTATAATGAGGAACTAGCCGAGGAGAAAGCTTCAGAAATGTGCTCATTGTGGGAGGAA
TACCTGAAGGATCCAGACTGGCATCCTTTTAAACGTATTAAACTCGAGGGAGACGAATAT
CAGGAAGTGATTAACGATGAAGATGAAAAGCTAAGAGATTTGAAGGATGAGATGGGCGAC
GAAGTGTATAAGTCGGTCGCTTCGGTTATAAATGAAATAAACGAATACAACCCGAGTGGA
AGGTACGTCACTTCCGAGTTATGGAACTATGGAGAAGGAAGAAGGGCAACCTTGCAAGAA
GGTGTCGAAGTTTTACTGAATCTGTGGAACGCTACCAAACGCAAGCGATGA
>EDWA@DN10096_c0_g2_i1
GAAAAACTGAAGTCGCAGCTAGAAACTCATAAACAAGAACTGGAGTTGCGTGGAGCTGAA
CTTGAAAAGCGAGAGGCACTGAATGAAACTGAAAGAAAAAAGTTGGCTGAGGACATTGAA
GAGAATGCTTTTCAAAACAATGCATTACAATTGGCTGCTTTGGAGCAAAAAAGGGCTGAT
GAAAAAGTAATGAAATTGGCTGAAGATCAGAAGAGACAAAAGGAGGAACTTCACAATAGG
ATAATTCAACTGGAGCAACAATTGGATAAAAAACAAGCATTAGAACTGGAAATCGAG
>EDWA@DN10096_c0_g2_i2
GAAAAACTGAAGTCGCAGCTAGAAACTCATAAACAAGAACTGGAGTTGCGTGGAGCTGAA
CTTGAAAAGCGAGAGGCACTGAATGAAACTGAAAGAAAAAAGTTGGCTGAGGACATTGAA
GAGAATGCTTTTCAAAACAATGCATTACAATTGGCTGCTTTGGAGCAAAAAAGGGCTGAT
GAAAAAGTAATGAAATTGGCTGAAGATCAGAAGAGGCAAAAGGAGGAACTTCATAACAAG
ATAATTCAACTGGAGAAAAAATTAGACCAAAAACAGACATTAGAACTGGAAATTGAACAA
CTGAGAGGATCATTGAATGTGATTAGGCACATGGGAGACAAAGACGATAAAGAAGTTCTG
AACAAGATTGAGGCAAGTCTTAGGGAATTGAGAGAGAAGGAGGGAGAACTTGAAGATTTA
GAAGCATTGAACCAAACTCTTATTGTAAGAGAACGTAAGAGCAACGATGAGCTGCAGGAT
GCTCGCAAAGAATTGATTAATGGATTAAAAGAAATGTCGAGTCGTGGAAATATCGGCGTG
AAGAGAATGGGAGAACTTGACGGTAAACCGTTCCTTGAAGCTATGAAGCGAAAATATAAC
GAGGAACAAGCTGAGGAGAGAGCTTCGGAACTGTGCTCATTGTGGGAGGAATATCTGAAG
GATCCGGACTGGCATCCTTTCAAACGTATTAAACTCGAGGGAAAAGACGAATATAAGGAA
GTGATTAATGATGAAGATGAAAAGCTGAGAGATTTGATGGATGAAATGGGCAATGAAGTG
TACAAGTCGGTCACTTCTGCTGTAAAAGAAATAAACGAATACAATCCGAGTGGAAGGTAC
ATAATTTCCGAGTTGTGGAACTATGGAGAAGGAAGAAAAGCAAGCCTGAAAGAGGGTGTC
AAATATTTACTGGAGCTGTGGGAATCAGCTAAACGCAAACGCCGCTGA
>EDWA@DN10096_c0_g3_i1
ATTTCCAGTGACCACGAAAAACTGAAGTCACAGCTTGAAACTCATAAACAGGAACTGGAG
TTGCGTGGAGCTGAACTTGAAAAGCGAGAGGCACTAAATGAAACTGAAAGAAAAAGGTTG
GCTGAGGAGCTTGAAGAGAATGCTTTTCAAAATAGTGCATTACAATTGGCTGCTTTGGAG
CAAAAAAGGGCTGATGAAAAAGTAATGAAATTGGCTGAAGATCAGAAGAGGCAAAAGGAG
GAACTTCATAACAAGATAATTCAACTGGAGAAAAAATTAGACCAAAAACAGGCATTAGAA
CTGGAAATCGAGCAACTGAGAGGTTCATTGAATGTGATTAAGCATATGGGTGATTCAGAC
GATATAGAAGTTCTGAACAAGATGGAGGCAAGTCTTAAGGAGTTGAGAGAAAAGGAGGGA
GAGCTGGAAGATTTAGAAGCACTGAACCAAACTCTTATTGTAAAAGAACGTAAGAGCAAT
GATGAGCTGCAGGAGGCTCGCAAAGAATTGATTAATGGATTAAAAGAAATATCAGGTCGT
GGCAATATCGGTGTCAAGAGAATGGGAGAACTTGACGGTAAACCATTCCTTGAAGCTTTG
AAGCGAAAATATAACGAGGAACTAGCTGAGGAGAGAGCTACGGAACTGTGCTCATTGTGG
GAGGAATATCTGAGGGATCCAGACTGGCTACCTTTCAAACGTATTAAACTTGAGGGGAAG
GAAGAAGAATATAAGGAAGTGATTAATGACGAGGATGAAAAGCTGAGAGATTTGAAGGAT
GAAATGGGCAATGAAGTGTATAAGTCGGTCACTTCGGCTATAACAGAGATAAACGAGTAC
AATCCAAGTGGAAGGTACATAACTTCCGAGTTGTGGAACTATGGAGAAGGAAGAAAGGCA
AGCCTGAAAGAGGGTATCAAATTTTTACTGGAGACGTGGAAATCAGCTAAACGCAAACAC
CGCTAA
>EDWA@DN10097_c0_g1_i2
ATGCAGACTGTGGAAGAGCTTAAGCACTCTCTTCTGTACACTACCATGGAGCTGGAACAA
ACGAGATTGCTAGTTCAGGAGGAGCTTAGAAAGAGAGATGATCAATTAGTTGAGCTCAAA
GGGTTGCTGAGCAAGGCCATGAAAGACAGAGATGAAGCTCACCACAAATGCCAAACACTT
CTCCTCGAGAAACTACTGATTCACCAGCAACAACACCAAGTTGCTCCTCTCTCTGGAGTT
TCCAGCATCGAAGAGGAACCCAGGAGAGGGATGGACTCCAACAATGGTTTCTCATCATCT
GATTGTGAGGAAAGCATTGTTTCGTCTCCTGTTGTCGACCCAATTCAACGACCGCAGCTG
CCAGCACAAGCTGCCATAGAGCTGGTGCCTAAAAGGCCATTGCCTGAAAAGGGAAAGCTT
TTACAGGCAGTGATGAAAGCGGGTCCGCTATTGCAAACCCTTCTTTTAGCTGGACCGTTG
CCTGAATGGAGACACCCACCACCACCGCTTGAGTCCTTTGAGATCCCACCGGTGACCATT
CCTTCACCACAACGCCACCACCAGGACTCCTTGATCTGCAACAACGCATGTGGTAAAGTT
GAGAGAAAAAGGAGTGATTTTGATGGCTCTGATTCTCCTAGAGAGACCAAGTACCAGAGA
TTAGTCCTCCAATGA
>EDWA@DN10097_c0_g2_i1
ATGGAGAGTCAGGGAGGTCCTCTTTTTAGCTGGGCTTACTTCTGTGAAGGAAAGACAATG
GAAGAGCTTAGGTATTCACTTTTTTACACTACTCTGGAGCTGGAACAGACTAGGATGGCA
GCTCAGGAGGAGCTGAGAAAGAGAGATGACCAATTAACCCAACTCAAAGAGTTGCTAAGC
AAGGCAATGACTGAGAGAGATGAAGCCCAGGAGAAATGCCAGAAACTTTTCCTTGAGAAG
CTTCTGCTTCAGCAACATCAGCAACAACAGCAGCAGCAAGTTGCTCCTCTGTCCGGGATT
TCTGGCGTTGATGATGAACGCAGAAGAGGAATTGACTCCGACAATGGTTTCTCCTCCTCT
GATTGTGAGGGGAGCATTGTTTCATCTCCTGTACTTGACCCAATTCGACAGCCACAACTG
CCACCAGCACCCCCATCTCAATCCATAGAGCTGGTGCCTGATAAGCCATTACCTGAAAAG
GGAAAGCTTTTACAGGCAGTGATGAAAGCTGGTCCGCTCTTGCAAACCCTTCTTTTAGCT
GGACCACTGCCTCAATGGAGACACCCACCACCACCACTGGAGTCCTTTGAGATCCCACCC
GTGACCATTCCTTCACCTCCACCACCCCCACAACTCCTCCACCAAGACTCACTGACCAGC
ATTAACGCCTGCAACACTCTAAACACCTGTGGTCAAGTAAACAGGAAAAGGGGTCTCTAT
GATGCCTCTGATTCTCCTACAGAAGCCAAATGCCAACGATTACTTCTTAATTGA
>EDWA@DN10097_c0_g3_i1
ATGGACAGTCAGAGAGGTCCACTTTTCAGCTGGAGTTACTTCAATCAAGGAAAGACAATG
GAAGAGCTTAGGTATTCACTTTTTTACACTACTCTGGAGCTGGAACAGACTAGGATGGCA
GCTCAGGAGGAGCTGAGAAAGAGAGATGACCAATTAATTCAACTCAAAGAGTTGCTAAAC
AAGGCAGTGAGAGAGAGAGATGAAGCACAGGGGAAATGTCGGAAACTTTTCCTTGAGAAA
CTCCTACTTCAGCAAGCTGCTGCTCCTCTATCTGGAGTTTCTGGTGTTGAGGATGAACGC
AGAAGAGGAATCGACTCCAACAATGGTTTCTCCTCCTCTGACTGTGAGGGAAGCATTGTT
TCATCTCCTGTTCTTGACCCAATTCAGCAACCACAAGCAACCGTGGAGCTAGTGCCTGAT
AAGCCATTGCCCGAGAAGGGAAAGCTTTTACAGGCA
>EDWA@DN10098_c0_g1_i1
ATGGACGAGAGGCTATTCGAGGCTTCTCGCAAAGGTGAAACATCAACTCTGCTTCAACTC
ATCGAGGAAGATCCACTTATCCTCGAAGACAACACCAAACACGCCTCACTCGAGACTCCC
CTGCATATATCATCCTTGCACGGCCACGTCCATTTCGTAAACCAAATCCTCACCCAAAAC
CCAGGCCTTGCTAAAACGGTGAACAACAAAGGGTATAGCCCCCTTCACTTGGCTTCTGCA
AACGCCCATCTTGAAACAGTCCAAGAGTTGCTCAAAATCGATGGCCGCCACGAGCTTTGC
AGGAGGAAAGACGGAAAGGGTCGAGTTCCTTTGCATTTGGCGGTGATTAAAGAGAGACAT
GGAGTTGTTGAAGCACTGATAATGGCTTGCCCAGACTCCATTAGAGAGATCACTGATAAA
AGGGAGACGATTTTGCATCTGAGTGTGAAGAGTGAAAATGGCTGTGAATTGCTTGGGAGG
TTGCTCCAGGGGTTTAAAGTTAAGGAGATGCTGAATTCGAAAGATGATGAAGGTAACACT
GTTTTGCACTTGGCTGCTTTGAGGAAACAACATGAGGTGAGTCATGATTCCGAACTGGTT
TAG
>EDWA@DN10099_c0_g1_i1
ATGGCCACAAGGACCATAGCATCCAAGCCTGCAAGGCAACTTGGAGAACTCCTCCAAGAA
CAGAAAGAGCCTTTTGCCTTAGAGGTTTACCTTTCAGAAAAAGGGTGTGGGACAAAGAAC
ATAACTTCCATCCACAGCCATGGCAGTTCAGGCAAGTTTCTAAAGATGTCTGGTAGTAAC
AAAAACAAGAGAAACAAGGGTATTCTGAACTTCCCCAAGCTACTTAAAGTTATTCTATGT
AACAAGTTGTTTACAATAAGAGCCTTAAGAACAAAGAACATAACTTCCATCCACAGCCAT
GGCAGTTCAGGCAAGTTTCTAAAGATGTCTGGTAGTAACAAAAACAAGAGAAACAAGGGT
ATTCTGAACTTCCCCAAGCTACTTAAAGTTATTCTATGTAACAAGTTGTTTACAATAAGA
GCCTTAAGAACAAAGAATTCCAATGGTGAAGATGGAAATAACCAAGAAGCTGCAGAGGCA
GAGAGATTTTCTTTTAGTAGCTGCTCAGCACTGTATAATTCAAGTTCAGACAGTGACACA
GATGAAACATCAATGTTTACTGGCAATCCCAATCTCAAGCCTTCAGAACTCAATGCCGAA
AGGGAGAAAAAGGTAGAAAAGGCTTTTCATAAGACTCTTTCATATTTTGCATGA
>EDWA@DN10099_c0_g2_i3
ATGCTAAACTCAGTTTCCAATACAAGGCAGAAAAGCTACATTTTGCCTAAGCTGATAACA
GAGGAGTCAATACTGTCAGCTACATTATGGAGTTTACTTCACAAAACAACAGGAAAAGAG
CAATCAAGCTGTGAAGGATTAGAAGATTTAGAGGAGTCCAATGCTTCGGCGTCAAGAAGG
GTGCTGCAGCAAACAAAGCAGCTTCTCTTAGACTGTGTTAGAGAGTTGGTGGTAGATCAT
AACAGTAGGCAGGGAAAGTCGGAGGAGATTGGGAATGCTATATGCGAGAAGATAAGGGGA
TGGGGAGATGAAACAAACATGAAGGAGATGTTGGAATTAGATGTAATGGAATCAAAAGAG
GAGTGGCATGATTTTGAGATTGGCTCCGGGAGAAGGGAGATGGGGCTACTACTTGGGAAC
GCCATTGTTGAGGAGATTACAAGTGAAGTTGTGGTGGATATTATTATCTAA
>EDWA@DN1009_c0_g1_i1
ATGGTTTTAAGTCAAAACCTTGACGATAATAATCCTACTACTCAAACTGGAACTGTGACT
CGCCTCTCTTCTTCTTCTTCTTACAATGATGGCGACCACACTGAAACGCCGCGTTTCAGC
GAGGACTTTGGTTCAACCTGCTCCACTCCCTACGTCAGTGCACCGTCGAGCCCCGGCCGT
GGCCCCACCTCGGGATACTTTTTCAGTGCGCCGGCTAGTCCCATGCATTTCATTCTGTCT
TCCGCTCCTTCCCCAAAGTGTCATCTTTTGTCTGAGTCCTCGTTAATATCGGCGAAATCG
GATGTTTCGTCTTTCGAGTTCGAGTTCGAGTTCTCGTCCCGGTTCTCCAGTAATGGTTCT
GTCACCGTTGGATCCATGAGTTCGGCTGACGAGTTGTTCTTGAACGGCCAGATCAGGCCC
ATGAAGCTTTCCTCTCACTTGCAAAGACCACAGAATCTAGCTCCTTTATTAGATCTAGAT
GTGGAGGAAGACGACGACGGTGGAAACAAGCAAGAAGCTTCACGAGGAAGGGATCTGAAG
CTTCGAAGCAGATCGATTCATAGAAAGGCGAGATCTTTATCACCGCTTCGAAACCCAGAG
TTTCAATGGGAAGAAGAAGAAGAAGAAGAGTGTAGCAGAGAAGAACGGGAAGAAGTCGGT
AAGCTCATTTTGGAAGGTTTGAAAGAAACCGACGTGTCAAAGGAAACGACACCGTCTTCC
TCTGCATCTTCATCAAGATCTTCATCTTCGGGCAGAAACTCCAAAAAATGGATATTCCTG
AAAGATCTTTTGTACAGAAGTAAAAGTGAAGGGAGAGCGAACGGGAAGGAAAAGTTTTGG
ACTTCCATTTCCTTTATATCATCAAAAGAGAAAAAGATTCAAATGGAACAGGAAAAGCCT
CCACCTTTGAAACGTAAGCAAAAGGAAAACAAACAAGGCGCGGGAAAGAAAGCCGGTTCC
GGGAAACCATCAAACGGGGTAGCAAAACGCCGAGTCCCGCCTTCGCCGCACGAGTTGCAC
TACACCACAAACCGAGCTCAAGCCGAGGAAATGAAGAAGAGGACTTACTTGCCTTACAGA
CAAGGATTATTCGGTTGCTTAAGCTTCAGTTCCAAAAGTTACGGCGCACTCAACGGCCTC
GCCAGAAGCTTGAATCCAGTCTCGTCCAGGTAG
>EDWA@DN1009_c0_g1_i2
ATGGATTTAACTCAAAACCTCGACAATAATCATAGCACTCAAACTGAAGCTGCAACTCAC
CTCTCTTCTTCTTCTTCTTCATATAATGATGGCGACCGCACCGAAACGCCGCGTTTCAGT
GAAGACTTTGATTCAACCTGCTCCACTCCCTACGTCAGTGCACCGTCGAGCCCCGGCCGT
GGCCCCACCTCGGGATACTTTTTCAGTGCGCCGGCTAGTCCCATGCATTTCATTCTGTCT
TCTGCTCCTTCCACGGAGTGTCATCTTTTTTCAGAGTCCTCGTTAATATCGGCGCAGTCG
GAGGCGTCGTCTTTCGAGTTTGAGTTCTCGTCTCGCTTCTCCGGTAATGGCTCTGTCACC
GTTGGATCCATGAGTTCGGCTGACGAGTTGTTCTTGAACGGTCAGATCAGGCCCATGAAG
CTCTCTTCTCACTTGCAAAGACCTCAGAATCTAGCTCCTTTATTGGATCTTGACGTCGAG
GAAGACGACGATGGTTCAAACAAGCAAGAAGCTTCACGGGGAAGGGATCTGAAGCTTCGA
AGCAGATCGATTCATAGAAAGGCGAGATCTTTATCACCGCTTCGAAACCCAGAGTTCCAA
TGGGAGGAAGATGATGAAGAAGAGTGTAGCAGAGGAGAACGGAAAGAAGTCAGTAAGCTC
ATTCCGGAAGAAACCGACGTTTCAAAGGAAACGACACCGTCTTCCTCTGCATCTTCATCA
AGATCTTCATCTTCGGGCAGAAACTCCAAAAAATGGATATTCCTGAAAGATCTTTTGTAT
AGAAGCAAAAGCGAAGGGCGAGCGAATGGGAAGGAAAAGTTTTGGACTTCCATTTCCTTT
ATATCATCAAAAGAGAAAAAGATTCAAATGGAACAGGAAAAGCCCCCACCTTGGAAACGT
AAGCAGAAGGAAAACAAACAAGGCGCCGGCGAGAAAGTGAGTTCCGGGAAACCATCAAAC
GGGGTAGCAAAACGCCGAGTCCCGCCTTCGCCGCACGAGTTGCACTACACCACAAACCGA
GCTCAAGCCGAGGAAATGAAGAAGAGGACTTACTTGCCTTACCGACAAGGATTATTCGGT
TGCCTAAGTTTCAGTTCGAAAAGTTACGGTGCACTTAACGGTCTCGCCAGAAGCTTGAAT
CCAGTCTCGTCGAGGTAG
>EDWA@DN100_c0_g1_i10
ATGGGGATCGATTTAATCGCAGGTGGTAAGAGCAAGAAGACCAAAAGGACTGCTCCCAAA
TCCGATGATATTTACCTCAAGCTTCTCGTCAAGCTTTACCGTTTCCTTGTAAGAAGAACC
GGGAGCAAATTCAATGCCGTGATATTGAAACGTTTGTTCATGAGTAAAGTTAACAAGCCT
CCACTATCTTTCTCTAGGCTAGTTCAGTTCATGAAGGGGAAGGAGGACAAGATTGCTGTG
GTAGTGGGGACTGTGACTGATGATATTAGGGTTTATGAGGTTCCTGCTTTGAAGGTTACT
GCTCTTAGGTTTACCGAGACTGCTCGAGCTAGGATCGAGAAGGCCGGTGGAGAATGCTTG
ACTTTTGATCAGCTTGCGTTGAGGGCTCCCTTGGGTCAAAACACGGTTCTCCTCAGAGGT
CCGAAG
>EDWA@DN100_c0_g1_i2
GGTAAGAGCAAGAAGACCAAAAGGACTGCTCCCAAATCCGATGATATTTACCTCAAGCTT
CTCGTCAAGCTTTATCGTTTCCTTGTAAGAAGAACTGGGAGCAAATTCAATGCTGTTATA
TTGAAGCGTTTGTTTATGAGCAAAGTGAACAAGCCTCCACTATCTCTCTCTAGGCTCGTT
CAGTTCATGAAAGGAAAGGAGGGTAAGATTGCTGTGGTAGTGGGGACAGTGACTGATGAT
ATTAGGGTTTATGAGGTTCCAGCTTTGAAGGTTACAGCTCTTAGGTTTACTGAGACTGCC
AGAGCTAGGATTGAGAAGGCTGGTGGAGAATGCTTAACTTTTGATCAGCTTGCTTTGAGG
GCTCCTTTGGGTCAGAACACGGTT
>EDWA@DN100_c0_g1_i3
ATGCAAGAAAACAAATACCACGGAAACCTAAAGTATAGCAAAATTTTGTTTGCAGTAATA
ACTGAAAGACAATACTCGAAACAAACACTAGTCGTCTTAAACCCTAAATCCCTTGCTGTT
CCTTCGTCCTCTGGCCCTCTCAAACTTCCGCCCATTCGAGCGCACATATGGCTTAGTGTG
GCTGTGAGGCACACCGGGAGCTGGACCAAAGTGTTTAACTGCTTCACGGCCATTCTTTGG
ACCTCTGAGAAGAACCGTGTTCTGACCCAAAGGAGCCCTCAAAGCAAGCTGATCAAAAGT
TAA
>EDWA@DN100_c0_g1_i4
AACAAGCCCCCACTATCTCTCTCCAGGCTTGTTCAGTTCACGAAAGGAAAGGAGGATAAG
ATTGCTGTGGTAGTGGGAACAGTGACAGATGATATTAGGGTGTATGAGGTTCCAGCTTTG
AAAGTTACAGCTCTTCGGTTCACCGAGACTGCTAGAGCTAGGATCGAGAAGTCTGGCGGG
GAATGCTTAACTTTTGATCAGCTTGCTTTGAGGGCTCCTTTGGGTCAGAACACGGTTCTC
CTCAGAGGTCCGAAGAAGGGCCGTGAAGCAGTTAAGCACTTTGGTCCAGCTCCTGGTGTG
CCTCACAGCCACACTAAGCCATATGTGCGCTCGAATGGGCGGAAGTTTGAGAGGGCCAGA
GGACGAAGGAACAGCAAGGGGTTTAGGGTTTAA
>EDWA@DN100_c0_g1_i5
GTGACTGATGATATTAGGGTTTATGAGGTTCCAGCTTTGAAGGTTACAGCTCTTAGGTTT
ACTGAGACTGCCAGAGCTAGGATTGAGAAGGCTGGTGGAGAATGCTTAACTTTTGATCAG
CTTGCTTTGAGGGCTCCTTTGGGTCAGAACACGGTTCTTCTCAGAGGTCCAAAGAATGGC
CGTGAAGCAGTTAAACACTTTGGTCCAGCTCCCGGTGTGCCTCACAGCCACACTAAGCCA
TATGTGCGCTCGAATGGGCGGAAGTTTGAGAGGGCCAGAGGACGAAGGAACAGCAAG
>EDWA@DN100_c0_g1_i6
GTGACTGATGATATTAGGGTTTATGAGGTTCCTGCTTTGAAGGTTACTGCTCTTAGGTTT
ACCGAGACTGCTCGAGCTAGGATCGAGAAGGCCGGTGGAGAATGCTTGACTTTTGATCAG
CTTGCGTTGAGGGCTCCCTTGGGTCAAAACACGGTTCTCCTCAGAGGTCCGAAGAATTCC
CGTGAAGCAGTTAAACACTTTGGTCCCGCACCCGGTGTTCCTCACAGCCACAGCAAACCA
TACGTGCGCTCCAAGGGAAGGAAGTTCGAGAGGGCTAGAGGGAGGAGGAACAGCAAGGGA
TTCAGGGTTTAA
>EDWA@DN100_c0_g1_i8
GCAGGAGGTAAGAGCAAGAAGACCAAAAGGACTGCTCCCAAATCCGATGATATTTACCTC
AAGCTTCTCGTCAAGCTTTATCGTTTCCTTGTAAGAAGAACTGGGAGCAAATTCAATGCT
GTTATATTGAAACGCTTGTTTATGAGCAAAGTTAACAAGCCCCCACTATCTCTCTCCAGG
CTTGTTCAGTTCACGAAAGGAAAGGAGGATAAGATTGCTGTGGTAGTGGGAACAGTGACA
GATGATATTAGGGTGTATGAGGTTCCAGCTTTGAAAGTTACAGCTCTTCGGTTCACCGAG
ACTGCTAGAGCTAGGATCGAGAAGTCTGGCGGGGAATGCTTAACTTTTGATCAGCTTGCT
TTGAGGGCTCCTTTGGGTCAGAACACGGTTCTCCTCAGAGGTCCGAAGAAGGGCCGTGAA
GCAGTTAAGCACTTTGGTCCAGCTCCTGGTGTGCCTCACAGCCACACTAAGCCATATGTG
CGCTCGAATGGGCGGAAGTTTGAGAGGGCCAGAGGACGAAGGAACAGCAAG
>EDWA@DN100_c0_g1_i9
CCGGGTGTATCTCTTTGTCATTGGCGGCGTCTCCCCTGCTTCACACCACCCAAAGCAAGA
GATTCAGCAATGGGGATCGATCTAATTGCAGGAGGTAAGAGCAAGAAGACCAAAAGGACT
GCTCCCAAATCCGATGATATTTACCTCAAGCTTCTCGTCAAGCTTTACCGTTTCCTTGTA
AGAAGAACCGGGAGCAAATTCAATGCCGTGATATTGAAACGCTTGTTTATGAGCAAAGTC
AACAAGCCTCCACTATCTCTCTCTAGGCTCGTTCAGTTCATGAAAGGAAAGGAGGGTAAG
ATTGCTGTGGTAGTGGGGACA
>EDWA@DN10100_c0_g1_i3
ATGCTCAGAATGTCTCTGAAGGAACTAATTGAATGCAAGCATCCCGCTGCATGGATGGAG
TTTGAAAATGGGGTGATTGATGAGGAGGAGCTAGAAGCAAAATTCTTTAAAGACGGAAGG
CCTTTTGATTTACAAGGCCTCAAAAATTGTATGAGAAGAGGATATACCTACATAGAAGGA
GTTGAAGAGTTGCTTCAAGCCTTGAAGCAAAACAATTATGAAATGCATGCTTTTACAAAT
TATCCCAACTGGTACAAAATAATTGAGGACAAGTTAAACATTTCAAAGTATTTGTCGTGG
ACATTTTGTTCATGCACGTATGGGAAGAGGAAGCCTGATCCTGACTTCTATTTGGCTGTT
GTGGAACATCTTCAAGTTGATCCCGCAAGCTGTATATTCATTGATGACAGGATAAAAAAC
GTGGAGGCTGCTGTAGGAGTTGGCATTACTGGTCTTCAATTCAAGAACTCGGATTTACTA
CGACAAGATCTTGTGCGATTGGGGGTCAACATTTCAATTGATGGACAGTGA
>EDWA@DN10101_c0_g1_i2
ATGAACAGAGAGTTTCACACTTCGTTTTCTAGCTCTACCCTCTTGTGCCAAGAAACTGAA
GAAGCTTGCTTTTCTGAAACTGCAAGAGAATGCAACCAAAGTGTTTATTCCAACCATTAC
AAATCATGTTTTGTTTCAGACAACGAAGACAATGAGTACATCCACAACTTGGTTCTAAGA
GAAACCGACGCGGGATTCAAAACTAATCCATCCACCAGTAAACCATGGCTGCAATCTGCT
CGCTTGGATGCCATTGAATGGATTTTCAACATGAGAGAAACCTTCGGATTCCAAGTTCAC
ACAGCTTATTTGTCTGTAACATACTTTGATCGGTTCATTTCAATAAGATCTATTGATGAA
GGGAAGGTGTGGGCCGTTCGATTGTTGTCGATAGCATGTTTATCATTGGCAGCAAAAATG
GAAGAATGTAAAGTCCCGGTTTTATCAGAGTTTCAGACAAAAGATTACCAATTCGAGAAC
AAAGTGATTCAAAGAATGGAGTTATTGGTACTCAGCACATTGGAATGGAAGATGAATTCC
GTCACACCATTCTCTTATCTGCAATTTTTCATCACAAAGTTCCATGCCGAATCCAATCCC
AAAGGACTAATCTCCAAAGCCATTGAACTAATAATATCCATCATCAAAGCAATCAATTTG
GTGGATTATCGACCGTCGATCATTGCTGCAGCTGCAGTGTTAGCTGCTTCAAACAGTGGA
TTAACAAGAGAAGCAATGGAGGCCAAGGTCGATTCCATTTCATTGTGGGGATGTTTACAA
AGTGTGAGCTTTCGTTTTCCTTGTGTTTTGTGA
>EDWA@DN10102_c0_g1_i3
ATGGCAACCTTGTTTCACTTTCCAACTTTCCCATCCCTCTCTCCTCATAAACCCATCTCC
TCATCAAAGCCACAACGAATAACCCATCAATACAAACCCAGAAGAAACTTAAATATATGT
GCTTTCTCTACTAAAAGACCCAGGAGTGGGAGAAAGGTAAAGAGCAATGAGGAACTGTGT
AATGATATAAAGGAATTTGTAGCTGCGGTTGGGCTTCAAGAGGGTCATGTTCCCTCATTG
AAAGAGCTGTCTCAGCATGGAAGGAATGATCTGGCTAACATTATTCGTCGAAGAGGATAC
AAGCTTATCAGACAGCTTCTTTCAAGCTCACCTGTAACAGACAGTGATGGATTTGTTGCA
GAGAAAAGTGCAGTTCAAAAGCATGATGCCAATGGTGATTCAGAAGATACTTTTAAAGGT
CAATATCAAAGGAGTGAGAATGCAACTGAAGATGTTTCCTTGCCAACTGAAGTTTTCAAG
AGTAATTTAGTTGGAGAGGGTGTTGACTCTGCTGGCCATATTTGCACCAAGGAAGCTACA
GTGCGCACTTCGGGAGATCAAAATGAAACGGAAGGTGCTACGCTTCAAGATGTTTTCACA
TCAACTTTTCTCCCAGTTGAGGAAAATAATTCTGAGCCAACTGAAGTTTTCAACAGGGAG
AATAAATTAGTTGGAGAGGGTGTTGATTCTGCTGATCATAATTACACGAAGGGAACTACA
GTGCCCACTTTGGGAGATCAAAATGAAATGGAAGGCACTATGCTTGAAGATGTTTTTGCA
TCAACTTTTCTCCCAGTTGAAGATCATAATTCTAGGAGTTTTAATGTTAATCAGGGTCAT
AATTCTGATAATTTGGTTCCTAAAGAACCTGCAGCCATGTCAGCTTTGGAGGAAAAGGTT
GCAAATTTTGTTCAGAATGGAGATTTGGATGCAATTGAGTATGATGTTTACAAGCTATTA
AATGAAAGTGGTGACAAACAAAGCATGAAAATTGTTGGAACTAATAATGAAGTGGCAACT
CAATCTAGGAAAAGAAGTGATGAAAGCTCCGGACATGCCTATGATGCTGCCATCAAATCG
AATGGAAGTGCAACAGTTGCCAAGCAGGTTGCTCCTCCAGTAGCAATGGATTACCTACCT
TGGAGGGAAGCTCAAACACAAAACGGCAATGATTTGCGGCCGGATTTGGATTCTGAGATG
GTTGGAAGGGACAACCTAATTGAGATTAATCATCTGAAGTTTATGCTGGTATATGGTTTT
AACGTATAA
>EDWA@DN10105_c1_g1_i3
ATGGGCATCCTCTTGCTATCGCTGCAGCTGATGCAGTTGCAGCCAGTGGAGTTGCTCCTT
GGAATTGGAGAGAGACCCCTGGAAATGGTAAATTCTGGTAGAACATTTGCCAAATCAATT
TTAAATGACGGTTTTTCATGGTCTTTTGTCAGTGTGTCTCAGTTTCTTTGTACTTGCTCA
ACTCAATGTGCTTGTGTTAGCTCTTTGATTACGACCATTGGCTTCCAATTGATGTCAGAT
ATGAAAATTATAATTCTGGTAGAAATCTTTTTATTTACCTCCTATTTTGCTTCACACTCG
TTTTGGAAGGTGGGGACTGTCAAGCATATGGAGGAAGAGTTATAA
>EDWA@DN10106_c0_g1_i2
GATAAGTCCATCTCCTCCCTAGTCCAACGCCACCGTTACCTCATGTCATCCTCCGACGAG
AACCTCCCGCCACCCGACTCCGATTCATCTCCGGGTCCAATCCAGCCCCAACCCGAACCC
CAAATTCCCCTCATCAACCAGCTCTCCTTCAACCAAGACAACACCTGCTTCTCCGCCGCC
ACCGACCGCGGTTTCCTCGTCTTCAGCACCGACCCTTACGGCTCCGCCTTCCGCCGCTAC
TTCGACTGCGGTGTCTCCCTCCTCTCCATGCTCTTCCGCTTCGAAATCTTCGCCCTCGTC
GGCTCCTCCCCCTCCCCCTCCGCCGCCGCCACCAATACCAAAGCTCTCCTCTGGGACGAC
AACGCCTCACTGTGCATCGGTGAGCTCTCCTTCCGCTCCCCAATCCGCTCCATCCGCCTC
CGCCGCGACACCATCATCGTCACCCTCCTCCACAAAATCTACATCTACAACTTCTCGGAT
TTAAAGCTGTTACACCAGCTGGAAACAACGTCAAATCCCAAGGGCTTATGCGAGGTTTCG
CAGGTTTCGGGGCACATGGTGTTGGTTTGCCCGGGCTTGCAAGAGGGCACAGTAAGAGTA
GAGAATTATGGAAGTAAAAAGTGTAAATTTATCAATGCTCATAGCTCGAATATCACGTGC
TTGGCTTTGACTCATGATGGCAGGGTCTTGGCCACTGCTAGCAGTAAAGGAACTCTAATC
AGAGTTTTCAATGCTTTGGACGGGACATTGATTCAGGAGGTAAGGAGAGGGTCAGATCGA
GCAGAGATATATAGCCTCGCTTTCTCTTCAACTGCACAGTGGCTAGCTGTCTCGAGTGAC
AAAGGAACCGTCCATGTCTTTAGCCTCAAAGTCGATTCAGCGGTTTTGGGGGATGATAGG
TCGACAAGTGCATCCGAATCACCTGTTCCAAATCAATCAGCTTTATCATCCCTTGGTATT
TTGAAAGGTGTATTGCCGAAATATTTCAGCTCAGAGTGGTCGGTGGCTCAATTTCGGCTA
CCTGAAGGTTCACAGTACATTGCTGCTTTTGGACAACAAAAGAACACTGTCATGATCATC
GGGATGGATGGAAGGTAA
>EDWA@DN10107_c0_g1_i1
ATGGCAGTCGAAGCTCAAAATATGAATCTTTTTCCTCCTCAGTTCATCCCCAACGGAGAT
TTTATGGGGAATCTGTACAATACCCAGATGAATACTTGTGTTCCTTTGGTTGAAACAATG
CAGGAAACTGATAGTGGGGTTACGTTTAACATGAATTTCCCGGTTTCGGCTCGTCGGAAA
AGGCCAAGAGATGCATCGTTTGATTCGGTCACGGTTTCATCTGTTGTGTCTCAGATCCAA
CAACAACAGCGACAGGAAATCGACCGGTTGATTGCTCAACATATTGAAAGAGTGAGGGTG
GAGCTTGAAGAAAGGCGGAGGAGGCAATCGAGAGCGTTGGTCACGGCGGTGCAAGAAGGT
GTAATGAAGAAACTGAAGGAGAAAGACGACGAGATTCAGAGAATGGGGAAACTGAACTGG
GTTCTTCAAGAAAGGGTGAAAAGCCTG
>EDWA@DN10109_c0_g1_i1
TTGATCGATGCTTATTGCAAGGAGAGTATGATTTTTGAAGGTATGCATATTGTTGACATA
ATGAGAAAGCAAGACATTGAGCCTAATGTTGTCACATATAGTATATTGGTTGATGCCTAT
TGCAAGGAAGGAATGGTTGCTAAAGCTGAAGATATTGTTGGCATGATGAGAAAGCAAGGC
ATTGAGCCTAATGTTGTCACATATAGTATATTGGTTGATGCCTATTGCAAGGAAGGAATG
GTTGCTAAAGCTGAAGATATTGTTGACATGATGAGAAAGCAAGGCATTGAGCCTGATGTT
GTAATGTATACTATATTGGTTGATGCTTGTTGCAAGGAAGGAATGGTTTCTAAAGCTGAA
GATATTGGTGACATGATGAGAAAGCAAGGTATT
>EDWA@DN10109_c0_g1_i11
AGAATGCTCTTGAGCGAAATGATGGATAACAATATTTCACTTGATATTTTTACTTATAGT
ATCTTGATCGACGCTTATTGCAAGGAGGGTATGATTTGTGAAGCTGTGGATATTGTTCAC
ACAATGAGAAAGCAAGGCATTGAGCCTAATGTTGTCACATATACTGTGATGATAGACAAC
CATTGCTTGCAAAACGAAATGGATAAAGCTCGAGGAGTAATTCAGTTGATGATTAAGGAG
GGTTGTGCACCTGATATCCATAGTTACAGTGTCATGATCAATGGATATTGCAAAGCTAAA
AGGGAGAGTTGCTGA
>EDWA@DN10109_c0_g1_i12
AGAATGCTCTTGAGCGAAATGATGGATAACAATATTTCACTTGATATTTTTACTTATAGT
ATCTTGATCGACGCTTATTGCAAGGAGGGTATGATTTGTGAAGCTATAGATACTGTTCGC
ACGATAAGAAAGCAAGGCATTGAGCCTGATGTTGTAATGTATACTATATTGGTTGATGCT
TGTTGCAAGGATGGAATGGTTTCTAAAGCCGAAGATATTGTTTACATGATGAGAACGCAA
GGCATTGAGCTTGACGTTGTTACCTATACTTCATTGATAGAAGGGCATTGCTTGCAAAAC
AAAATGGATAAAGCTCGAGGAGTATTTCAGTTGATGACTAAGGAGGGTTGTGCACCTAAT
ATCCGTAGTTACAACGTCATGGTCAATGGATATTGTAAAGCTAAAAGGTTAGATGAAGCA
ATTGAACTCTTTAATGAAATATCT
>EDWA@DN10109_c0_g1_i3
ATGAGAAAGCAAGACATTGAGCCTAATGTTGTCACATATAGTATATTGGTTGATGCCTAT
TGCAAGGAAGGAATGGTTGCTAAAGCTGAAGATATTGTTGGCATGCAAGGCATTGAGCCT
GATGTTGTAATGTATACTATATTGGTTGATGCTTGTTGCAAGGAAGGAATGGTTTCTAAA
GCTGAAGATATTGGTGACATGATGAGAAAGCAAGGCATTGCGCCTGATGTTGTTACCCAT
ACTTCTTTGATAAATGGCTATTGCATGCAAAACGAAATGGATGAAGCAATGGAACTCTTT
AATGAAATATCTCGAACTGGACCAACCCCTGATACTGTTACATACAACACTCTAATACAA
GGTATGTTTCAGTTAGGGAGAGTTGCTGCTGCATGCAAACTTTTGGGGAAGATGTTTGCT
TCTAGACTGGTTCCAAGTGAAATGACTTGT
>EDWA@DN10109_c0_g1_i6
ATGTTGTCACGTTTAAGTATATTGGTTGATGCCTATTGCAAGGAAGGAATGGTTGCTAAA
GCTGAAGATATTGTTGACATGATGAGAAAGCAAGGCATTGAGCCTGATGTTGTAATGTAT
ACTATATTGGTTGATGCTTGTTGCAAGGACACGTTTAATATATTGGTTGATGCCTATTGC
AAGGAAGGAATGGTTGCTAAAGCTGAAGATATTGGTGACATGATGAGAAAGCAAGGCATT
GAGCCTGATGTTGTAACTTATAATATATTGGTTGATGCTTATTGCAAGGAGGGAATGGTT
TCTAAAGCCGAAGATATTGTTTACATGATGAGAACGCAAGGCATTGAGCTTGACGTTGTT
ACCTATACTTCATTGATAGAAGGGCATTGCTTGCAAAACAAAATGAATAAAGCTCGAGGA
GTAATTCAGTTGATGATTAAGGAGGGTTGTGCACCTGATATCCATAGTTACAGTGTCATG
ATCAATGGATATTGCAAAGCTAAAAGGGAGAGTTGCTGA
>EDWA@DN10109_c0_g1_i9
ATGGTTGCTAAAGCTGAAGATATTGTTGACATGATGAGAAAGCAAGGCATTGAGCCTGAT
GTTGTAATGTATACTATATTGGTTGATGCTTGTTGCAAGGAAGGAATGGTTTCTAAAGCT
GAAGATATTGGTGACATGATGAGAAAGCAAGGCATTGAGCCTGATGTTGTAACCTATAAT
GCATTTATAGAAGGGCATTGCTTGCAAAACAAAATGGATAAAGCTCGAAAAGTAATTCAG
TTGATGATTAAGGACGGTTGTGCACCTGATCTACATAGTTACAACGTCATTATTAATGGA
TATTGCAAAGCTAAAAGGGAGAGTTGCTGA
>EDWA@DN10111_c0_g1_i2
GGAAATTCGAAAAAATCAATGGCTCGCAAGCGTCCTGCCGAAGACCCGCCTCCCGCCGCC
TCCTCCGACGAAGACCCATCCGAAGGAAACAGCTCCGCCTCCGATGAAGAGGAGGAGAAA
AGCCCTTTGAAAAAACCAAAAGGCGATGCCGGCAAAGTTGGATCTGACTCCGAGTATGAA
TCAGACGAGTTCCCTCCCTCCCCAAACGTCTCCGATTTCACCATCAAGCCCGTTGTTCCC
AAGCCCAACAAGTCCGCTCCGAAGCCGAAGCATACCGATAATGAACCAAGCTCAAAGCGA
AAGAAGCCATCGCCATCCGCATCAAATGGCGGAGCTGGTGCCGTGAAGTCGCCGGTCACA
GTTAGGCGGTGGAGTGAAGCCGAGGAGATCACGATCTTGAATGGGCTGATCGAGTACAGG
TCAAAGGAAGGATCCGATTCGTTTAAAGATTCCAGCAGCGGGTTTCACGATTTCATCAAG
AAAAGGTTCCAAACCGACGTGTCGAAGACTCAGTTGAACGAGAAAATCAGGAGACTGAAG
GGCAAATACAAATCCAAAGCTGAAAAGGGGCAGAACGGAGACGATCCCGATTTACCAAAT
CCCCACGACCGCAAATGTTTCCACCTATCAAAAAAGATTTGGGGCAATGAAGCTAATGAA
AAGATCAACAACACCCAAAAGACAGCCAAGAATTTGAGCGGCGGAGACGAAGACAAGGCC
GAAAAGGAAACCAAAACTTCGAGCATTGAAGAAGAACAAGAAGTAAACAAGACTCACAAG
AAAGCCAAGACTTTGAGCACCGAAGCTGGAGACAAGACTGAAGCGGCTCCTTTATGCTCA
ACCCAGATTAGTTCAGGCAGTGAAGAAGATAATGTAGATTTCTGGAAGGAGTATCCGTGC
TTGAAGGAGTTTTTCAAAATTGGATTCACCGGAAAATGGGGCCATACGAGTTGTTCTGTG
CTGGAGTGTGTGGAAATGAATGCAAACGTTATTGGGCGAGAGAAATTGAAGGAAATGGAG
AAGGAAGGGAGGCAGCTTAGAATTGAAGAACTGGAGCTGGATTTGAAGAGGAGCAAGTTG
GCTCACGAAATTGCTAAAGCGACATTGGATGCTATCAAGGGGACTGGAATTTAG
>EDWA@DN10112_c0_g1_i1
ATGCATGAACGCTGCAGCACATCTATGGAGGTCCTTCTGTCTTCTGCAAATCATGAAGAT
CATGGATTTGACCGGCTTCATGCTGACTTTTTGGAGGTGATGGACTTTATTAATGATGCT
ATTGTAGCTATGGATGCTTTTGTTACTGCATACAGACCTGCAGCTGTTTTTTTCTCTTGC
CCTGTTGAAATGAGTTATGGAAATGAAGAATTGCTCACAACTCTTTCACGTCTGCACGAT
AATTTACTTCCATCTTTGCGGCGGGGTTTTCAAAGCAGTTGTAAATCAGGAGAATTCACA
AAGCTAACAGATATTGCAATAAGTTTGAAGATGTTATCTTTGAGAATGGTCAAATTTGGT
TGGAAACTATTAGATATTTGCTATCTTAGTGATGATGTGTTTTTGAATGGACATCCCATC
CCAACTGCAACAAAGATGTTTCCGGCCACTGTGGAAGATCCATTTATAAGAGCAGATATT
TTGGTTCAAACACTCAGGGAGATAAATGGAGTTTCATTACAAAGTCAGGAGAATGAGAAA
CAAGATACTTTCCTCAAGAACGTTGAAAAGAATTGCAATATAATGAGGAAACTTGAGAAT
TTGCAGAATACTGGGTGGATATTCATGGAGGATGAGCAATTTCAGTATCTATCTGGGATT
ACGATGTATTCGACAAAGGGCATCGCTAAAGGGCAAACCCCTAACCCCCCCATACCAGCC
TCTGTGACAAGCAATAATGTACAGATGGATGAAGATGCTGCAATTATGCAATCAAAAATC
AGCCAAGTTAAAGATCTATTTCCTGATTATGGCAAAGGGTTTATAGCTGCATGCCTAGAA
GTTTATAACCAGAATCCAGAAGAGGTCATTCAGAGGATTCTTGAGTCTACTCTTCATGGA
GATCTTCAGGCCTTGGACACTTCACTCGAGACAATGCCGGCGCCCAAGTCTGCTTCAACC
CTGAACAGTAATGATAAAGGGAAAGGGAAAGTGGTTGATACTGATAAAGGGAAAGGAAAA
ATGGTTGACACCGTACCGGTATCCTCAACTACAACTGTACCGGTAGTTAACAGACAACCA
GTTGAAGGTCCATCTGTGTCAACCTCATCTACAGTTGGGAGGTTTATTAGGAAGTCCAAA
GATGACTCACCTGATTCAGCTACTCTTGATGCCAGAGACGAGGATAATTCATTAAGAAAA
GTTGCTTTGATTTCTCAGTACGAGTATGAAGATGAATACGACGACTCTTTCGATGACCTA
GGTCTAAGTGTTGCGGAGTCAGGGCTGGAGGAAAATGAGATGCTAAGTGACAAACTCAGC
TCCAACTTTGGAAAGACCCAACCTGAAAGTTCTGGTCAATCTGCGTCTAATTCAAAATGG
GGTTCAAGAAAGAAACCCCAATACTATGTCAAGGATGGTAAGAATTATAGTTATAAGGTT
GCAGGTTCAGTTGCAGTTGCAAATTCCGATGAAGCTTCATTAGTAACCCAAGCTCAGGTG
GAAATGATACACGGCCTCGGACGTGGTGGCAACCTTCCTCTTGGTGCAGTTAAGAAGCTG
ATGGATCATGAGGAGCAAACCAACCAGGCTGATGTTTCTGAAACGGGAGGTAGGGAACAT
ACAAGGAACGCTAGGGGCAGAGGAAGGAGGGGTGGAGGAAGGCAAAGAGAGCCTCATACG
GAGCAAGATAACCCACCCGACAACACCGAATCCGAAGAGAGAGGGAATGCAGGAAATCAT
AGGGGCAGAGGAAGAAGGGGTGGTGGAAGACATAATAATTACAGGAAGGATAGAGCCATG
AATAAGCACTTCTCTGGATTGACTGGTTTATAG
>EDWA@DN10113_c0_g1_i2
GTTAAAATTCCAACGGGTGGGATGGCTCTCGTTTCTCTCTCCCTCTCTCTGAGTTTCTCT
GGTTTTGGTTCCTGCCTTTTCGTCTTCCCCCTCCCCCTTTTTCCAGTGTTTCTCTTTGTC
TTTTCCTCCACTACGCGTCCCCTCCCCCGCACGGCTCATCTCTTTTCTCTGCCGCTCATT
TTTTTCATCTCACAAGGCAACCAACAGTCTATGGAACAAGGATTCAAGGAGCGGCTTTGG
ATCTATCTTCTTCACCAACCCTGGGATTGTTCCTCAGTCCGGCCGCAACAAAGAATCTGG
GGATTCCTTCTGTCCTCCGGGACCTATCAATTTTGGCCAATGTTGCCTTGCTCCTTTATG
TGGTATGGTTTCTCATTCAATTTTAATTCTCCATTACGATTTCTTATGCAAGCTTCGCTA
AGTCTGGCCTCCACTCTCTCTGCTTCCTTTCAAGCAGGCTGGCTACTCACTCTTGTCTAT
TGGTTTTGTTTATTTCTTGCTGCTCACGCTACCATCCTCATG
>EDWA@DN10113_c0_g1_i3
GTTAAAATTCCAACGGGTGGGATGGCTCTCGTTTCTCTCTCCCTCTCTCTGAGTTTCTCT
GGTTTTGGTTCCTGCCTTTTCGTCTTCCCCCTCCCCCTTTTTCCAGTGTTTCTCTTTGTC
TTTTCCTCCACTACGCGTCCCCTCCCCCGCACGGCTCATCTCTTTTCTCTGCCGCTCATT
TTTTTCATCTCACAAGGCAACCAACAGTCTATGGAACAAGGATTCAAGGGTAAGAGTTTT
TCAAGAGTCATCCCCCGATCATCACTATGTTTATTTTTTAATGCATATTTTCTCTGT
>EDWA@DN10113_c0_g1_i4
ATGCATGTTCTTCACTATTATCTGTCTATTCATTTCTTGCTCTCTATGTTTCATTACCCT
ATACTACGACCCCTTCTAGGGGAATCAATTCCAACCCACCTTGTGGAAATTTACAATTCC
TCTCATGCTGTCTGCTTAGTTTGCTATGTTCATTCTAAATTTTGTGAGATAAGGACCTAC
CCTTTTTTGCTTCTGTTGCCTTGTTTATTTATGTTGTATGAGTCCTCTTTAATGTTTAAT
TTTATATTGCATGTTATGTATTTTTTTATACATGATGGTTTCCCAATAAATTACAACACT
AAAATCCATATAGAAAATCTGTTTGCTTCCATACACTTTCTCATCTATAATGTAACTATT
CGTTTCCTGCTCTCTATGCCTAATTTTTGTCTTTTA
>EDWA@DN10114_c0_g1_i3
ATGGCCAAATTCATCACTTCACCCAAAATGCTGAGACTGAAACCAATTCTCTCGCTTCCT
TCCCCTCATTTCCTTCACCCTCGCCTCCCAAAACCGAGCTTTTTTCCCATTGTTTCGCTT
CCCCAAACTCTCCCAACATCTTCTTATTCTCGTCCTCCTAAACTTGTTCCCTCACTTAAC
AGTGCTGCAACTTTCAATAATGTTAAACTCGACCCTCTCTTTCTATCTTGCTCTATGCCT
CATAAACGCCTTAAAGTGGCCGTTCTGCTTAGCGGCGGCGTCGATAGCAGTGTCGCTCTT
CGTCTCCTTCATGCTGCTGGCCACTCCTGCACTGCTTTCTACCTCAAAATTTGGTTCCAA
GAAGACTTTGAGAACTACTGGACAGAATGCCCTTGGGAAGATGATTTGAAGTATGCAAGG
GCTGTTTGTGATCAGGTTGAGGTGCCTTTAGAAGTTGTGCATTTAACAGATGAATATTGG
AATAATGTGGTTTCCTACATTATTGAGGAGTACCGATGTGGCCGTACTCCAAATCCAGAT
GTTCTTTGCAATACTAGAATAAAATTTGGTGCATTCATGGATGCTATCTACAATATGGAT
TATGACTATATTGCTTCCGGGCATTATGCCAACGTTATTCACCCATCTGCTGAACAAAGC
AATAATAAGGCTTCTATCTTAGAACTATCAAAGGACATGGTCAAGGATCAAACATACTTC
CTTTCACATCTCTCGCAGTTCCAGCTGAAACGACTTATTTTTCCACTTGGATGTCTCTCA
AAGGATGAAGTTCGCCAACTCGCTGCTAAGTTTGACTTGCCCAACAAAGATAGGAAGGAT
TCACAAGGAATTTGCTTTCTTGGGAAGATAAGGTTTAGTGATTTTGTCGCCAGGCACATT
GGGGAGATTGAAGGCATCATATTAGAAGCTGAGACAGGAGACTTCCTTGGGAAACATAGG
GGGTTCTGGTTCTACACAATTGGTCAACGCCAAGGCCTACGTCTCCCCGGAGGACCTTGG
TATGTTGTTCAGAAGGATGTGAAAAATAATGTTGTATTTGTGTCAAGAAATTATTTCTCA
TTGGACAAAAGAAGGCGTGTGTTTCGAGTTGGTTCTTTGAAGTGGTTTAGTGGGTCACCT
CCTAACAAAATTGGCCAGCTCCAATGCAAGGTCAGACATGGTCCTGGCTTTTATAACTGC
AGCTATGAAATAGTGCATGGTGAAGATGGCCATGCCGACGTTGCGGTTGTCCACTTATCT
GAAGATGATCAAGGTCTTGCCGCCGGGCAGTTTGCAGCCTTCTATGAGGGACAAACCTGC
ATAGGTTCTGGTGTAATTTTGGAGTCGTGGGACGATCAATGTTTTCCTGTTTGTGCAAAG
GCGCTTGAGATTGCAAGAATGGAAGATAAATCAAAACTTGGGAAACCAGTTAAGATCATG
ACAAAACCGGAAACTCTTCCAGAAAAATCTGTTCAAAATGACAACACTGAACTTACCCCA
AGGTTATGA
>EDWA@DN10114_c0_g1_i5
ATGGCCAAATTCATCACTTCACCCAAAATGCTGAGACTGAAACCAATTCTCTCGCTTCCT
TCCCCTCATTTCCTTCACCCTCGCCTCCCAAAACCGAGCTTTTTTCCCATTGTTTCGCTT
CCCCAAACTCTCCCAACATCTTCTTATTCTCGTCCTCCTAAACTTGTTCCCTCACTTAAC
AGTGCTGCAACTTTCAATAATGTTAAACTCGACCCTCTCTTTCTATCTTGCTCTATGCCT
CATAAACGCCTTAAAGTGGCCGTTCTGCTTAGCGGCGGCGTCGATAGCAGTGTCGCTCTT
CGTCTCCTTCATGCTGCTGGCCACTCCTGCACTGCTTTCTACCTCAAAATTTGGTTCCAA
GAAGACTTTGAGAACTACTGGACAGAATGCCCTTGGGAAGATGATTTGAAGTATGCAAGG
GCTGTTTGTGATCAGGTTGAGGTGCCTTTAGAAGTTGTGCATTTAACAGATGAATATTGG
AATAATGTGGTTTCCTACATTATTGAGGAGTACCGATGTGGCCGTACTCCAAATCCAGAT
GTTCTTTGCAATACTAGAATAAAATTTGGTGCATTCATGGATGCTATCTACAATATGGAT
TATGACTATATTGCTTCCGGGCATTATGCCAACGTTATTCACCCATCTGCTGAACAAAGC
AATAATAAGGCTTCTATCTTAGAACTATCAAAGGACATGGTCAAGGATCAAACATACTTC
CTTTCACATCTCTCGCAGTTCCAGCTGAAACGACTTATTTTTCCACTTGGATGTCTCTCA
AAGGATGAAGTTCGCCAACTCGCTGCTAAGTTTGACTTGCCCAACAAAGATAGGAAGGAT
TCACAAGGAATTTGCTTTCTTGGGAAGATAAGGTTTAGTGATTTTGTCGCCAGGCACATT
GGGGAGATTGAAGGCATCATATTAGAAGCTGAGACAGGAGACTTCCTTGGGAAACATAGG
GGGTTCTGGTTCTACACAATTGGTCAACGCCAAGGCCTACGTCTCCCCGGAGGACCTTGG
TATGTTGTTCAGAAGGATGTGAAAAATAATGTTGTATTTGTGTCAAGAAATTATTTCTCA
TTGGACAAAAGAAGGCGAGTGTTTCGTGTTGGTTCTTTGAAGTGGTTTGGTGGGTCACCT
CCAAACCATGTTGGTCAGCTCCAATGCAAGGTCAGACATGGTCCTGGCTTTTATAACTGC
AGCTATGAAATAGTGCATGGTGTAGATGGCAATGACGATGTTGCAGTTGTCCACTTATCT
GAAGACGATCAAGGTCTTGCCGCTGGGCAGTTTGCTGCCTTCTATGAGGGACAAACCTGT
ATAGGTTCCGGTGTAATTTTGGAGTCGTGGGATGATCAAGGTTTTCCTGTTTGTGCAAAG
GCTCTTGAGATTGCAAGAATGGAAGATAAATCAAAACTTGGGAAACCAGTTAAGATCATG
ACAAAACCAGAAACTCTTCTGGAAAAATCTATTCACAATGACAACACTGAACTTACCCTA
AGCTCATGA
>EDWA@DN10114_c0_g1_i7
ATGGCCAAATTCATCACTTCACCCAAAATGTTGAGACTGAAGCCAATTCTCTCGCTTCCT
TCCTCTCATTTCCTTCATATCCGCTTCCCAAAACCAAGCTTCTTTTCCATTGCTTCACTT
CCACAAGCTCTACCAACATCTTCTTATTCCCTTCCTCCTAAACCTCTTCCTTCGCTTAAC
AGTGCCGCAATTTTCAATGACGTTAAACTCGACCCTCGCTTTCTATCTTGCTCAATGCCT
CATAAACCTCTTAAAGTGGCCGTTCTGCTCAGCGGCGGCGTCGATAGCAGTGTTGCCCTT
CGTCTCCTTCATGCCGCTGGCCACTCCTGCACTGCTTTCTACCTCAAAATTTGGTTCCAA
GAAGACTTTGAGAACTACTGGACAGAATGCCCTTGGGAAGATGATTTGAAGTATGCAAGG
GCTGTTTGTGATCAGGTTGAGGTGCCTTTAGAAGTTGTGCATTTAACAGATGAATATTGG
AATAATGTGGTTTCCTACATTATTGAGGAGTACCGATGTGGCCGTACTCCAAATCCTGAT
GTTCTTTGCAATACGAGAATAAAATTTGGTGCCTTCATGGACGCCATCAACAATTTGGAT
TATGACTATATTGCATCTGGGCATTATGCCAACGTTGTTCACCCATCTGCTGATCAAAGA
AATAAGGCTTCTATCTTAGAACTATCAAAGGACATGGTCAAGGATCAAACATACTTCCTT
TCACATCTCTCGCAGTTCCAGCTGAAACGACTTATTTTTCCACTTGGATGTCTCTCAAAG
GATGAAGTTCGCCAACTCGCTGCTAAGTTTGACTTGCCCAACAAAGATAGGAAGGATTCA
CAAGGAATTTGCTTTCTTGGGAAGATAAGGTTTAGTGATTTTGTCGCTAGGCACATTGGG
GAGATGGAAGGTATCATGTTAGAAGCTGAGACAGGAGACTTCCTTGGGAAACATAGGGGG
TTCTGGTTCTACACAATTGGTCAACGCCAAGGCCTACGTCTCCCCGGAGGACCTTGGTAT
GTTGTTCAGAAGGATGTGAAAAATAATGTTGTATTTGTGTCAAGAAATTATTTCTCATTG
GACAAAAGAAGGCGAGTGTTTCGTGTTGGTTCTTTGAAGTGGTTTGGTGGGTCACCTCCA
AACCATGTTGGTCAGCTCCAATGCAAGGTCAGACATGGTCCTGGCTTTTATAACTGCAGC
TATGAAATAGTGCATGGTGTAGATGGCAATGACGATGTTGCAGTTGTCCACTTATCTGAA
GACGATCAAGGTCTTGCCGCTGGGCAGTTTGCTGCCTTCTATGAGGGACAAACCTGTATA
GGTTCCGGTGTAATTTTGGAGTCGTGGGATGATCAAGGTTTTCCTGTTTGTGCAAAGGCT
CTTGAGATTGCAAGAATGGAAGATAAATCAAAACTTGGGAAACCAGTTAAGATCATGACA
AAACCAGAAACTCTTCTGGAAAAATCTATTCACAATGACAACACTGAACTTACCCTAAGC
TCATGA
>EDWA@DN10115_c0_g1_i1
ATGGCCGACCCTTCCACCCCGCTCTCCGCCCTGAAACTTTCTCACGGCTCCATTGTATTC
CTTTACTACCACGGAGAGCGCACCGTTCCCGGTGGCCCCGCCGTTATTCCCGCCGGTTCA
TTCGGCCGTAAAATGACGATCGACGACCTGATCGCTAAACAAACCAGGATCACCCGGCAG
GAATCCCCTCACTGCGACTCCGTTTCCTTTGACCGCGATTCCGCAAACGCTTTCCAGCGG
TACGTCAACGAAACGCTAGCGTTTGCTATCAAACGCGGCGGGTTCATGTACGGCACTGTC
TCGGAAGAAGGTAAGGTGGAAGTTGATTTCATTTACGAGCCGCCCCAGCAAGGATTGGAA
GATGATTTGGTTCTTTTAAGGGATCCCGAAGAAGAGAAACTGGTTGATGCTATTGCGGCA
GGGTTAGGGAGG
>EDWA@DN10117_c0_g1_i2
ATGATGGTGTACAAGACAGTGCAGGCGACACATATGGTCCAAAAGGTGGTCCATATGATA
TTTCAGCTTGGGGCATTTGTGCTCGGTGTGGTCGGACTCTGTGCTGTGTTCAAGTTCCAT
GACATGTACAACATTGAAGATGTTTACAGTTTGCATTCATGGATCGGTATCGCCACTATC
ACCTTGTTTGCAGTACAGTGGTTGGCAGGGTTGATTTCGTTCATGGCTCCTCAACCAGAG
GTGACAAAGCACAGCCTGCTTCCGTGGCACATTTGCGGTGGCCGGATGTTGCTATACATG
TCGATAGCGGCGGCGCTCACGGGGCTGATGGAGAAAGCTACGTTCCTGAAACTGCAAAGT
ACTGGGGAATCTCGTTTGGTCAATTTCTTGGGACTGTGTATCCTCTTGTTCGGCATATTT
GTTGATCTCAGTGTTGCTCTTGCCCGTTATGTTTGA
>EDWA@DN10117_c0_g1_i3
ATGCATTCCGACCACCAAGCAACGGTCACCCATAATTACCGACGTTCAGCCTCTCGGCTA
ACGATATTCGCTCACGTGTTCGGGATTCTTGCCTTCATCCTCATGCTCGTTTGGCTGCTG
CAATATCGTGGAGGTATCGAATACGATTCGTACGATGGTGCTCGTGTTTTTAATGTTCAC
CCATTTCTTATGTTCTGTGGATTCATATTTCTCTCCGGCGAAGCAATGATGGTGTACAAG
ACGGTAAAGGCGACACATATGGTCCAAAAGATGGTCCATATGATATTTCAGCTCGGGGCA
TTTGTGCTCGGGGTGGTCGGAATTTGCGCCGTGTTTAAGTTCCATGACATGTCCAACGTC
GAAGATGTTTACAGTTTGCATTCATGGATCGGTATCGCCACTATCACCTTGTTTGCAGTA
CAGTGGTTGGCAGGGTTGATTTCGTTTATGGCTCCTCAACCGGAGGTGACAAGGCACAGC
CTGCTTCCGTGGCACATTTGCGGTGGCCGGACATTGCTGTACATGTCGATAGCGGCGGCA
CTCACGGGGTTGATGGAGAAGGCTACCTTCCAGCAACTGCAAAGTGACCGTGAAGGTCGT
TTGGTCAATTTCTTGGGACTGTGTATCCTCTTGTTCGGCATATTTGTTGATCTCAGTGTT
GCACTTGCCCGTTATATTTGA
>EDWA@DN10118_c0_g1_i1
ATGGAACGGAAAGGGCCTGTGTTGATGGGAAAGTATGAATTAGGGAGGTTACTAGGGCAG
GGAACCTTTGCCAAGGTTCATCGTGCAAGGAATCTCGAAACCGGTATGAGTGTGGCCATT
AAGATAGTTGACAAGGAGAGGGTATTGAAGGTTGGGATGATGGATCAGATCAAGCGAGAA
ATTTCGATCATGAGATTGGTAAGACATCCGAACGTGGTCGAGCTTTACGAGGTAATGGCC
ACCAAAACAAAGATTTATATTGTGATGGAATATGCTAAAGGGGGTGAATTGTTCAACAAG
GTTGTGAAAGGGAAGTTGAAAGAGGATGCTGCGAGAAGGTACTTTCAACAGCTAATCAGT
GCTGTTGATTTCTGTCATAGTCGAGGCGTGTGTCATCGGGATCTCAAACCGGAAAATTTG
TTGTTGGATGAGCATGGTAACCTTAAGGTTACGGATTTCGGGTTGAGCGCTCTTGCTGAA
ACGAAACATGAAGACGGATTGCTCCACACAACGTGCGGGACGCCTGCTTATGTTGCACCT
GAAGTTATCAACAGGCGAGGTTACGATGGGTGCAAAACTGATATCTGGTCCTGTGGGGTA
ATCTTATATGTTCTCCTGGCTGGCTATCTACCATTCCAGGATTCGAATCTGATGGAGATG
TACCGGAAGATTGGCAAAGGGGAGTTCAAGTTTCCGAACTGGTTTGCCCCCGAGGTACGC
AGGTTGCTGTTGAAAATCTTGGATCCGAATCCAAGTACAAGGATCTCCATTGAGAAAATA
AAGGAACATCCATGGTTCCGAAAAGGGTTGGACTGCAAACCCGAAATTGTCGACACTGAA
GTCAAAGAACTAGCTATCGTGCCACAAACCCGAACTCCTTGTAGTAACTTGAATGCCTTT
GATATCATCTCCTTGTCTGCTGGCTTTGATTTATCCGGTTTATTCGAGGGAAAAGAACAA
AAGAAAGAAGTTCGATTTACATCGAACAAGGCAGCTTCGTCCATCATTTCGAAACTTGAA
GACATTTCCAAGCGTCTAAAGATGAAAATAAAGAAGAAAGATGAAGGATTGTTGAAGATA
GAAGGCTCAAAAGAAGGCAGGAAAGGTACATTGGAGATTGATGCCGAAATCTTTGAAATT
ACTCCATTTTTCCATCTGGTCGAGGTAAAGAAGAGCAATGGAGACACATTGGAGTATCAA
AAGGTAATGAAACAAGATATACGACCGGCACTGAGCGACATCGTTTGGGCCTGGCAAGGC
GAGCCTCCACTGCAACAACCACTGCCGCCGCCGCCTACTACGGAGAATCAAGAGTCGCAA
CAATTCCATGCTGCTTCGACCTAG
>EDWA@DN10118_c0_g1_i2
ATGGAACGAAAAGGCCCTGTGTTGTTGGAAAAGTATGAATTAGGGAGGTTACTAGGGCAG
GGAACCTTTGCCAAGGTTCATCGTGCAAGGAATCTCGAAACCGGTATGAGTGTGGCCATT
AAGATAGTTGACAAGGAGAGGGTATTGAAGGTTGGCATGATGGATCAGATTAAGATGGAA
ATTTCTGTCATGAGATTGGTAAGACATCCGAATGTTGTTGAGCTTTACGAGGTAATGGCC
AGCAAGACGAAGATTTACATTGTTATGGAATATGTTAAAGGTGGTGAATTGTTCAACAAG
GTTGTGAAAGGGAAGTTGAAAGAGGATGCTGCGAGAAGGTACTTTCAACAGCTAATCAGT
GCTGTTGATTTCTGTCATAGTCGAGGTGTGTGTCACCGGGATCTCAAACCGGAAAACTTG
TTGTTGGATGAGCATGGTAACCTCAAGGTTACGGATTTTGGGTTGAGTGCTCTTGCTGAA
ACGAAACAACAAGACGGTTTGCTCCACACAACATGCGGGACGCCTGCTTATGTTGCACCT
GAAGTTATCAACAGACGAGGCTATGATGGGTGCAAATCTGATATATGGTCATGTGGGGTA
ATCTTATATGTTCTCCTTGCTGGATATCTTCCATTCCAGGATTCCAATCTGATGGAGATG
TACCGGAAAATTGGCAAAGGGGAGTTCAAGTTTCCAAACTGGTTTGCCCCCGAATCACGC
AGGTTTCTGTTGAAAATCTTGGATCCGAATCCAAGTACAAGGATCTCCATTGAGAAAATA
ATGGAGCATCCATGGTTCATAAAAGGGTTGGACCGCAAACCCGAAGTCGTCGATACTGAA
GTCAAAGAACCAGCTATCGTGCTGCAAACCCGAACTCCTTGTGGTAACTTGAATGCCTTT
GATATCATTTCCTTGTCTGCAGGCTTTGATTTATCTGGTTTATTCGAGGAAAAAGAGCAG
AAGAAAGAAGTTCGATTTACATCGAACAAGGCAGCTTCGTCCATCATTTCGAAACTTGAA
GACATTTCCAAGCGTCTAAAGATGAAAATAAAGAAGAAAGATGAAGGGTTGCTGAAGATA
GAAAGCTCAAAAGATGGCAGAAAAGGTACATTGGAGATCGATGCCGAAATCTTCGAAATT
ACACCATTTCTCCATCTGGTCGAGGTCAAAAAGAGCAACGGAGACACATTGGAGTATCAA
AAGGTAATGAAACAAGGGATAAGACCGTCACTGAGTGACATCGTTTGGGCTTGGCAAGGC
GAGCCGCCGCTGCAACCACCACCACCTGTGGAGCATCAAGAGTCGCAACTACTTCATGTA
GTTTCAACCCAGATTTGA
>EDWA@DN10119_c0_g1_i1
TTTTGGAATCGGTCGTCTGATCCTATTCTTGCTCGTGACCCCTTCTCATCATTGATGTGG
GTTCTCTTCTGTCTTCCATGCCCATTTATCTCATCTGAGGAGTTCTTGTTATCTCTTGTG
CATCTCTTCTATGTTGTCTCTGTGGTTCAGGCTGTATTCTCATGTTGTGGGCAAGATGAG
TATAACATCAATGAGTTAGGTTCCCATCATTCCCTAATTACTGATGTCTGCGGCATTCTT
GGTGGATTTGATTGTGCACGTTGGTATTTCGTATCAAATGATATTTCCCGTTCTTGTCAT
ATTAAAGAAATGATTCGAAGATTGAGTTTCCCT
>EDWA@DN1011_c0_g1_i3
ATGTCCGGTGCTCCGAGATTGAGGTCGATGAATGTGGCAGACTCCGAGTCAAGGCCCGTA
CTGGGACCTGCAGGAAACAAGGCAGGTTCATTGAGTGGAAGAAAACCAGTTTCAAAGCCT
TTGAGAAAGGTTGAAAAGTCTACGGTTGAGGTCGCTGTAGCAGAGGAGAAAAAAGCCCTT
CCATCATCTACTGTTAGTTCACTTTCTCCAAAGACGCATTCCGCTAGCGTTTCTTCCATG
CTTCGTCGGCATGAGCAGTTGTTACAATCTAATTTGTCGCTAAATGCTTCATGTTCATCG
GATGCTTCCACGGATTCATTTCATAGTAGAGCATCCACTGGCAGGTTAATCCGGTCATAT
AGTGTAGGAAGTAGGAGGAAGCCGTACGCATCAAAGCCAAGAAGTGTTGTTTCCGACGGT
GGTTTGGATTCACCACCCGATAATTCACATCAGAAGAAGAGATGTGCTTGGGTGACACCA
AATACAGATCCAAGTTATGTTGCTTTCCATGATGAAGAGTGGGGAGTTCCGGTACACGAT
GACAAGAAATTGTTCGAGCTGCTTGTAATCGCGGGTGCATTGTCTGAACTTACATGGCCG
GCTATCCTAAGCAAAAGAGACATCTTTAGGGAAGTTTTCATGGATTTTGATCCCGTTGCT
GTATCGAAACTGAATGAGAAGAAGTTAATAGCACCTGGTGGTATGCCAAGCTCCTTGTTA
TCGGAACTAAAGTTGCGTGCTATCGTTGAGAATGCACGCCAAATATGTAAGGTTATAGAT
GAGTTCGGGTCATTCGACAAGTATATTTGGGGTTTTGTGAACCACAAGCCTGTCGTTAGC
AGATTCAGATATCCTCGTCAGGTTCCGGTTAAAACTCCGAAAGCAGATGTCATAAGCAAA
GATTTGGTAAGAAGGGGTTTTCGAAGTGTGGGGCCTACGGTCATCTACTCTTTCATGCAA
GTGGCCGGAATAACGAACGACCATCTCACGAGTTGTTTCAGATTCCAGGACTGTATAAAC
GCAGCAGAAGGAAAAGAAGTAAATGGGACCAAAGATATGCCTGAAGAGAAAAAAACTGAT
AACATGATTGAATCAGATATATCCATAGCTATTGATGAATTGAGTTTCTCCTAA
>EDWA@DN1011_c0_g1_i4
ATGTCCGGTGCTCCGAGGTTGAGGTCCATGAATACCACCGATTCCGAGGCGAGGCCCGTA
TTGGGACCTGCAGGGAACAAGGCAGGTTCATTGACTGCAAGAAAACCAGCTTCAAAGCCT
TTAAGAAAGATTGAAAAGTGTCCAGCTGAGGCCACTTTAGCAGAGGAGAAAAATGGCCTT
CCATCACCTAAAGTTAATTCTCTTTCCCCAAAATCCCATTCTGTTAGTGTTCCTTCGGTG
CTACGCCGCCATGAGCAGTTATTACATTCTAATTTATCACTAAATGCCTCGTGTTCCTCC
GATGCTTCCACGGATTCGTTTCACAGTCGAGCATCTACTGGCGGTAGGTTGATCCGGTCA
AATAGTGCCGGAACTAGGAGGAAGCCGTACTTGTCAAGTCCAAGAAGTGTTGTTTCTGAG
GGTGGTTTGGATTCGCCACCTGATGGTTCACATCAGAGGAAGAGATGTGCTTGGGTGACA
CCAAATACAGATCCAAGTTATGTTGCTTTCCATGATGAAGAGTGGGGAGTTCCGGTACAC
GATGACAAGAAATTGTTCGAGCTGCTTGTAATCGCGGGTGCATTGTCTGAACTTACATGG
CCGGCTATCCTAAGCAAAAGAGACATCTTTAGGGAAGTTTTCATGGATTTTGATCCCGTT
GCTGTATCGAAACTGAATGAGAAGAAGTTAATAGCACCTGGTGGTATGCCAAGCTCCTTG
TTATCGGAACTAAAGTTGCGTGCTATCGTTGAGAATGCACGCCAAATATGTAAGGTTATA
GATGAGTTCGGGTCATTCGACAAGTATATTTGGGGTTTTGTGAACCACAAGCCTGTCGTT
AGCAGATTCAGATATCCTCGTCAGGTTCCGGTTAAAACTCCGAAAGCAGATGTCATAAGC
AAAGATTTGGTAAGAAGGGGTTTTCGAAGTGTGGGGCCTACGGTCATCTACTCTTTCATG
CAAGTGGCCGGAATAACGAACGACCATCTCACGAGTTGTTTCAGATTCCAGGACTGTATA
AACGCAGCAGAAGGAAAAGAAGTAAATGGGACCAAAGATATGCCTGAAGAGAAAAAAACT
GATAACATGATTGAATCAGATATATCCATAGCTATTGATGAATTGAGTTTCTCCTAA
>EDWA@DN1011_c0_g1_i6
ATGTCCGGTGCTCCGAGATTGAGGTCGATGAATGTGGCAGACTCCGAGTCAAGGCCCGTA
CTGGGACCTGCAGGAAACAAGGCAGGTTCATTGAGTGGAAGAAAACCAGTTTCAAAGCCT
TTGAGAAAGGTTGAAAAGTCTACGGTTGAGGTCGCTGTAGCAGAGGAGAAAAAAGCCCTT
CCATCATCTACTGTTAGTTCACTTTCTCCAAAGACGCATTCCGCTAGCGTTTCTTCCATG
CTTCGTCGGCATGAGCAGTTGTTACAATCTAATTTGTCGCTAAATGCTTCATGTTCATCG
GATGCTTCCACGGATTCATTTCATAGTAGAGCATCCACTGGCAGGTTAATCCGGTCATAT
AGTGTAGGAAGTAGGAGGAAGCCGTACGCATCAAAGCCAAGAAGTGTTGTTTCCGACGGT
GGTTTGGATTCACCACCCGATAATTCACATCAGAAGAAGAGATGTGCTTGGGTGACACCA
AATACAGTTCCGAGTTATGCTGCCTTCCACGATGAAGAGTGGGGAGTTCCTGTACATGAT
GACAAGGAATTGTTCGAGCTGCTTGTACTTTCAGGTGCATTGTCCGAACTTACTTGGCCT
GCTATCCTAAGCAAAAGACAGATATTTAGGGAAGTTTTTATGGAGTTTGATCCTGTTGCT
GTATCAAAGCTAAATGAGAAGAAGTTAGTAGCACCTGGTAGCTTGGCAAGTTCCTTGTTA
TCAGAACTAAAGCTGCGGGCTATTGTCGAGAATGCACGCCAAATATCTAAGGTTATAAAT
GAGTTTGGGTCATTCGACGAGTATATTTGGAGTTTCGTGAACCACAAGCCTATAGTTAGC
CGATTCAGATATCCTCGCCAGGTTCCGGTTAAAACTCCAAAAGCAGATGTCATAAGCAAA
GATCTAGTAAGAAGAGGTTTCCGAAGCGTGGGGCCGACGGTAATCTACTCATTCATGCAA
GTGGCTGGAATAACAAACGACCATCTCACAAGTTGTTTCAGATTCCAGGAGTGTATAACA
GCAGCAGAAGGAAAAGAAGAGAATGGGATTAAAGATGGGCACGAAGAGAAAAAAGCCGAT
AACAGGATCGGATCAGAACTATCGATAGCTATCGACGAATTGAGTTTCTCCTCGGAATGA
>EDWA@DN1011_c0_g1_i7
ATGTCCGGTGCTCCGAGGTTGAGGTCCATGAATACCACCGATTCCGAGGCGAGGCCCGTA
TTGGGACCTGCAGGGAACAAGGCAGGTTCATTGACTGCAAGAAAACCAGCTTCAAAGCCT
TTAAGAAAGATTGAAAAGTGTCCAGCTGAGGCCACTTTAGCAGAGGAGAAAAATGGCCTT
CCATCACCTAAAGTTAATTCTCTTTCCCCAAAATCCCATTCTGTTAGTGTTCCTTCGGTG
CTACGCCGCCATGAGCAGTTATTACATTCTAATTTATCACTAAATGCCTCGTGTTCCTCC
GATGCTTCCACGGATTCGTTTCACAGTCGAGCATCTACTGGCGGTAGGTTGATCCGGTCA
AATAGTGCCGGAACTAGGAGGAAGCCGTACTTGTCAAGTCCAAGAAGTGTTGTTTCTGAG
GGTGGTTTGGATTCGCCACCTGATGGTTCACATCAGAGGAAGAGATGTGCTTGGGTGACA
CCAAATACAGATCCAAGTTATGTTGCTTTCCATGATGAAGAGTGGGGAGTTCCGGTACAC
GATGACAAGAAATTGTTCGAGCTGCTTGTAATCGCGGGTGCATTGTCTGAACTTACATGG
CCGGCTATCCTAAGCAAAAGAGACATCTTTAGGGAAGTTTTCATGGATTTTGATCCCGTT
GCTGTATCGAAACTGAATGAGAAGAAGTTAATAGCACCTGGTGGTATGCCAAGCTCCTTG
TTATCGGAACTAAAGTTGCGTGCTATCGTTGAGAATGCACGCCAAATATGTAAGGCTTTG
ATGATGCCAGGTTATAGATGA
>EDWA@DN1011_c0_g1_i8
ATGTCTGGTGCTCCGAGATTAAGGTCCGTGAATACGGCCGATTCCGAGACAAGGCCCGTG
TTGGGACCTGCAGGGAACAAGGCAGGTTCATTGAGTGTAAGAAAACCAACTTCAAAGCCA
TTAAGAAAGATTGAAAAGTGTCCAGCTGAGGCCACTTTAGCAGAGGAGAAAAATGGCCTT
CCATCACCTAAAGTTAATTCTCTTTCCCCAAAATCCCATTCTGTTAGTGTTCCTTCGGTG
CTACGCCGCCATGAGCAGTTATTACATTCTAATTTATCACTAAATGCCTCGTGTTCCTCC
GATGCTTCCACGGATTCATTTCACAGTCGAGCATCTACTGGTGGTAGGTTGATTCGGTCA
AATAGTGTCGGAACTAGGAGGAAGCCGTACTTGTCAAGTCCAAGAAGTGTTGTTTCTGAG
GGTGGTTTGGATTCGCCACCTGATGGTTCACATCAGAGGAAGAGATGTGCTTGGGTGACA
CCAAATACAGATCCAAGTTATGTTGCTTTCCATGATGAAGAGTGGGGAGTTCCGGTACAC
GACGACAAGAAATTGTTTGAGCTGCTTGTACTTGCGGGTGCATTGTCTGAACTTACATGG
CCGGCTATCCTAAGCAAAAGACACATCTTTAGGGAAGTTTTCGCGGATTTTGATCCCGTT
GCCGTATCAAAACTGAATGAAAAGAAGTTAATAGCACCTGGTAGTATGGCAAGTTCTTTG
TTATCAGAACTAAAGCTGCGCGCAATTGTTGAGAATGCACGCCAAATATCTAAGGTTATA
GATGAGTTCGGGTCATTCGACAAGTACATCTGGAGCTTTGTTAACCACAAACCTATCGTT
AGCAGATTCAGATATCCTCGTCAGGTTCCGGTTAAAACTCCGAAAGCAGATGTCATAAGC
AAAGATTTGGTAAGAAGGGGTCTTCGAAGTGTGGGGCCGACAGTCATCTACTCCTTCATG
CAAGTGGTGGGAATAACAAACGACCATCTCACAAGTTGTTTCAGATTCCAGGACTGTATA
TACACAGCAGAAGGAAAAGAAGCAAATGGGACCAAAGATGTGGCTGAAGAGATAAAAACC
GATAACATGATAGAATCAGAATTATCCATAGCTATCGACGAATTGAGCTTCTCCTAA
>EDWA@DN10120_c0_g4_i1
TTTGATACTCCAATTGGATATGATAGTAGTGGAGGTAATACTTCTTTTTTCAGCTCAGTG
ACCCGGAATCTTTGGGGAAATGGGGAGCTTAATTATAATACAAATGCTACTCATTCCGGT
GCATATATGGGACCTGGAAGTGGGAGTATAGGAGGAAGTCCCTTCGGAAACAGCGGAACT
AATTGGGGTTCATCTGCAATTTCCGGTCAAGGTGGAGGGAATAACATTTCTAGCAATAGT
GCAAATTTTGGCTACAGAAGTGGTGATAGCAACTTTGGGTTGGGAACAGCAGGGTATGAG
AGAAATGGTGGGACTAATGTGGTGCCAACATCATCCTTTGCAGCATCTAATGTTGATTAT
GATGGATCCTTTGCAGACCTTTCTGGTGGTGCTCCGGTTTATGGGGACACCACTTGGCAA
TCATCAATATCTGAGCGAGATGGTTCTGGTAATCTTGGCTATGGACTTGGTGGTGCTACT
TCTGATGTTAAGGATAAAAGTTCTCCCGGTTTTCTTCGTGGTTATAACGTTAGTAAGAGA
CAAGCAAATAGAGGAATTGCTACCTAG
>EDWA@DN10120_c0_g4_i2
TTTGATACTCCAATTGGATATGATAGTAGTGGAGGTAATACTTCTTTTTTCAGCTCAGTG
ACCCGGAATCTTTGGGGAAATGGGGAGCTTAATTATAATACAAATGCTACTCATTCCGGT
GCATATATGGGACCTGGAAGTGGGAGTATAGGAGGAAGTCCCTTCGGAAACAGCGGAACT
AATTGGGGTTCATCTGCAATTTCCGGTCAAGGTGGAGGGAATAACATTTCTAGCAATAGT
GCAAATTTTGGCTACAGAAGTGGTGATAGCAACTTTGGGTTGGGAACAGCAGGGTATGAG
AGAAATGGTGGGACTAATGTGGTGCCAACATCATCCTTTGCAGCATCTAATGTTGATTAT
GATGGATCCTTTGCAGACCTTTCTGGTGGTGCTCCGGTTTATGGGGACACCACTTGGCAA
TCATCAATATCTGAGCGAGATGGTTCTGGTAATCTTGGCTATGGACTTGGTGGTGCTACT
TCTGATGTTAAGGATAAAAGTTCTCCCGGTTTTCTTCGTGGTTATAACGTTAGTAAGAGA
CAAGCAAATAGAGGAATTGCAACTTAG
>EDWA@DN10122_c0_g1_i2
ATGGAAGCACTTCTTGAACCAGTTTTCCTGTTTAAACTAAACCCATTCTTCACCTCCAAA
ACCGCATGCTCTGTTCACTGTCCCAACCTTCCTTCAAAGCCACTACTCGTTACCACTAGC
TGTGCACTAACTCCTTCGCCATCTCCATTACTCCCTCAAGATTCCGACAGAAACCCACTT
CAGCTTTCCCCAGACAGGACTCGGGACCGCCGGAAAGTGGTCCGCATTGCTTGGGAGAAG
CTAGTTAGATGGTCTCGTTCTTGGCGCTCCAAGGCCAAAACTGATGTTCTTGAACGAACT
AAAAAGGTGGTGGTGCTAGGAGGAGGATCTTTTGGAACTGCAATGGCTGCACATGTTGCT
AATAGGAAGGCTCAAATAGAAGTTAGCATGCTTGTACGTGATCCTGCAGTTTGCCAGTCC
ATTAATGAGAACCATTGTAATCATAAATACTTCCCTGACCACAAGCTACCAGAAAATGTG
ACTGCAACTTCTGATGCCAAAACCGCTTTGCTCGGGGCAGATTATTGCCTTCACGCTGTA
CCTGTGCAGTATAGTACATTGTTTCTCGAGGGAATTGCAGAACATGTTGATCCCAGCTTG
CCATTTATATCCCTTAGCAAAGGCTTAGAGCTCAATACATTGAGGATGATGTCTCAAATC
ATTCCCCAAGCATTAAAGAACCCTCGCCAACCTTTTATTGCATTATCAGGGCCTTCCTTT
GCATTGGAATTGATGAATAAATTGCCAACAGCAATGGTGGTGGCGTCAAAAGACAAAAAA
TTGGCCGGTGCTGTTCAGCAGCTATTGTCTTGTAGTCATTTAAGGATCAGCACTTCAAGG
TAG
>EDWA@DN10124_c0_g1_i1
ATGGCAGGGGTCACTAAGATGCAGCTTCTGCTGTTTCAACTTGTATTGACATCATTTGTA
TTCTTGGACTCTGTCGACAATGTGAATGCCGGTATCACGAGTAGCTACCTTCGAAAGGAG
TACCCGGCGGTAGACATGACGGTTGATCATGAAGTATTTGCAGCTCCCAAAGGATACAAT
GCTCCACAACAAGTGCATATAACACAAGGGAACTATGATGGAAACGCTGTAATAATCTCA
TGGGTCACGGTTGATGAACCGGGGTTGAGCAAACTACAATATGGCACTTCAGATAAAAAA
TATAAATTTACTGCACAAGGGAAAATGACTAACTACACCTTTTACGAATACAAATCCGGA
TATATTCATCATGTTCTTGTCGATGGCCTTAAGTTTGATACCAAGTACTATTACAAGATT
GGGAATGGTGATTCTGCACGAGAATTCTGGTTTCGAACACCGCCAATGATCGGTCCAGAT
GTTCCTTACAAATTTGGAATCATTGGTGATCTGGGACAAACATTTAATTCACTGTCCACA
CTTGAGCATTACATGGAGAGTGGAGCACAGAGTGTGTTGTTTCTGGGAGATCTTTCTTAT
GCTGAT
>EDWA@DN10124_c0_g2_i1
ATGACAAACTACACCTTCCACAAATACAGTTCTGGATATATTCATCATGTTCTTGTCGAC
GGCCTTAAGTATGATACTAAGTACTATTACAAGATTGGGAATGGGGAATCTGCAAGGGAA
TTTTGGTTTCAAACGCCTCTGATGATTGGTCCAGATGTTCCTTACAAATTCGGAATCATT
GGTGATTTGGGACAGACATATAATTCACTCTCCACACTTGAGCATTACATGGAGAGTGGA
GCACAGAGTGTGTTGTTTCTGGGAGATCTTTCTTATGCTGATAGATATAAGTATAATGAT
GTTGGTATACGGTGGGATTCATGGGGTCGATTTGTCGAGAGAAGTACT
>EDWA@DN10124_c0_g3_i1
ATGACAAACTACACCTTTTATAAATACAAATCTGGCTATATTCATCATGTTCTTGTTGAT
GATCTTGAGTATGATACAAAGTACTATTACAAGATCGGGACTGGTGATTCAGCACGAGAA
TTTTGGTTTCAAACACCTCCAATGATCGGTCCAGATGTTCCTTACAAATTTGGAATCATT
GGTGACTTGGGTCAGACATATAATTCACTCTCCACCCTTCAGCATTACATGGAGAGTGGA
GCAGAGACTGTCTTGTTTGTAGGAGATCTTTCTTATGCTGATAGATACCAGTATAATGAT
GTTGGTATAAGATGGGATTCATGGGGTCGCTTTGTGGAGAGAAGTACTGCATATCAGCCT
TGGATCTGGTCTGCTGGGAATCACGAAATAGAATACTTTCCT
>EDWA@DN10125_c0_g1_i1
ATGCCATTGCCATCACTCGACACCTTCTTCCTTCGGGATCTCATAGCTGCAGCTTTTCTC
TTCTTTATCTCACGTTATTTCATCCGTTCACTTCTCGGAACAACGAACCGAACACTTCCT
CCGGGTCCGAAAGGCTGGCCTGTTGTTGGGGCGCTTCCACTCTTAGGTCCCATGCCCCAT
GTTACTCTAGCCAAATTAGCCAAAAAATATGGACCTGTAATGTGCCTCAAATTGGGCACA
TGCAACATGGTGGTTGCGTCCACCCCGGACGCCGCTCGAGCTTTCCTTAAGACCCTTGAC
TTGAATTCCTGTAATCGGGCACCTAATGCCGGTGCCACCCACATAGCTTATAATTCTCAA
GACATGGTGTTTGCCGAGTATGGTCGGAGGTGGAAATTGCTTCGTAAACTAAGCAATCTC
CACATGCTTGGTGGTAAAGCCCTTGAGAATTGGTCACAAGTCCGGGCAGTTGAGCTTGGC
CACATGGTTCGAGCCATGTATGAATCTAGCCAAAAGGGGGAGGCGGTCGTGGTGCCGGAG
ATGTTAACGTACGCAATGGCCAACATGATCGGGCAAGTGATACTAAGTCGACGAGTTTTC
GCGACCAAAGGTTCGGAGTCGAACGAGTTCAAG
>EDWA@DN10127_c0_g1_i1
GTGACAAAAGATGGTGTTACTGTAGCCAAGAGCATTGAATTTAAAGACAGAGTTAAAAAC
ATAGGTGCTTCTCTTGTAAAGCAGGTTGCAAATGCCACAAATGATGTTGCTGGGGATGGA
ACCACTTGTGCAACAGTTCTCACCCGGGCCATATTTGTTGAAGGGTGCAAGTCAGTGGCA
GCTGGAATGAATTCCATGGACCTGAGACGAGGAATTACAATGGCAGTTGATGCTGTTGTG
ACAAATTTGAAGAGCAGAGCACGGATGATCAGCACATCTGAGGAAATTGCACAGGTTGGA
ACAATATCTGCAAATGGAGAAAGGGAGATTGGAGAGCTCATTGCCAAGGCTATGGAGAAA
GTTGGC
>EDWA@DN10128_c0_g1_i1
ATGGGTCACCTCATTCCACTCGCTGAGTTCGCTAAGCCACTCGTCCACCGCCACAACTTC
AGTGCCACCTTTGTTATCCCAAGTCCAACCGGTGATTCTTATTCTCAAGCACTTCAAAAA
TCAACTATCGATTCCATTCCCGGCTGTGATTCTGTTTTTCTTCCTCCTGTTGACCTGAGT
GACCTCCCCGGAGATACAAGAGCCGAAACGTTGATCTCTTTAACGATGCTTCGTTCCCTT
TCCGGCTTGCGGGATGTTTTGAAGTCGCTGGTTTCGAAGACAAAGCTCGTTGCTTTGGTG
GTTGATCTTTTCGGGACGGACGCATTTGATGTCGCTAAAGAATTCGACCTCGCGCCGTAC
ATTTTCTTCCCTTCCACGGCCATGGCGTTGTCCCTGTTTCTTTACCTGCCGGAGCTTGAC
CAAATGGTTTCATGTGAGTATAGGGACTTGTCGGAACCGGTGAGAATACCGGGGTGCAGA
CCAATCCACGGGAAGGAGCTGCTGGACCCGGTTCAAGACCGGAAAAACGATGCTTACAAA
TGG
>EDWA@DN10128_c0_g3_i1
AAAAACGATGCTTACAAATGGGTTCTTCATCACACGAAGAGGTATAGATTAGCCGATGGA
ATTATGGTGAACAGTTTCGTTGACTTGGAGAGTGGAGCAATAAAGGCTTTGCTAGACCAG
ACGGAACCGGGTAAACCCCAGGTTTACCCGGTTGGTCCACTTATTAACGTCGGTTCTAGT
CATGTTAATGGGTCGGAATCGGATTGTCTGAAATGGCTAGACGATCAGCCACATGGGTCA
GTTCTGTACGTCTCGTTCGGGAGCGGCGGGACACTATCGTCGAACCAGCTAACCGAGTTG
GCTATGGGGTTGGAAACGAGTGAGCAACGGTTTTTATGGGTCATTAGGAGCCCAAACGAC
ACGGCTGCAAACGCCAATTTCTTCAGTGTACAGAGCCAAAACGACCCTTTTGCTTTTCTA
CCAAAAGGGTTTCTCGAGAGAACCAAAGGCCGTGGTCTAGTGGTGCCGTCGTGGGCACCG
CAGGCGCAAGTGCTGAGCCATGGCTCGACGGGTGGGTTTTTGAGCCACTGTGGATGGAAT
TCGACGCTCGAAAGCGTTGTCAACGGGGTGCCGCTGATTGCATGGCCGCTCTACGCCGAA
CAA
>EDWA@DN10128_c1_g1_i1
ATGGCGAAAACGCAAACACCCCATATAGCCATTCTGCCGAGTCCTGGGATGGGTCACCTG
ATTCCACTCGTTGAGTTCGCTAAGCGATTTGTCCACCAACACAGCTTCACTGCCACCTTT
GTTATCCCCACCGGTGATTCTCCGACTAAAGCTCAAAAATCAGCTCTCGATTCCCTTCCG
AGCTCTATAGATTACGTTTTTCTTCCTCCTGTCGACCTAAGTGACCTCCCTCAGGACGCC
AAAATCGAAACGGTGATTTCTTTAACGGTGGCTCGGTCACTGTCTTTCCTCCGGGATACT
TTGAAGTCATTGGTTGCGAAGACGAAACTTGTCGGCTTGGTGGTTGATCTTTTCGGGACC
GACGCATTTGATGTTGCTAAAGAATTCAACATCTCGCCGTTCGTGTTTTACCCGTCAACA
GCCATGGCTTTGTCTCTGTTTCTTCACCTCCTCCTGAAGCTTGACCCGGTGGTTTTATCC
GAGTACAGGGACCTGCCGGAAGTGAGAATTCCGGGGTGCACACCGATTCACGGCAAGGAA
TTGTTGGACCCGGTTCAAGATAGGAAAAACGATGCTTACAAATGGGTTTTTCATCATGCA
AAGAGGTATCGATTGGCCGAAGGAATTATGGTGAATAGTTTCGTGGACTTGGAAGGTGGA
GCTTTGAAGGCTTTGCAAGAGAAAGAACCCGGTAAGCCTCCGGTTTACCCGGTTGGTCCA
CTTGTTAACGTTGATCCGAGTAATAAAGCCGATGCTTCGGACTGTATGAAGTGGCTGGAT
GATCAGCCACATGGTTCGGTTTTGTACGTCTCATTCGGAAGCGGTGGGACCCTGTCTTCG
GACCAGCTAAACGAGTTGGCCATGGGGTTGGAAATGAGTGAGCAACGGTTTTTGTGGGTC
GTTAGAAGTCCAAATGACAAGGTTGCTAATGCCACATTTTTCAGCGCGGAAAGCCAAAAG
GAACCTTTCGATTTCCTACCAAAGGGGTTCCTCCAGCGGACCAAAGGCAGGGGACTAGTG
GTGCCATCATGGGCACCACAGTCTCAAGTGCTGAGCCACGGCTCCACCGGAGGGTTCTTG
ACACATTGCGGATGGAATTCCATTCTCGAAAGCATTGTTTTCGGGGTGCCTTTAATCGCA
TGGCCGCTCTACGCCGAACAAAAGATGAACGCAGCGATGCTAACCGAAGACATCCGAGTC
GCATTGAGACCGAAACTCAACGAAAACGGCTTAATTTACCGAGACGAGATCACAAAGACC
GTGAAGGGTCTAATGGAAGGCGAAGAAGGGAAAGGCGTTCGAAATAGAATGAAGGACCTG
AAGGAAGCTGCCGCTAAGGCACTCTCCGAAAATGGGTCCTCCTCCAAGGCACTCTCTGAG
GTCGCTACAAAGTGGAGGAATCAAACTCAAACGCCTGTCTAA
>EDWA@DN10128_c1_g2_i2
ATGGCAAAATCCCAAACACCCCATATAGTCATTCTGCCGAGTCCAGGGATGGGCCATCTA
ATTCCACTCGTTGAGTTCGCCAAGCGACTCGTCCACCAACACTGCTTCACTGTCACCTTT
GTTATCCCCACCGACGGTTCTCCTTCTAAAGCTCAAAAATCAACCCTTAATTCTCTTCCA
AGCTCCATTCATCATATTTTTCTTCCTCGTGCCGATTTGAGTGACCTCCATGAGGACTCG
AAGATCGAAACCGTGATTTCTTTAACCATGGCTCGCTCCCTTTCTTTCCTTCGGGATGCT
TTGAAGTCTCTGGTTGCAAAAACAAAGCTTGTGGCCTTGGTGGTTGATCTTTTCGGGACC
GACGCATTCGATGTCGCTAGAGAATTCGACATCCCGCCGTATATATTTTTCCCTTCCGCG
GCCATGACCTTGTCCCTGTGCCTTTACCTACCAAGGCTTGATCAAATGGTTTCATGCGAG
TATAGGGACCTGCAAGAACTGCTGAGAATTCCAGGGTGCATACCTATTCACGGAAAAGAG
TTAGTTGACCCGACTCAAGACAGGAGAAACGATGCTTACAAGTGGCTTCTTCATCATGTG
GAGAGGTATAGATTGGCAGAAGGAATTATGGTGAACAGTTTCGTGGAGTTGGAAGCGGGA
GCAATAAAGGCTTTGCGAGAGAAAGAACCCGGTAAGCCTCCGATTTACCCGGTTGGCCCA
CTTGTTAACATTGATCCTACTAGTAAACTTGATGGCTCGGGTTGTTTGAAGTGGCTCGAT
GAACAGCCGCATGGGTCGGTTCTATATGTCTCATTTGGAAGCGGGGGAACCCTATCTTAT
AATCAGATAAATGAGTTGGCTCTTGGGTTGGAAATGAGTGAGCAACGATTCTTGTGGGTG
GTGAGAAGTCCAAATGATACGGTTGCAAACGCCACGTTTTTCAGTGTAGAGAGCCGAAAG
GACCCTTTAAGTTTCCTACCAGAGGGGTTTCTCGAGAGGACCAAAGGACGGGGACTGGTG
GTGCCATCGTGGGCACCGCAGGCTCAAGTGCTGTGCCACGGCTCTACGGGTGGGTTTCTG
ACCCATTGCGGATGGAATTCGATTCTCGAAAGCGTTGTTAACGGGGTGCCTTTGATCGCA
TGGCCGCTTTACGCCGAGCAAAAGATGAACGCTATGATGCTAACAGAAGATATCAAAGTT
GCACTGAGACCCAAACCAGATGAAAATGGCTTGGTTTGCAGAGACGAGATCGCAAAAGCC
GTAAAGGTTCTGATGGAAGGTGAAGAAGGGAAAGGTGTTCGGAATGGAATGAAAGACCTC
AAGGAAGCAGCTGCTAAGGTACTTAGTGACGATGGGTCTTCCACCAAGGCACTCTCCGAG
GTGGCTAATAAGTGGAAGAATCAGACAGCCATCTAG
>EDWA@DN10128_c1_g3_i1
GCTTACAAATGGGTTCTTCATCATGCGAAGAGGTATAGATTGGCCGAAGGGATTATGGTG
AACAGTTTCGTGGACTTGGAAGGAGGAGCTTTAAAGGCTTTGCAAGAGAAAGAACCGGGT
AAGCCTCCGGTTTACCCGGTTGGCCCACTTGTTAACGTTGAACCGAGTGATAAAGCTGAT
GGGTCGGGTTGTTTGAAGTGGTTAGATGATCAGCCACATGGGTCGGTTTTGTTTGTCTCG
TTCGGAAGTGGTGGGACCCTGTCTTCGGACCAGCTGAACGAGCTGGCCATGGGTTTAGAA
ATGAGTGAGCAACGGTTTTTGTGGGTTGTAAGAAGTCCAAATGATAAGGTTGCTAACGCT
ACATTTTTTAGTGCGGAGAGCCAGAAGGACCCTTTCGATTTTCTACCAAAGGGGTTCCTC
GAGAGGACCAAAGGCAGGGGTCTAGTGGTGCCATCGTGGGCACCACAAGCTCAAGTGCTT
AGCCACGGCTCGACCGGAGGGTTCTTGACCCATTGCGGATGGAATTCCACTCTTGAAAGC
GTTGTTTCCGGGGTGCCTCTAATCGCATGGCCACTCTACGCTGAACAAAAAATGAATGCT
TCGATGCTAACTGAAGATATTCGAGTGGCATTGAGACCAAAACCGGACGAAAACGGTTTA
ATTTGCCGAGACAAGATCGCGAAGACCGTAAAGGGTCTAATGGAAGGCGAAGAAGGGAAA
GATGTTCGAAATAGAATGAAGGACCTAAAAGAAGCTGCGGCTAAGGCACTCGCCGAGAAT
GGGTCTTCCACCAAGGCACTGACTGAGGTTGCTACGAAGTGGAGGAATCAGACACCGGTC
TAA
>EDWA@DN10129_c0_g1_i2
ATGACCCAGATTGCCCCCAATATGGCTAAAAACAACTTTAGTCTCAGAGTGCAGCGTCGC
GTTTTGCTTCTCCGACGGTGCGTTTGTTGTTTTTGGGACAGAATTCTGATGTGCTCCCCT
GGGAAGCCTATTAGGTATCGTATGTTATCACGCCCGACCACCCCCGCCGCGCTTTCTGCC
TCCGCCGACGACAGTTCTACGCCCTCCTGGAACCTAACCATTCCGCCGCCGCCTGCGTGC
CATCAGAGCGGCAACCAAGATCATAAGGACTCGGATTTGGTTCCGTTGAAGATCAGCCTC
TTGGGTGATTCTCAGATTGGAAAAACTAGTTTTCTGGCAAAATATATTGGGGATGAGAAA
GATGAACAAGAAGACAATCAAGAGAAAGGGTTGAATTTGATGGATAAAACATTTGTGGTA
GAAGGGGCAAGAATATATTACAGTATCTGGGAAGTTGATGGAGCTGAGAAATCTCATAAT
CACATTCCTCTGGCTTGCCAAGATTCTGTAGCAATTCTTTTCATGTTTGATCTAACAAGC
AGATGTACTTTAAACAATGTCATAAGCTGGTATCAAGAAGCAAGGAAATGGAATCAGACG
GCAATACCGATTTTGATAGGAACCAAATTTGACGATTTCATCCAACTTCCTATTGATTTG
CAGTCCACAATAGCCAGTCAGGCAAGAGCATATGCGAAGGCCATAAACGCTACACTATTC
TTTTCGAGTGCTACATACAACATCAACGTGAACAAGATCTTCAAATTCATTACCGCCAAG
CTCTTTGATCTGCCATGGACAATTGAACGCAATCTTACCATCGGAGAACCCATCATTGAT
TTCTAA
>EDWA@DN10129_c0_g1_i3
ATGGCCCTAAAAATGGCTAAAAACAGCTTTAGACTCAGAGTCCAGCGTCGCGTTTTGCTT
TTGCGACGGTGCTTTTGTTGTTTTTGGGACAGAATTCTCATGTGTTCCCCTGGGCGGCCG
ATTAGGTATCATATATTATCACGTGCAACTACCCCCGCCTCCGCCGCCGGCAGTTCTACG
GAGACGCTGCCGTCGCCTCAGAGCGGCCACCAAGATCAGAAGGACTCGGATTTGGTTCCG
TTGAAGATCAGCCTCTTGGGTAACCCTCAAATTGGGAAAACTAGTTTTCTGGCGAAATAT
ATTGGGGACGAGAAAGATGAACAAGAAGACAATCAAGAGAAAGGGTTGAATTTGATGGAT
AAAACATTTGTGGTAGAAGGGGCAAGAATATATTACAGTATCTGGGAAGTTGATGGAGCT
GAGAAATCTCATAATCACATTCCTCTGGCTTGCCAAGATTCTGTAGCAATTCTTTTCATG
TTTGATCTAACAAGCAGATGTACTTTAAACAATGTCATAAGCTGGTACCAAGAAGCCAGG
AAATGGAATCAGACGGCGATACCGATTTTGATCGGAACCAAATTTGATGATTTCATCCAA
CTTCCTATTGATTTGCAGTCCACAATAGCCAGTCAGGTAGATTGGTCTTACCATTTTAAG
AACAATGGATATGCATGGTAA
>EDWA@DN10129_c0_g2_i1
ATGGAAATTTCACGAGTCATCGTTTTCCTTCTGCTTCTCTCAACTACTCAAGCCAGCAGC
CACCGCCGGAGCCTAATTAGCCAGTTCTTGTCCTTTCAAAATGCAGCTCGTGCCGCCATT
GGACTGCGGCCGTTGGTGTGGAATGCGAGGTTGGCGAGTTACGCTCAACGGTATGCGAAC
CAAAGGCGTAAAGACTGCGCTTTGAGGCACTCAAACGGACCGTACGGAGAAAACATCTTT
TGGGGGAGTGGCAGTGGGTGGAAGGCGGCTCAGGCAGCGGCGGCATGGGTTTCGGAGAGG
AAATGGTACGATTACCGGTCGAATTCATGCGCCGGAGGGGAGGAATGTGGGCATTACACA
CAGATTGTGTGGAGCAGAACCAAAAGAGTGGGGTGTGCCAGGGTGGTTTGCGACGGAGGA
CGCGGCGTTTTCATGGTCTGCAACTATGATCCACCCGGGAATTATATCGGAGAGAGGCCT
TACTGA
>EDWA@DN10129_c0_g3_i1
GATCTAAGAAATTTAAAGCTCACGTTCCAAAAGTATCAAGATTTTTTTTTTTCTTTCTCA
AAACTCTTCTCCAGGCTTCTTATTGTTTTTTTTCTTTATTTTCCCATAGCCAAAATCATC
GTAATTCTCATTGTTTTAGGCGAGAAAGACCATCAGATTATGACCCAATTTTGCCCCAAA
ATGGTTAAATTCAACCTCCGTCGCAGATTCCAGCGTCGCGTTTTGATTCTCCGACGCTGC
ATTCGTGGCTTTTGGGACCGACTCCTCAAGTGCTCCCTAGGGAAGCCGCGGTATCGAATT
TTAACGGCCACCCCCTCCGCCTCTTCGCATCCTCCGCCGCATTCCGCTTCATCGAGAGGC
GGAACGGCTCCTGTTTGTCATCACGGCCACCATGATCGAAAGGACTCGGATTTGGTTCAG
CTGAAGATCAGTCTCTTGGGTGATGCTCAAACCGGGAAAACTAGTTTTCTGATGAAATAC
ATTGGAGATGAAAACGAGGATGAACAACATGACATTCATGAGAAAGGGTTGAATTTGATG
GATAAAACATTTTTTGTAAGTGGAGCAAGAATCTATTACTGCATCTGGGAAGTTGACGGT
GTTGATAAATCTCAGGATCATATTCCTCTGGCTTGCAAAGACTCTGTAGCAATTCTTTTC
ATGTTTGATCTCACAAGCAGGTGTACTTTAAACAATATCATTAGCTGGTATCAAGAAGCC
AGGAAATGGAATCAGACAGCAATACCAATTTTAATAGGAACCAAATTTGATGATTTCATC
GAACTTCCCCTAGATTTG
>EDWA@DN10129_c0_g3_i2
AGCAGAAAGCAGCCGGCAATTTGGACTTGGAAACCGAAGGTTATCGTCCACAACACGCTC
AACCGTCCCGTTAAAGTAGTTCATATTTTCGTAGCTAAAAACTCTCATCCTAATTCGTTA
CTAAAAATTCTAAAGCTCGCCTCCCAAAAATATCCATTTTTCTCTAAAAACTCTTCTCCA
CGCTTCCCTTCTGCTTTTCCCATTGCCCAAATAATCGACACAGCACTATTTCTCGTTCGT
TTTCATCGGATTATGACCCAATTCTGCCCCAAAATGATTAAACTCAACCTCCGGCGCAGA
TTCCAGCGCCGCGTTCTGATTCTCCGCCGCTGCATTCGCGGCTTTTGGGACCGACTCCTC
ATGTGCTCCCTAGGGAAGCCTATGAAGAGTCGGTATCGTGTCTTAACCGCCACCCCCTCC
GCCTCCTCCCATCCTCCGCCACGTTCCGATTCATCGAGTGGCGGAACGCCGCCTGTTTGT
CATCACGACAACCATGATCGTAAGGACTCCGATTTGGTTCAGATGAAGATCAGTCTCTTG
GGTGATCCTCAAACCGGAAAAACTAGTTTTCTGATGAAATACATTGGAGATGAAAATGAG
GATGAACATGACACTCAAGCAAAAGGGTTGAATTTGATGGATAAAACATTTTTTGTAAGC
GGAGCAAGGATTTATTACTGCATCTGGGAAGTTGATGGAGCTGATAAATCTCAGGATCAT
ATTCCTCTGGCTTGCAAAGACTCTGTAGCAATTCTTTTCATGTTTGATCTCACAAGCAGG
TGTACTTTAAACAATATCATTAGCTGGTATCAAGAAGCCAGGAAATGGAATCAGACAGCA
ATACCAATTTTAATAGGAACCAAATTTGATGATTTCATCGAACTTCCCCTAGATTTG
>EDWA@DN10132_c0_g1_i1
ATGATGCAAATTCAATTACTTTCCTTCCCAAACTGCACTCAAGCTCCACCCAGCATTTCA
GCTTCTCCCCACGGTTTCACTTCCTTTTCTACCCGACACCAGCTACCCAAACTTGTGGGG
AATCTACATTTCCCGTCTCCTTTTAATTCATCTAAAAGGGTATCCAGATTTCAACTCAGA
TCGAGAAAATGTGGCGGTTTGGCTAGGGTTCGATGCGGAATAGTGGAAGACGACGGGTTT
TACATGAGGAGGTGTGTGGAGCTGGCGAAAACGGCAATTGGGTTTACAAGTCCTAACCCT
ATGGTGGGATGTGTTATTGTGAAAGATGGCAAAATTGTTGGTCAAGGGTTTCATCCTAAA
GCTGGCCAGCCTCATGCCGAGGTTTTTGCTTTGAGAGATGCTGGGGATTCAGCCGAGAAC
GCCACTGCATATGTGAGCTTGGAGCCATGTAATCACTATGGAAGAACTCCACCGTGTACT
GAAGCATTGATTAAAGCCAAAGTGAAAAGGGTGGTGATCGGCATGGTGGATCCTAACCCG
ATTGTAGCTTCAAAGGGGGTAGATAGATTGAGAGATGCAGGAATCGATGTGACTGTGGGT
GTTGAAGAAGAGTTGTGCAAGGGGCTCAATGAAGCCTATATCCATCAAATGTTAACCGGG
AAGCCTTTCGTGGCTCTTAGATATTCCCTCTCCGTCAATGGTCACCTTTTAGATCAGCTT
GGGGAAGGAGTCACTGAGGCTGGTGGATACTACTCGAAGCTGTTGCAAGAATATGACGCG
ATAATACTTTCTGGATCTTTATCCGAGAAGCTTTCAAGTCCGATGTCACAGGAGCCGGTT
GCCAATCAACCTCTTCAGATTGTAATAGCAAGTGATCCCGATCAACTTCCTTCTCTTGCT
AAAGAAGTCTCCAAGACGATAGTATTTGCAGACAAAGAGAGAGCCACAGAAGCAGATTTG
GCTCAAAAAGGAATCGAGGCAGTGGTGTTGGATCGGATAAATTTGACTCCGATTCTGGAG
CACTGTAAACGGCAGGGGTTGTGCAGTGTTTTATTGGATATGAGGGGCAGCTTTGGCGAT
CTCGAAGGACTTGTTAGAGAAGCTATAGAGCAAAAAGTGTTGCAAAAGATAGTAGTGGAA
GTGTTGCCATATTGGGACGAACCAAATGGTAGAGAATCCCTTGTGGCATTGAATGGTTTG
GTTAAAAGACTAGAGGTGAAGAACTTGGTACCCGTGATCTCAAATCGAAGCGTTGTGGTT
GAGGGATATCTTCAACATAAGTGA
>EDWA@DN10134_c0_g1_i1
TTTTTTTATAAATGGATCTTTTATATATATATTCCTTTGGGTGATGATACATGCTGTAAT
ACCGACTTTTCGTCCGGCCTAGCAATTAAATATCAACAAAAATTCATGAAATTAAAAAAA
AAACCCGGTTCACCAAGCCAAATGTCTATTTACATTAAAATACCCAATTTCAATTGCATT
ACACCGATCCATTACTCATTAACCCTTTTGCCCAAATTACATGACAAACCCAACATTACC
CAAAACCCCTCTGCTAAACCTAAACCCATTACCCGAAGGGCCCAACTGCCTTTTGTCTCC
AGCAACGCAACACCCATGACAGACCAATGGTCCTCCCTCTCCATCATTTTACCAGCTTTG
ATTTCAGAGTTGGGTTCGAGGTATTTGGACACGGAATATCTTCCGCCGTCGCCGCGAGGT
CGCTGCCGATGA
>EDWA@DN10134_c0_g1_i2
TTTTTTTATAAATGGATCTTTTATATATATATTCCTTTGGGTGATGATACATGCTGTAAT
ACCGACTTTTCGTCCGGCCTAGCAATTAAATATCAACAAAAATTCATGAAATTAAAAAAA
AAACCCGGTTCACCAAGCCAAATGTCTATTTACATTAAAATACCCAATTTCAATTGCATT
ACACCGATCCATTACTCATTAACCCTTTTGCCCAAATTACATGACAAACCCAACATTACC
CAAAACCCCTCTGCTAAACCTAAACCCATTACCCGAAGGGCCCAACTGCCTTTTGTCTCC
AGCAACGCAACACCCATGACAGACCAATGGTCCTCCCTCTCCATCATTTTACCAGCTACA
CAAGAGAACAAAAAGTAA
>EDWA@DN10137_c0_g2_i8
ATGGCTGCTCTTCAACATTCATGGCTTTCTTCTCTCAAATCCCCGGCTCTCTTCCCTCCC
ACCAACCATCACAAGAACTCTCTTTTCAAACTTTCCTTCTCCCAGAGTCAGAGCGATGAA
GCTTCCAAGTCCAACTCACCCAACTCGCTTCCTACTGCTCCTGTAGACCCCGTCAAGCTT
GCTTTTGAAAGGGCTAAATCCTATAAGAAAACCAAAGTGAACCCAGGAGGGGATTCAGGC
GGAGATGCTCAAAACACCGATGGAGTTAAGGTTGCGATGGAAAAGGAGAATGGCAGTGAG
CCCACGGTTGCTTCTGTCAAGAAAACTGGGAGTGAGGATACTCCACAGCAAAGCAAGATT
CTGGAAAAGAAGATTCAGAAGCAGGAAAAGTTATCAGTATCAAGCATCGACTTCGTAGGG
CTTGATTTTGCTGATAAGAAAAAGAGCAGAGGACTACCACCTGGGCTGGTTCCAATTTCA
GACCCTTTTCCAGAAGTTGGTGACTTGCCTGATGTGGAGATTATTGTTGGGGACACCAGC
AGATTTGGGGAAGCAACAACACCTGAGATGAAGCAGAACACGGAAGAAGAGGAAACTTAC
AAGCCAAAGGTCTCAACATGGGGAGTCTTCCCTAGGCCCGGCAACATCTCCAAGACGGTA
AGATGGCAAACAAATTATTTGTCTTGTAGAAGAATCATCGTGTGTCTTTCTTGA
>EDWA@DN10138_c0_g1_i7
ATGGCAAATAAGAAGCAAAAGATAAAGGAATTGAATCAAATTGAGAATGTTCCAAAGTTT
GCTAAGCTGCCCAGAAAAGCTGAACCTATGAATAAACGCTCTTCTTCTTCTTCTTCCCCT
GCTTCCTCATCCTCCCCAGGTTCTTTACAAGAGTGCTTCTATGATAGAGATGAAGCTTCC
AGTGCAACCTTAATTAATTTTGATGATAAAAAGGATGGTCATGGAAGGAAAAAAGTGCAC
GACTCAGTTTATTACAGCAAGTCCTGTGATAAAAATCGAGAATCTGTGTTGAATTTCTAT
GAATTTCCGGAGGTAGAAGATGAACCAGTTGCTCTAGATAAAGTTAGTGATCCATGCAGT
GGTAGAGTCGTCCAGAAACGTGTGGAACAAAAAAGTGATGCGAAAAAGTTTCAAGTTAGA
GGAAGCAATGGTGTTTGTATAACTCCAGGAAATGCCGTATGGGCCAAAACAGCTTGCCAA
GTGTGGTGGCCTGCTGAAATCATTGACATAAGGCCCATTTTAGCTGATTCAAGATTCCAA
CAAACCGAGGAAAATGTTTTAGTTAAGTTTTACGGGGAACAGAAAAGTGTGTGGGTTAAT
TCAGCAAGAGATCTTTCAATGCTTGAGGATTGCTTTGAAGAAAGGAGCTGCAATTCAGTG
GAAAATTTCCAAGATGCTTTAAAACAAGTATTTGATGATTTCCATGAAATGCGCCATTTG
TTTTCTTTGCTTCATTTTTCCACATCTGCAATTTAG
>EDWA@DN10139_c0_g1_i3
ATGGAGAATCATCACCCTTCAACTCTCTTGTCCATGGATTCGAGTGCTTCCTCTCATGAA
GAATTGGATTTAGAAATGAATAGGCAAATTGTTCTTTCTCGTCCGCCCGATATCAATTTG
CCTCTCTCGGCCGAGCCTAGCCCTCCCCCAATGCTATGGAACTCTGACCACTGTGATATT
TTGGATGTTGGGCTCAGTTCACAAGCTTATGATACTGAGTGCTACCTAACAGTTCCCAAA
ACCGGGCGAAAATGTACCAAAAGGGTTGATAGTATATGGGGTGCTTGGTTTTTCTTTAGT
TTTTACTTCAAACCTGCTGTGAATGACAAATCAAAGGCCAAGGTTACTCGTGATGCAAAC
GGCGCTGTTTCTGGTTTTGATAAATCGGATCTCAATTTGGATGTTTTCATGGTTCAGCAT
GATATGGAGAATATGTATATGTGGGTTTTCAAGGAGAGACCTGAGAATGCATTGGGTAAA
ATGCAGCTTAGAAGTTACATGAATGGACATTCTCGCCAAGGGGAACAGCCCTTTCCCTTC
AGTGTCGATAAGGGATTCGTCAGCTCACACCGGATGCAGCGGAAGCATTACAGAGGACTG
TCGAACCCTCAATGTGTGCACGGGGTCGAGGTTGTTCCGTCACCGAATCTTAATGCTATT
GATGAAGAAGAACGTAAAAGGTGGATGGAGCTTACAGGAAGGGACTTGAATTTCACAGTT
CCACCTGAAGCTAGTGATTTCGGTTCATGGAGAAACCTTCAAAATACTGATTTCGAGCTT
GAACGGCCTGTGATTAAAAGTGTACCAAATTCTCACTCAAAGAAGCTGTTAAATGGTTCC
GGGCTCAATCTGTCTACTCAGCCATCTAGCCACGGCAATGGTGATGGGATCAATGGGATG
GACTTATCACTGATGAGCAACAAAAGGCGGAAAGACTTTTTCCCACATGGAATCGAGGAT
GATAGCTATTTGGCTGTCATTCCAGACATGGAAGTTCACCCCAATGAGCCGCACTGGTTA
AACGAATTCAATGGGGTAATGAAGAATGTTTACGGTCCCGTTACAGCTGCAAAAACCATC
TATGAAGATGAAGCTGGTTATTTGATCATCATAAGCTTGCCTTTTGTTGATCTTCAAAGG
GTGAAGGTTTCATGGAGGAATACTCTCACTCATGGCATCATTAAGGTATCATGTGTGAGC
ACGTCTCGGATGCCTTTCATCAAGAGACATGACAGAACCTTCAAGTTGACTGATCCAGCT
TCCGAGCATTGCCCTCCCGGAGAATTTGTTAGAGAGATAGCACTGTCGACTCGAATACCA
GAAGACGCTAACATCGAAGCTTATCATGATGGTGCAGGTTCTGCACTTGAAATTATGGTT
CCGAAACTGCCGGTGGTGCCAGAAGAACATGAAGTCCGGGTCTGCCTGCGGCCGAAGCTT
GTAGGTAGCGATCTCATGTTGACATGA
>EDWA@DN10139_c0_g2_i2
ATGGGCGACGATTTGCTCACAAGCTTGTCTATTGAAAATCACCACCCATCAACGGTTTTA
TCAATGGATTCTAGTTCAGCATCTCATGAGAAATTAGATCGAGAGATGAACAGATCAATT
CCGTATTCTCGAGCACCTGATATTAATCTTATTCCTCTATCGGCGTCGTGGAATTCAGAT
CCATTAGATATGTTGGATGTAAGTCTTGGAACTCAAGTTAACGAGGTTGATACTTTAGTT
ACAGTGTTGAAAACTGGGCAGCGTAAGTGTGCCAAGAGAGTGGATAGTGTTTGGGGTGCT
TGGTTTTTCTTTAATTATTACTTTAAGCCAGTTTTTAATGAGAAATCGAAAGTGAAGGTC
AATAGGGATGCAAATGGAGTTTCAGGGTTTGAGTTCGATAAGTCGGATCTTGAGCTAGAT
GTCTTTTTGGTTCAACACGATATGGAGAATATGTACATGTGGGCTTTTAGAGAGAAGCCT
GAAAATGCGTTGGGTAAGATGCAGTTGAGGAGTTACATGAACGGGCATTCCCGTCAAGGG
GAGCGCCCGTATCCATTTAGTGCTGATAAGGGGTTTGTTCGATCACATAGGATGCAGCGC
AAGCATTACCGAGGTCTTTCTAATCCCCAATGTGTGCACGGGATCGAGGTTGTTCCATCA
CCCAATCTCACAGGTCTTGATGAAGAAGAGCAGAAGAGGTGGATGGAACTTACAGGAAGA
GACCTGAACTTCTCGGTCCTGCCTGAAGCAAGTGAATTTTGTATCTGGAGGAATCTTGCT
AACACGGAATTTGAGATCGATAGACCCCTTCCAACTTTAAAAACTCACCCGCAGCCTCAA
CAGAAAAGGCTTCTTAATGGATCCAGTTTAGATTTGTCAACTCGGCCTTCAAACCATGCA
AATGGTGGTGTTACGGATCTCTCCACCATCAGCAACAAGAGGAAGAAGGATCTCTTTGTA
GATGGCAATGAAGACTGTTGTTTGCCCATTAATCAGCATATTGATAGCGTAAACGATACG
GAAATGCACCTGTACGAACCATCTTGGTTGAATGAGTTTAGTGGAGTAATGAGAAATGTT
TACGGGCCGGTTATGGCTGCCAAAACAATATACGAGGATGAACAAGGATACCTGATAATT
GTCAGCTTGCCTTTTGCAGATCTTAAGAGAGTTAAAGTTACATGGTGGAATAACCCAACA
CGTGGTGTAGTGAAGATATCATCTGTAAGCACATCTTGCATGTCGTTTATTAAGAGAAAC
GATCGAACATTCAAGCTTACAGATCCGTCGCCCGAGCATTGTCCACCAGGAGAGTTCATA
AGGGAAATACCTCTACCGACAAGGATTCCAGAGGATGCTAAGCTAGAAGCTTATGGTGAT
GAAACAGGATCTGGCCTCGAAATCATAGTGCCGAAGCACCGAACTGGTCCGGAAGAACAC
GAGGTTCGTGTCTGCCTTCGTCCTCGCCCCGAACCCGGTGAGCTTTTACTGTCATAA
>EDWA@DN10139_c0_g3_i2
ATGGGGGAAGCTCTTCTCACTACTCTGTCAATGGAGACGGATCACCCGTCTACACTTCTG
TCTATGGATTCCGGTTCTTTTCTGCCGGATGAATTGGAGAGAGAGATGAGTCGATCTATG
ATGCTTTCTCGGCCACCTGATATCAATCTACCGTTATCATCTGAGCTGAGCCCACCTCCA
TTGGCATGGAACGATTCATGTGACATCTTAGATGTTAGCCTTGCACCCCAGATTTACGAA
GCCGTTGTCAATGTCCCAAAAGTGGCTAAGAAGTGTATCAAGCGTCTTGACAGTGTATGG
GGTGCTTGGTTTTTCTTTACTTTCTACTTCAAGCCTGTTTTAAATGGGAAATCAAAATCT
AAGGTAATTAGGGACAGCAATGGCTTGTCCGGGTATGACAAGTCAGACTTGGAGCTGGAT
GCGTTCTTGGTTCAGCATGACATGGAGAACATGTATATGTGGGTTTTCAAGGAAAGGCCC
GAAAATGCACTTGGTAAGATGCAGTTGAGGAGTTACATGAATGGTCATTCTCGGCAAGGG
GAGCCCCCGTTTCCGTTTAGTGTTGGTAAAGGTTTTGTTAGATCTCATAGAATGCAGAGG
AAACACTACAGGGGTCTCTCTAATCCTCAATGTTTACATGGGATTGAAGTTGTGACGTCA
CCAAACCTCTCGAATCTTGATGATGAAGAGAAGAGGAGATGGAGAGAACTTACCGGCAGG
GATATAAACTTCTCTATTCCTCCTGAAGCAAGTGATTTTGCAGCTTGGAGGAATCTTACT
AACACAGAATTCGAGCTTGAGCGTCCCCCTGCTCCTTTGAGGGGTAATTTTAATTCCCAC
ACTAGGAAGCTGCTTAACGGTACTGGTTTGAACTTATCATCTCAGCCGATAGAACATAGC
AATGGTAATGGGATAGATTTATCACCTGTCTGTAATAAACGGAAAAAGGACTATTTCCGG
AATGGAAATGATGAGGATCCTTGTTTACCTAATAATTTGCATTCCAATGGAGTTTTGGAT
ATGAAATTCCACCCAGTCGAGCCAACATGGATGAATGAATTTAGCGGGGTAATGAAGAAT
GTGAATGGGCCCGTAACAGCAGCAAAAACGATATATGAAGACGATGAAAGCTTTTTGATC
ATCGTCAGCATGCCATTTTCGGATCTTCAAAGGGTGAAAGTTACTTGGAGAAATACTCCC
TCACATGGAATTGTAAAGATATCATGTGTGAGTACAGCTTGCATGCCATTCATTAAGAGA
CATGATAGGACATTTAAGCTAACAGATCCAGCACCCGAGCACTGCCCTCCGGGGGAATTT
ATTAGAGAAATTCCCCTTCCAAACCGTATTCCTGAAAATGCTAAACTGGAAGCATACCAT
GATGAGACTGGAACAATGCTCGAGATTATTGTGCCCAAGCATCATGGAGGACCAGAAGAG
CACGAGGTCCGTGTCTGCTTTCGCCCCTCCCCATGGAGTGAACGACCATTCATGGACCTC
GAGGAATCAATATTGTGA
>EDWA@DN1013_c0_g1_i5
ATGTCTGATTATTCCTTCTTAAACGATCAGCTCTCCAAACGCACCTCAATTTTCGGTTTG
CGTTTGTGGGTTGTTCTTGGAATCTGCGTTGGAGCTGCTATCGTCATTGTTCTCTTCCTT
ATTTCCCTTTGGTTCACTTCTAAACGCCAAAAGAAAGCGACCGGCAGCAGCCACAACAGC
GGCTTTAAGCCCATTCATAACTCTATTATCCCCACTGTTTCCAAAGAGATTCAGGAAATC
CGGGTCGACCCATCTCGTCATTCTAATCCAGATGCCAAGCTTCACCAAGCTTCAAACCCC
GACCCACTTCCAGAATCGGAGCATGTATTGGTTCTTCATTCGGAAGAAGACAACAGCACC
GTCTCCGGGCGCAACAGAATTCACATTGAGATAGGGAAGGATCATCGGATTGCATATCCC
GAACGTGGAGCTGGGTCGGGCCATGGATCGGGTGAGGCCCGGTCTGGTGATCAGGGGATG
GCGATTATGTCGGTTCCGGAAGTTTCCCACTTGGGCTGGGGACATTGGTATACTTTGAGA
GAGCTTGAGGAGTCTACTAATGAGTTTGCTCCTGAGAATGTGATTGGCGAAGGCGGTTAT
GGAATTGTTTACAGTGGCGTTTTGGAAGACAAGACTAAAGTTGCTGTGAAGAATCTACTA
AATAATAGGGGTCAAGCTGAAAAGGAGTTTAAGGTTGAAGTGGAAGCAATTGGACGCGTA
AGACACAAGAATTTGGTGAGGTTACTTGGTTATTGCGCGGAAGGAGCTCATAGGATGCTT
GTTTACGAATACGTTGACAATGGGAATTTAGAACAATGGCTTCATGGAGATGTTGGGCCT
TGCAGTCCTCTTACATGGGAGATCCGTATGAATATAGTGCTTGGAACTGCGAAAGGATTG
ACATATCTGCATGAGGGACTTGAACCTAAGGTTGTTCATCGTGATATCAAGTCGAGCAAT
ATTTTGCTTGATAAACAGTGGAATCCAAAAGTATCTGACTTTGGCCTAGCAAAGCTCTTG
GGTTCGGAGAGGAGCTACGTGACAACTCGCGTGATGGGAACATTTGGATATGTGGCTCCT
GAATATGCTAGCACTGGCATGTTAAATGAGAGAAGTGATGTATACAGCTTTGGCATTCTT
CTTATGGAAATAATTTCAGGAAGAAATCCAGTGGATTACAGCCGGCCTCAAGGAGAGGTT
CATAGATATTGA
>EDWA@DN1013_c2_g1_i2
ATGGCCGACATGATAAAACAAGTAGTGGTGTGTCTTCGACAAGAAGCACCTTCCTCATCT
GCTGAAGCTGCTCAGCATATCTCTCGAGCTCCAATAGATAAGCTCAAACGTTATCAAGTT
TATACATTTACTGGCCAAGATCTGGATAATCCTGAAATCGCAGAATATTGGCTAGAAAAT
ACTTTAAAAGTAATCAACAAGCAACTGAAATGCCCTGAGGAGCATAAGTTGGAGTGTGCT
TTAGCCCTGATTGCAGATGAAGCACAAAGCTGGTGGAACACTGTAACTCTCACTGTACCT
GAACATAAAGTAACCTTGGACTTTTTCCTCCAGGAGTTTCATAAAAAGTATATTAGTGAG
CATTACCTCGCTGAAAGACGTAAAAAGTTCCTCCATTTGAAGCAAGGAGGAAGTCCAGTA
GAGCAGTACATTCATGATTTCTGCAAGTACGCTAGATATGGTACTGATATCATCCACACT
GAAAAAGAAAAATGTAGAATGTTCGTAGATGGCCTCTGCGATGAATTACGTCCTCTTTTT
GTTGCTCTGGAAATCGAGGATTTTCAAATACTGGTGAATCGAGCCATTGCAACTGAAGCT
TCTCAAAGAGCCTCGGAAAGAAGGAAGGGAAACCAAGCTCGACCTGATAAAAGATTCCGA
GAAGATTCCAAACCTCCTCAATCTCAAAAAAGAGGAAGACAGTGGGACCAAAGGTCATCT
GACAATCAACAGCTACCTAGCTCTAATTATGTATCTCAATTTCCGTATGGTGGGACAACT
GTTACGCGTACAACCTCAATAAACAGTACAGGAGGCTCTGCCAAAAGTTCTCAGATCCCT
CTGTGTAATTTTTGTCAAAAGAGACATTTGGGACAGTGCCGTAAACAGTCAAGTTCTTGT
TACCTGTGCGGAGAATCTGGTCATTTCATCCGACAATGCCCCCAAAATCCACAAGCCCCT
ATCTCTATAGCCTCCCAGAACGTTCCAGTAAAAGGGAGGGGAATAAATCAAGCACCGTCT
GGTTCTTCTGGAAGGCCCCGTAACAATAATGCTCCTTCAGCTAGCCGGAATCCAAAGACC
TCAGCCCAGATGTACCACGTTCGAGGACGCGAACAAGAAGATGACCCTGATGTTGTTGCA
GGTATGGTGGAGTTAGGTTCTGAATTTGTTTATGCTTTGATAGATCCAGGCTCCACGCAT
TCCTTTATTAGTGAACCTTTGATTGAAAAATATGCCTTAAAATATGATCATGTTGCTTCC
GAAATACTTGTGTCAAACCCATTAGGAGATAGTGTAGCAATCCAAAAGATCTGTAGATCT
TGTCCCCTAAAAATCCAAGGAATTCCTTTTCCGGCCCATTTGATGGTCTTACCCTTTAAT
GAGTTCGACCTTATCCTTGGTCTAGATTGGCTAGCTGAACATCAAGCATGGGTAGATTGT
TCTAAAAAGAAATTATATCTTCGTGGACTAGGTAGAGAAAGCATCACCTTAATGAAATCT
AAATGTCAGAGTAGTCTTATGTGTGCCTTAGAATCTACGAAGGAACTAAAGCCTGAAGAT
ATACCCATAATAAGAGATTTTCCTGACGTATTCCCTGAAGAACTTCCGGGACTTCCTCCT
ATACGTGAAGTTGAGTTTGGGATAGAAGTTCAACCTGGAACTACTCCAATTTCTATCGCT
CCATACAGAATGGCTCCAATGGAGTTAAAGGAGTTGAAGGCCCAAATCCAAGACCTTGAA
AGTAAGGGGTTTATTCGACCGAGTTCCTCACCCTGGGGAGCACCGGTTTTATTTGTGAAA
AAGAAAGATGGATCGATGCGCTTATGCATCGACTATCGACAACTGAATAAAGTAACAATA
AAAAATAAGTACCCGCTTCCTAGAATAGACGACCTATTTGATCAACTAAAGGGTGCTTCT
GTCTTTTCTAAGATAGACCTCCGATCTGGTTACTATCAAATGCTCGTGAAGGAACCAGAT
GTTTCAAAAACAGCCTTTCGAACCAGATATGGTCATTACGAATTCTTGGTGATGCCTTTT
GGGCTCACCAATGCTCCTGCAGCCTTTATGGATCTGATGAACCGAATATTTCGGCCTTAT
CTTGATAAATTTGTCGTTGTCTTCATAGACGACATTTTGATCTATTCGAAAGATTCTGTA
CTCACAAAGAACATCTTCGGATTGTACTCCAAACCCTCCGTGAAAAACAACTCTATGCTA
AATTTAGTAAATGCGAGTTTTGGCTGA
>EDWA@DN10140_c0_g1_i3
ATGGAGTGCGTTGTTCAGGGAATCATAGAGACACCGTATGTTGAAGCACTCGAGATTCTA
CTTCAAGGTCTTTGTGGTGTTCATAAACAAAGTTTAAGGGTCCATGAAATTTGCCTTAAA
AGCGGTCCAAATCTTGGATTTGTTGCTTCAGAGGTCAGATTATTGTGTGATCTTGAGCAG
TCTGAACCTACTTGGACTGTTAAGCATGTTGGCGGTGCAATGAGGGGTGCTGGGGCGGAG
CAAATTTCTGTTCTAGTTAGGAGTATGGTAGAAAGCAAAGCAAGCAAGAACGTGCTTCGG
TTATTTTATGCGCTCGGATACAAATTGGATCATGAGCTGCTGAGGGTGGGATTCACCTTT
CATTTCCAGAGGGGAGCTCAGATAACTGTAACTGTTTCATCTGTCAATAAGATGCTAAAG
CTTCATGCGACGGATGGGGATGGGCCTGTGCCTGTAACGCCTGGTATACAGCTTGTAGAA
GTGACTGCCCCCGCAACGTCTGAAAATTATAATGAAGTCGTCGCTGCTGTGTCTTCCTTC
TGTGAATATCTCGCACCGCTGCTGCATTTGTCAAAGCCAGGTGTCTCGACCGGTGTAGTC
CCTACAGCTGCTGCAGCTGCTGCATCTCTTATGTCCGATGGTGGGGGCACAACCTCGTAA
>EDWA@DN10140_c0_g3_i2
ATGAAAACGGGGTTCGTTTTGAGGCGGCGGTCGATATCGACTTTGTCTCACCTCTGCCAA
AGAATCAAGCAAACAGATAATGAGATAGTGCAAATGTTCCGGTTGCCTAGTCCGGAGAAC
GAAGTGCCGGACTTGGCTTTTAAGCGGAATTTACCAAAGAAGAACTCTTATTCTCGAACG
TTGGACAAGAGGTTTATTAGGATTTTGAAAATATTTAAGTGGGGGCCTGATGCCGAGAAG
GCATTGGAAGTGCTGAAGTTGAAGGTGGACCATTGGTTGGTTCGTGAGGTTTTGGAGATA
GATGTAGAGATTAATGTTAAGATCCAGTTCTTCAAGTGGGCCGGGAAAAGAAGGAATTTT
GAACATGACTCTACTACATACTTGGCTCTGATTCGTTGTTTAGATGAAGCAGGACTTGTT
GGTGAAATGTGGAAAACCATCCAAGACATGGTTCGGAGTACATGTGTTATCGCTCCGGCC
GAATTGTCCGAGATTGTGAGAATATTAGGCAAGGCTAAAATGGTGAACAAGGCTCTCTCC
GTGTTTTATCAGATTAAAAGCCGCAAGTGCAAGCCGACAGCTAGTACTTACAATGCTGTA
ATCTTGATGTTGATGCAAGAAGGGCACCACGAAAAGGTTCACGAGCTATATAATGAGATG
TGTAATGAGGGAAACTGTTTACCGGACACAGTAACATACAGTGCACTTATATCCACTTTC
AGTAAGTTAGGCCGTTATGATTCCGCCATTAGACTGTTTCAGGAAATGAAAGAGAATGGA
TTGCACCCTACACCTAAGATTTATACAACCTTAATTGAAATCTATTTTAAGCTAGATAAC
ACCGAGGCAGCTTTAGGTCTAGTGCAGGAGATGACAAGAAAGGGCTGTAGCCCTACTGTT
TTCACTTACACGGAGTTGATAAAGGGGCTCGGAAAAGCCGGAAGGGTAGAAGATGCCTAT
GGAATATTCATGAGCATGTTAAAAGAAGGGGGTAAGCCTGATGTTGTACTTATTAACAAT
ATGGTTAACATTTTGGGTAAAGCGGGTCGATTAGAAGATGCTCTTAAGCTTTTCAATGAA
ATGAAGTCTTGGGAATGTGTACCAAATGTTGTAACATATAACACTATAATTAAAGCTTTA
TTCGACTCCAAAGCCCCGATTTCCGAGGCATCTTCATGGTTTGAGAAGATGAAGGCCGAT
GGTGTTGTTCCCAGTTCATTTACTTATTCAATTCTTATTGATGGCCTCTGCAAGGCAAAC
AGAGTCGAGAAAGCTTTGTTACTCCTTGAAGAGATGGATGAAAAAGGGTTTCCGCCTTGT
CCGGCTGCATATTGTAGCGTGATCAACAGTCTAGGAAAGGCAAAACGATATGAAGCTGCA
AGTGAGCTATTTCAGGAATTGAAAGAGAATTGCGGACGTTCCAGTGCTCGGGTTTATGCT
GTGATGATAAAACTTTTTGGAAAGTGTGGTAATCTGAGTAAGGCTGTTGATCTATTCAAT
GAGATGAAGAAGCTGGGATGCAACCCTGATGTTTATACGTACAATGCACTCATGTCGGGG
ATGGTAAGGGCAGGCATGATAGATGAAGCTCATTCCTTGCTGAGAACTATGGAAGAAAAT
GGTTGCGTCCCAGACTTGAATTCTCATAATATCATTCTAAATGGCTTAGCTAGGACAGGT
GGCCCAAAGCGGGCAATCGAAATGCTTACAAAGATGAAGAATTCAAAGATTAAACCGGAT
GCTGTATCTTATAATACTGTTCTTGGCTCTCTCAGCCGAGCCGGTATGTTTGAAGAGTCT
GCAAAGTTAATGAAAGAGATGAAAGCAAGAGGTTTTGAATACGATCTCATCACCTACTCA
TCAATACTCGAGGCAGTCGGCAAGGTTGATGAAGATCGTAATCCTACTACTTACTGA
>EDWA@DN10141_c0_g1_i2
ATGTCGAAGAACATTCTGGTGACCGGTGGAGCCGGTTATATAGGGAGCCACACAGTGTTG
CAGCTGCTTTTAGGCGGATACAAAGTGGTCGTCGCTGATAATCTGGACAATTCCTCGGCC
GTCGCTATCAAAAGAGTCGAAGAACTCGCCGGCGAATTCGGAAGAAATCTTTCTTTTCGC
CAGGTGGACCTTCGGGATAGATCAGCACTCGAAAAGTTTTTCGCTGAGATAAAGTTCGAA
GCTGTGATTCACTTCGCTGGACTAAAAGCAGTTGGTGAAAGTGTAGAGAAACCATTGCTC
TATTATGACAACAATCTCATTGGGACAATCACCCTGTTGGAAGTCATGGCTGCTCATGGA
TGTAAAAATCTTGTGTTTTCATCGTCTGCTACTGTTTATGGTTGGCCGAAGGAGGTTCCA
TGTACAGAAGAGTTCCCCCTGGCTGCGGTGAATCCATATGGACGGACAAAGCTTTTCATT
GAAGAAATTTGCCGTGACATCCATAATTCTGATCCTGAATGGAAGATCATACTTCTAAGA
TATTTTAATCCAGTTGGTGCACATCCTAGTGGCCATATAGGTGAGGATCCCCGGGGTATT
CCAAACAATCTCATGCCTTTTGTGCAACAAGTTGCCGTTGGGAGGCGGCCATCATTGACA
GTTTTTGGAAATGATTATTCAACAAAGGATGGTACTGGGGTACGTGATTATATCCATGTT
GTTGATTTAGCAGATGGCCACATTGCTGCACTACGCAAATTATCCAATCCAAATATAGGT
TGTGAGGTCTACAACTTAGGAACGGGTAAGGGAACGTCGGTTTTGGAGATGGTTGCTGCG
TTTGAAAAGGCATCCGGGAAGAAAATACCTATTGTAATGGCTGGACGCCGACCAGGTGAT
GCCGAGATTGTGTACGCTTCAACCGAAAAGGCGGAGCGTGAGTTGAACTGGAGGGCGAAA
TATGGCATCGAAGAAATGTGCAGGGATCAGTGGAACTGGGCCAGCAAGAATCCTTACGGA
TATGCGCCTCCCGAGTCGAACTGA
>EDWA@DN10141_c0_g1_i3
GACATCCATAATTCTGATCCTGAATGGAAGATCATACTTCTAAGATATTTTAATCCAGTT
GGTGCACATCCTAGTGGCCATATAGGTGAGGATCCCCGGGGTATTCCAAACAATCTCATG
CCTTTTGTGCAACAAGTTGCCGTTGGGAGGCGGCCATCATTGACAGTTTTTGGAAATGAT
TATTCAACAAAGGATGGTACTGGGGTACGTGATTATATCCATGTTGTTGATTTAGCAGAT
GGCCACATTGCTGCACTACGCAAATTATCCAATCCAAATATAGGTTGTGAGGTCTACAAC
TTAGGAACGGGTAAAGGAACATCGGTTTTGGAGATGGTCACTGCCTTTGAAAAGGCATCC
GGGAAGAAAATCCCTATTGTAATGGCTGGACGTAGACCCGGTGATGCCGAAATCGTGTAT
GCTTCAACCGAAAAGGCAGAGCGTGAATTGAATTGGAGGGCAAAATACGGAATCGAAGAA
ATGTGCAGGGATCAGTGGAACTGGGCCAGCAAGAATCCTTATAGATATGGAAGTCCAGAG
TCAAAGTGA
>EDWA@DN10141_c0_g1_i7
ATGTCGAAGAACATTCTGGTGACCGGTGGAGCCGGTTATATAGGGAGCCACACAGTGTTG
CAGCTGCTTTTAGGCGGATACAAAGTGGTTGTCGTTGATAATCTGGACAATTCCTCGACC
GTCGCTATCAAAAGAGTCGAAGAACTCGCCGGCGAATTCGGAAGAAATCTTTCTTTTCGC
CAGGTGGACCTTCGGGATAGATCAACACTCGAAAAGTTTTTCGCCGAGATAAAGTTCGAT
GCCGTGATTCACTTCGGTGGACTAAAAGAAGTTGGTGAAAGTGTAGAGAAACCATTGCTC
TATTATGACAACAATCTCATTGGGACAATCACCCTGTTGGAAGTCATGGCTGCTCATGGA
TGTAAAAATTTTACTGACAGATTTGAAATCCAGCAAGACAAACAACAATGA
>EDWA@DN10141_c0_g1_i8
ATGTCGAAGAACATTCTGGTGACCGGTGGAGCCGGTTATATAGGGAGCCACACAGTGTTG
CAGCTGCTTTTAGGCGGATACAAAGTGGTCGTCGCTGATAATCTGGACAATTCCTCGGCC
GTCGCTATCAAAAGAGTCGAAGAACTCGCCGGCGAATTCGGAAGAAATCTTTCTTTTCGC
CAGGTGGACCTTCGGGATAGATCAGCACTCGAAAAGTTTTTCTCTGAGATAAAGTACTGT
AAGGAATCAATATGCAGTTTTCTTTGCCTTTTCCTCTGGCTGCTCATGGATGTAAAAATG
TATTTCCCTTCACGCTCCTTTTGTATCATAGTTTTACAGCTATATGCCTTTAGTAATTAC
AAAATAAATTACTTTAGTTTCCAGCCTTCCACTTCTTTGCATCAGCTAGGAGCTTATTAA
>EDWA@DN10142_c0_g1_i1
ATGTATCAGAAAATGGATCCGATTTCGACCCCGCCTTCAAACTCCCAGTCCAAATCAGCT
TCCCGTCTAGCAAGAATCGGATACTCCGTCGCTGAATCCGGTATCCCACATCTCTCTCTG
GACCACATTTCGCCGTCCCCCAAGAAAGTAACCATTCCAGCTTCACCGTCCCCTCTTTCT
CTTAGATCGTCTACCAACTCTTTGCCTCTCCACGAACTCTTGCTTCTCTCCCCTGCTTCT
CCTCTTCGAAAATCAAGAACCCGGCTCGCCGATCGGATCGAAATGGCGGAGGAAGTTGCC
GCGGCGGAGCACAGTGGCGGTTCTCGTCGGAAATGCAAAACCAGGACTACCCAGACGGGT
GGTTTGGGATGTGGGACCCCTAGGAACAGCAGAAGGTCGAGGAGGAGGGTGGAGATGGAG
TTGAGAGAAGAGAGGGATTTGGTTTTGGGGGAGGAAATGGTGAAACCGAGGAAAAGAAGG
AATAGCGGGAAATCGAAGAAGGAGAAACCCAGTTCGGTCCCTTCTCTTCCTTCTTCGAGT
TTGTCCCCAAAAGCTGGTGATTGCGAAAAGAGTAATCTTGATCGGCTTGGAGAGATGATT
ACTGATATGGTCATGTGGACTGATGTTGCAAAATCAAGTCTCTGGTTTGGATTCGGATGT
CTATGTTTCTTATCTTCTTGCTTTACCAAAGGTGTTCCTTTTAGCATTTTCTCTGTGCTA
TCCCACATTGGTCTTCTGTTTCTAGCCTTTTCCTTCTTCTCCAACTCAGTGTGTCATAAT
GTTGAGAAGAGGAATGGATTCAAGCTAAGGGAAGAAGATTTTCTGACACTAGCCAAACTG
GTACTTCCGGCTACAAATCTTGCAATTTCGATGATGAGAAAACTCTTCTCCGGCGAACCA
TCCATGACCCTCAAGGTGACTACCAAAATCAAGATTTCCCTTATTGGTTGA
>EDWA@DN10143_c0_g1_i2
CTGCCTGATGTTGCCCTGGAAGGTGATAAGTTCCATCCTCGAGGGAGAGATGAAGCTTAT
GCTGACAGTTCACATAGATTCCCAAGAGAGAGACACCATGTTCATCCATCCAGAAATAAT
AGAATAAATTTTATGCGTGGAAGAGGTAGGATTTCCAGTCGGATAGACACCCTGCGTGGT
GATCAGGATTCAGAATGTAACTTTGCAGGTCCTACAGAATTTCGTGTTGTGAGAAATAAA
TATGCATCTGCTGTTTCTGATGCAGATCTAAACTTTAGTAGCTATAAAAATGGGCAAGAT
GGTGCATATTTTGGTACAGGAAGAGATGGGAGAAAGATCTTGAATGATGATCCGTCAATT
TTCCCCCAATTACCCCCAAGGAGGCGG
>EDWA@DN10143_c0_g1_i4
GACAGTTCACATAGATTCCCAAGGGAAAGGCATCATGTTCAGCCAGCCAGAAATAATAGA
ATAGATTTTATGCGTGGAAGAGGTAGGATTTCCAGTCGAATAGTCACCCTGCGTAGTGAT
CAGGATACAGAATGTAACTTTGCAGGTTCTACAGAATTTCGTGTTGTGAGAAATAAATAT
GCATCTGCTGTTTCTGATGCAGATCTAAACTTTAGTAGCTATAAAAATGGGCAAGATGGT
GCATATTTTGGTACAGGAAGAGATGGGAGAAAGATCTTGAATGATGATCCGTCAATTTTC
CCCCAATTACCCCCAAGGAGGCGG
>EDWA@DN10144_c0_g1_i1
ATGGGGGTTTCCGATAATATGCTGCATAAAGAGATATCAAAGGTGGTAAGTGGTGGTCAT
TCTGAGGGAAGGTTGGAAAGGGTGCCAACTGAAAATGGTCACCTTGCCCCCATGTTTAAG
CAGCGCAAAGTGTCGGCTGTTCGGGATTTTCCGCCAGGGTGCGGAAGGTTGGCTGCACTA
ATAACCAATCCAAGTGAACGAGCACAAGGGCAGGCAATTTCCGAGTTAGAAAAGCCAGCA
TTATTGCCTGATTATGCAGATAAGGCCCAGTGTGAAAAGCCAGCAGTATTGCCTGATAAT
GCTAAAATGGTTCACTTTTCAGGAGACTCCGAAGTTGCGACCTGTTTGATAAATGAAGTT
TCTGGTTCACAGAAGGTTTTGTCCGAGGAGAATGCTGCCATTTCTCAGGGGGAAGTTCCA
CGAAGTGGTGTGAGCTTACATCTTGTTGAGAACAGTTTAGAGAAGACTTTAGCAAGAAGT
TATCGTCCTCGGAAAGGAGTCACTGTTGTGAGAGACTTCCCTCCATTTTGCGGAAGAAAT
GCTCTGCCGCTTGGTGAAGAGGAGCGTGCAAAATGGCTTACCTCTTTGAAGAACAAGGGT
TTTAATCTAGAGAAGTTAGTAAATAAAGAACCCCTGGAAGAGACCTTATGTACTGATGTG
AGACAAGTGATAGAGGATGCTCGGGATATGCATGCTCTAGATGGTAAAGTAGAAGATGGT
GCTCTTAGGCTATCCGTTGAAAGTATTCAATCTAAACCTGAAGAGCCAGCTTCTGAAAAA
TTGGTAAAGCAAGGTTCTTATGAAGCTTATTCCAGCAATGATATGGAGGAGGATGTGGAA
AATATGAGTAAAAACAGCATCAAGCCTTGTGAAGTTTTTCCAAATGAGTGTGATAGCAAC
TTCAAGAAAGTAACCGGGACAAGGGATATATATGCTAGAGGTTTGGGGGAAAACCCTATA
CGTGATATTGTTGTCTATGAAGGGGACAATAGTTTTGAGAAAAAACTTCCTGATTCATCT
GCTTTTGAGGATCAATTGCTAGAGATTGTCGCCTATGAAGAGGGCTCAAGTTTTGAGAAA
AAGCTTTCGGATTCATCTTCTTTTGAGGATCAATTGCTGGATGAGAATCACGGGAGTCAA
GAAATTTTACCAAATGGTCCTCGTCGACAAGGGAAAGTCACCTGGAAACCTGATCTGGCT
GGTGGTTCATTAAAAAGAAAAAAAGAGAGCAATACTATATTGCCACCGCCACGAGCAAAT
ACCATGGAGAGTTCTTCCAAAAAAAGGGATCATAAAGGTCTTGGTCAGGCCATTGTTTGG
AACAAGGACGACTTGTTGCAGCAGGATGGGCAATATGCAAATGACAATTTTGCTAAGAGA
TCATGCAGTTATGACGTGAGTCTTCCTCCTTGCCCAAGTAGTAGAGCTCATGATAATGAT
GCAATGACTTCTCGGAACAAAGTGAGAGAGACTTTACGCTTATTCCAAGCTATCTTTCGG
AAGCTCTTACAAGAAGAAGAATCAAAGATGAAGGAACAAGGAAAGTCTAATAAGAGGATA
GATATCCTAGCTGCAAAAATTCTCAAAGAAAAACAAAAATATGTTAACACAGGCAAACAG
ATCATCGGACCTGTCCCTGGCGTTGAAGTTGGTGATGAGTTTCAGTATTTTGTTGAGCTC
AATATTGTTGGCCTTCATCGCCAGAGTCAGGGTGGTATAGATTATGTAAAGCAAGGTGAA
AAGATCATTGCTACCAGTATCATAGCTGCGGGGGGCTATGAGAATGATTTGGATAGTTCA
GATGTCGTGAGTTACATGGGCCAGGGAGGAAATGTCATGCAGAAAGGTAAACAACCAGAG
GACCAAAAGCTTGAAAGAGGAAACCTTGCTTTGGCAAATAGCAAAGCTGTTAGGAATCCG
GTTAGGGTGATTCGTGGTGAAACAAGATCGTCGTCTACTTTATTGGAAAGTAGAGGTAAG
ACATATGTTTATGATGGACTTTATTTAGTGGAGGAGTTTAAGCAAGAACCAGGACCACAT
GGTAAGCTGGTCTACAAATATAAGCTGGTCAGAATTCCGGGACAACCAGAGCTCTCTTGG
AAAGTTGTAAAGAAATCTAAGGTACGGGAGGGGCTCTGTGTAATTGATATTTCACTACGG
AAGGAGAAGTTTCCAATTTGTGCTATAAACACCATAGATGGTGAAAAACCACCATCATTT
GTGTATGAACCTCACATGATCTACCCTGACTGGTGCCGCCCTATTCCTCCCAAAGGTTGT
GGTTGTATTAATGGATGCTCAGAATCAGGGAATTGTTCCTGTGTGATCAAGAATGGAGGA
GAGATTCCTTATAACCATAATGGGGCCATTGTTGAAGCAAAGCCCCTTGTCTATGAATGT
GGTCCTAATTGCAGTTGTCCTTCTTCTTGCCATAATAGAGTCAGCCAACACGGCATAAAA
TTTCAGCTTGAAATCTTTAAAACTGAATCAAGAGGCTGGGGTGTTAGATCCCTAAATTCT
ATCCCTTCCGGAAGTTTTATCTGTGAGTATGCTGGAGAGCTCCTCGAAGACAGGGAAGCT
GAAGAAAGAAAAGGGAATGATGAGTATCTGTTTGATATTGGAAATAATATTGACAGTTCG
CTCTGGGATGGTCTTTCAACCATAATGCCGGATGCACATTCAAGTTCTTGCCAAGTTGTA
CAGGAAAGTGGTTTCACCATTGATGCAGCTCGGTGTGGCAATATTGGGCGATTCATAAAC
CATAGTTGTTCACCTAATCTTTATGCACAAAATGTCCTTTATGACCATGAAGATTTGAGA
ATCCCACACATAATGTTCTTTGCTGCTGAGAATATCCCTCCCTTGCAAGAATTGACATAT
CACTACAATTATATGATAGATCAGGTTCGAGACGAAAATGGTGACATAAAGAAGAAAATA
TGCTACTGTGGTTCTTCTGAGTGTACTGGTAGGCTGTATTAA
>EDWA@DN10144_c0_g1_i2
ATGGGGGTTTCCGATAATATGCTGCATAAAGAGATATCAAAGGTGGTAAGTGGTGGTCAT
TCTGAGGGAAGGTTGGAAAGGGTGCCAACTGAAAATGGTCACCTTGCCCCCATGTTTAAG
CAGCGCAAAGTGTCGGCTGTTCGGGATTTTCCGCCAGGGTGCGGAAGGTTGGCTGCACTA
ATAACCAATCCAAGTGAACGAGCACAAGGGCAGGCAATTTCCGAGTTAGAAAAGCCAGCA
TTATTGCCTGATTATGCAGATAAGGTCCAGTGTGAAAAGCCAGCAGTGTTGCCTGATAAT
GCCGAAAAGGTTCACTGTGAAACAAATTTTTCAGGAGGCTCCGAAGTTGCGACCTGTTTG
ATAAATGAAGTTTCTGATTTGCAGAAGGATTTGCCTGAGGAGAATGCTGCCATTTCTGAA
GGGGAGGTTCCACAAAGAGGTGTGAACTTGCATCTTGTTGAGAGCAGTTTAGAGAAGACT
TTAGCAAGAAGTTATCGTCCTCGGAAAGGAGTCACTGTTGTGAGAGACTTCCCTCCATTT
TGCGGAAGAAATGCTCCACCTCTTAGTGAAGAAGAGCGTGCGAAATGGCTTACCTCTTTG
AAGAACAAGGGTTTTAATATAGAGAAGTTTGTAAATAAAGAAACCCCCTTGGAAAAGACC
TTATGTGCCAATGTAAGACAAGTGATAGAGGATGTTCAGGATATACACACTCTAGATGGT
AAAGTAGAAGGTAGTGCTCCTAGGCTCTCTGTAGAAGGTATTCAATCTAAACCTGAAGAG
CTAGCTTCTGAAAAAATGGAAAATCAAGGTGCGTATGAAGCTTATTCCAGCAACGATATG
GAGGAGGATTCGGGAAATATGAGTAAAAACAGCATCAAGCCTTCTTGTGAAGCTTTACCA
AATGAATTTGATAGGAACTCTGAGAAAGTAACCGAGACAGGGGATGTATATGCTAGATGC
TTGGAGGAAAACCCTATACGTGATATTGTTGTCTATCAAGGGGGCAATAGTTTTGATAAA
AGGCTTCCTGATTCATCTTCTTTTGAGGATCAATTGTTAGAGGAGGGTCGCATTGTTGTC
TATGAAGAGGGCAACAATTTTGAGAAAAAGCTTCCTAATTCATCTGCTCTTGAGTATCAA
TCGCTGGAGGAGAATCATGTGAGTCCAGAAAATTTATCAAATGGTCTTTGTCGACAAGGG
AAAGTCACCTACAAACCTAACCTGGCTGGTGGTTCATTAAAAAGAAAAAAAGAGAGCAAT
GCTATATTGCCACCACCACAAGTAAATACCAAGAAGAGTTCTTTCAAAAAAAGGGCTGCT
CATAAAGGTCGCGGTCAGGTCATTGTTTGGAACAAGGAAGACTCGTTGCAGCAGGATGAG
CAATACATAAATGATAATTTTGCTCAGAGCTCATGCAGTTATGATGTGAGTCTTCCTCCT
GGCCCAAGTATTACAGATCATGATAATGGTGCAATGACTACACGGAACAAAGTGAGAGAG
ACTTTACGCTTATTCCAAGCTATCTTTCGGAAGCTCTTACAAGAAGAAGAATCAAAGATG
AAGGAACAAGGAAAGTCTAATAAGAGGATAGATATCCTAGCTGCAAAAATTCTCAAAGAA
AAACAAAAATATGTTAACACAGGCAAACAGATCATCGGACCTGTCCCTGGCGTTGAAGTT
GGTGATGAGTTTCAGTATTTTGTTGAGCTCAATATTGTTGGCCTTCATCGCCAGAGTCAG
GGTGGTATAGATTATGTAAAGCAAGGTGAAAAGATCATTGCTACCAGTATCATAGCTGCG
GGGGGCTATGAGAATGATTTGGATAGTTCAGATGTCTTGAGTTACATGGGCCAGGGGGGA
AATGTAATGCAGAAAGGTAAACAACCAGAGGACCAAAAGCTTGAAAGAGGAAACCTTGCT
TTGGCAAATAGTAAAGTTGTTAAGAATCCGGTAAGGGTGATTCGTGGGGAAACAAAGTCG
TCGTCTACTTTGTTGGAAAGTAGAGGTAAGACATATGTTTATGATGGACTTTATTTAGTG
GAGGAGTTTAAGCAAGAACCAGGACCACATGGTAAGCTGGTCTACAAATATAAGCTGGTC
AGAATTCCGGGTCAACCAGAGCTTGCTTGGAAAGTTGTAAAGAAATCGAAGGTGCGGGAG
GGGCTCTGCGTAAATGATATTTCACAACGGAAGGAGAAAATTCCAATTTGTGCTATAAAC
ACTATAGATGGTGAAACGCCCCCATCATTTGTGTATGAACCTCACATGATCTACCCTGAC
TGGTGCCGCCCTATTCCTCCCAAAGGTTGTGGTTGTATTAATGGATGCTCAGAATCAGGG
AATTGTTCCTGTGTGATCAAGAATGGAGGAGAGATTCCTTATAACCATAATGGGGCCATT
GTTGAAGCAAAGCCCCTTGTCTATGAATGTGGTCCTAATTGCAGTTGTCCTTCTTCTTGC
CATAATAGAGTCAGCCAACACGGCATAAAATTTCAGCTTGAAATCTTTAAAACTGAATCA
AGAGGCTGGGGTGTTAGATCCCTAAATTCTATCCCTTCCGGAAGTTTTATCTGTGAGTAT
GCTGGAGAGCTCCTCGAAGACAGGGAAGCTGAAGAAAGAAAAGGGAATGATGAGTATCTG
TTTGATATTGGAAATAATATTGACAGTTCGCTCTGGGATGGTCTTTCAACCATAATGCCG
GATGCACATTCAAGTTCTTGCCAAGTTGTACAGGAAAGTGGTTTCACCATTGATGCAGCT
CGGTGTGGCAATATTGGGCGATTCATAAACCATAGTTGTTCACCTAATCTTTATGCACAA
AATGTCCTTTATGACCATGAAGATTTGAGAATCCCACACATAATGTTCTTTGCTGCTGAG
AATATCCCTCCCTTGCAAGAATTGACATATCACTACAATTATATGATAGATCAGGTTCGA
GACGAAAATGGTGACATAAAGAAGAAAATATGCTACTGTGGTTCTTCTGAGTGTACTGGT
AGGCTGTATTAA
>EDWA@DN10146_c0_g1_i1
CGTTCCAGCTCCCCTAGCACAGCAGTCAACCCATTGCCAGCATACTTGCAACCGTCTGCC
TTTGTTTCTACTCCAATGTATCTGCCCCAGAGTTCTGAGAAAATGGAGGAAAATTCTGTC
CAATCAGGCCTTCCATTTGGTGGCATGCTCACTAGGGAAACCGTTCGGAATGCTCCCCAC
TGGATGGAGTGTTTTCGTGGGGGTAGCAATAGGAGTATGCACTCTGATCCCTTGCTTGGT
GAGATAGAAAATCTTGACTTGTACAAGTCTGTACATAATGGATCCCGGGAACATTTCTCA
ATGGAGTTTCCAGCCTGTACAACTGGGCATCAGACCCAAGGTATATTGGCAGATGAGTTC
CCTCATCTTGAC
>EDWA@DN10147_c0_g1_i1
CTTACGATTAGTTGTATTGGATATGCAATCCCCTTCATTCTATGCGCTACTATCTGCTGT
TGCCTGCCTTGTATTATTTCCGTCCTTGGATTTAGAGAGGATCTATCACAAGCCAGAGGC
GCTACACCTGAATCTATAGAGGCTTTGCCAACTTACAAGTTTAAGGTGAAGAAAAATAAA
AACAGTGATGGTAAGGAAATCAACTCAGGTGTCAGTGAAGGTGGTGTCGTGGCTGCAGGA
ACGGAAAAGGAACGTGCCATCTCTGGAGAAGATGCAGTCTGCTGCATTTGTTTAGCAAAA
TATGTAAACAATGATGAACTGAGGGAGCTGCCATGCTCTCACTACATGCACAAGGAATGT
GTGGACAAATGGCTGAAGATAAATGCGTCGTGTCCTCTTTGCAAGAACGAAGTTGGAGAG
AACATATTGGACTCGATGTCGGGGACGAGCACCACCAGCATCTTGAGCTCACTTTCCGGA
GCACATGATAACCATCGGCGAGGTGAGAGAAGGGTGGGCAACAATTATAGAAGCTCA
>EDWA@DN10148_c0_g1_i3
ATGGGATACATAGGGGCACATGGTGTAGCAGCTTTGAAAAGATACAAATACAGTGGTGTG
GATCATTCTTACCTTGCTAAATATGTTTTGCAACCCTTTTGGAGCCGCTTTGTCAACTTC
TTCCCTCTTTGGATGCCACCAAACATGATAACACTTACAGGATTTATGTTCTTGGTTACA
TCAGCAGTGCTTGGCTATGTTTATTCCCCTCAGCTGGATTCACCCCCGCCAAGATGGGTT
CATTTTGCACATGGGTTACTTCTGTTTTTATATCAGACTTTTGATGCTGTGGATGGGAAG
CAAGCCAGAAGAACAAACTCCTCTAGTCCACTTGGAGAACTTTTTGACCATGGGTGTGAT
GCACTTGCATGTGCGTTTGAAACCATGGCCTTTGGGAGCACTGCCATGTGTGGAAGGGAC
AGTTTCTGGTTCTGGGTAATTTCAGCTGTCCCATTTTATGGAGCTACATGGGAACACTAT
TTCACCAATACGCTAGTTCTTCCTGTAGTTAATGGGCCAACCGAGGGTCTTGCTCTGATA
TATGTAATGCACTTTTTGACAGGATTTTTGGGTGCCCAGTGGTGGGTTCAGCAATTTGGA
CAATCCATACCCATCTTCGGTTGGGTACCTTTTCTTAATGGAATTCCAACATACAGAGCT
GTGCTGTATTTTATGATAGCATTTGCTGTTATACCTACTGTCAGTTGCAACATTCAGAAT
GTCCATAAGGTTGTTCAGGCACGAAAAGGAAGCATGTTATTGGCATTAGCAATGCTTTAT
CCTTTTATTGTACTCATGGGTGGAGTGCTTGTTTGGGATTATCTATCACCCTCGGATATC
ATGGCAAACTACCCACACTTGGTTATCCTAGGAACTGGACTTGCATTCGGGTTCCTTGTG
GGACGGATGATTTTGGCTCACTTGTGTGATGAACCCAAGGGACTAAAAACAAACATGTGC
ATGTCACTCTTGTATCTTCCTTTGGCAATTGCAAATGCTCTTACAGCTAGGCTGAATGAT
GGTGTTCCCTTAGTTGATGATTTTTGGGTTCTTCTCGGTTACTGCGTATTCACAGGATCA
CTCTACCTACAGTTTGCCACATCGGTTATTCATGAAATTACAACAGCTTTGGGAATTTAT
TGCTTCAGGATAACTAGAAAAGAGGCGTGA
>EDWA@DN10148_c0_g1_i9
ATGTGCCGAACCACAATGGCCGCCACTGCCACTGCCAGCCCTCACCCTCACCCTCACCCT
CACATTCTGGTGTTCCCATACCCAGCTCAAGGCCACATGCTTCCCCTTCTCGACCTCACC
CACCACCTCGCTCTCTGTGGCCTCACCATTACCGTCTTAGTCACCCCTAAGAACCTCCCT
CTCCTCTCTCCTCTCCTCTCTTCTCACCCCCCTTCTTCCATCTCTCCCCTTGTTTTCCCT
TTCCCTTCTCACCCTCTCATTCCACCTGGTGTTGAGCATGTTAAAGACCTTGGCAATGGC
GGAAACCTTCCCATCATGGCTGCTTTAACCAAACTTCATGACCCTTTACTCCACTGGTTC
AAATCTCACTCTAACCCTCCACTTGCCATCCTCTCTGATTTCTTCCTCGGGTGGACTCAA
CGCCTCGCCACCCGCTTGCAAATACCCCGGATCACTTTCTTCTCTTCTGGCGCATTTCTG
GTTTCTATCTTTGATTATCTTTGGAACAATGTTGAAAAACTTCAGCCCTTGAGTGAAGTC
GAGTTCGGTCATATACCCGCCTCCCCTATCTTCAAGCAACAACATTTGCCATCCTTGTTT
AAGCTCTACAAACGATCGGATCCTGATTGGGAGTTTATCGAGGATGGGAATATTGCAAAT
ACAAAGGGCTGGGGTTGTTTAATAAATTCCTTTGATGCCTTGGAAGCTGAATATGTTCAA
TGGTTGAAGACACATGTAGGTCACAATCGTGTTTTCACGGTTGGACCACTCAGTTTGACA
GGGATCGATGAATCGGATCGCGGCAATTCGGGTTCCGGTTGGGACCTGAATGACCAGGCC
TTGACTTGGCTTGATCAATGCCCCGATGGTTCAGTTGTGTATGTGTGCTTTGGGAGTCAA
AAGCTGCTGAGAAAGGAACAAATGGAAGCCTTGGCTAATGGACTTGAAAAGAGTGGCACT
CGTTTTATCTGGGTGGTGAAATCGGGTACAATCCAACAACAGGATGAAGGGTATGGAGTT
GTACCCGACGGGTTCGAGCAACGGATTGCACGTCAGGGTCTGGTGATAAAAGAGTGGGCG
CCGCAAGTGTTGATACTGAACCACAGAGCAGTGGGTGGATTCCTGAGCCATTGCGGGTGG
AGTCATCATACTGGCTTGGCCTATGGAGGCTGA
>EDWA@DN10149_c0_g1_i1
GAAGTTCTCAGGCCTCTTGACAACGAACGCTTGATTGTTAAAGCAAGCAGTGGCCCTCGC
TATGTGGTTGGTTGCCGCAGCAAAGTTGATAAGGAGAAATTGACTTCAGGAACTAGAGTG
GTTCTTGACATGACAACACTTACAATCATGCGGGCTCTTCCTCGTGAAGTTGATCCAGTT
GTGTACAACATGTTGCATGAAGATCCTGGTAATATTAGCTACTCAGCTGTTGGGGGTTTG
TCTGATCAAATTCGAGAGCTGAGGGAATCAATTGAGCTCCCTCTCATGAATCCTGAGCTT
TTCCTTAGAGTTGGGATTAAACCTCCAAAGGGCGTCCTCCTTTATGGGCCTCCCGGTACT
GGCAAGACG
>EDWA@DN10149_c0_g1_i2
GAAGTTCTCAGGCCTCTTGACAACGAACGCTTGATTGTTAAAGCAAGCAGTGGCCCTCGC
TATGTGGTTGGTTGCCGCAGCAAAGTTGATAAGGAGAAATTGACTTCAGGAACTAGAGTG
GTTCTTGACATGACAACTCTTACAATCATGCGGGCTCTTCCACGTGAAGTTGATCCAGTT
GTATACAGCATGTTGCATGAGGATCCTGGTAATGTTAGCTACTCTGCTGTTGGTGGTTTA
TCTGATCAAATTCGAGAGCTTAGGGAGTCCATTGAGCTCCCTCTAATGAATCCTGAACTT
>EDWA@DN10149_c1_g1_i1
AGTGCAGCACAGATTCTTGGAGAAGTTCTTAATCCTCTCGAAACTGAACGCTTTCTTGTT
GAGGTAAACGCCTGTAAAAGCTACGTGGTTGGTTGCGGAAGCAAAGTTGATAAGAGGAAG
CTGACTTCAGGAACCAGAGTGACTCTTGACATGGCATCGATTACAATCAGGCGGGTTCTT
CCACCTGAAGAGGATTCATTTGCTCGCAGCATTTTGCGTCGACGTCCTGGCAAGATTAAC
TACTCTGATGTTGGTGGTTTATCCAACCAGCTTCGAGAATTGAGGGAATCTATTGAGCTC
CCTCTCATGAAT
>EDWA@DN1014_c0_g1_i1
ATGTCTTGTTTCTCACTTTCTTCTTTCACCACTCCTCTCTGTGTCCCTTCAAAAAATTCA
TCTTTGTCAAATCAAAAGCGCAGACTCATCCAATGTTCTCTTGGCGGGACTGTTGTAGAA
CCGAAAGCTACTGCTGCTTCCGAACCCCTGTTACTCAATGCTGTTCGAGGGCAAGATGTT
GAAAGGCCTCCAGTTTGGCTTATGAGGCAAGCAGGGAGGTACATGAAGAGCTACCAAATA
ATCTGCGAAAAATATCCTTCCTTTCGTGAAAGATCAGAAAATGTTGATCTCGTTGTTGAA
ATTTCACTGCAGCCATGGAACGTTTTCCAGCCAGATGGGGTCATTTTGTTCTCTGATATT
CTCACTCCTCTCTCTGGGATGAACATACCTTTCGACATTGTCAAAGGTAAAGGTCCGATA
ATCTTTGACCCTATTGCCACTGCTGGTGATGTTGATCAAGTGAGAGAATTCAGTCCCCAG
GAGTCAGTTCCTTATGTTGGCGAAGCATTGACAATCTTGCAGAAAGAGGTAGATAATAAA
GCTGCAGTTTTGGGTTTTGTTGGCGCACCGTTCACTCTAGCATCATATGTTGTTGAAGGT
GGTTCATCGAAGAACTTCACTAAAATAAAAAGATTGGCCTTCTCTCAACCCAAGGTACTT
CATTCGTTGCTTCAGAAATTCGCAACCTCCATGACAAAGTACATTCGATACCAAGCCGAC
AACGGAGCTCAAGCTGTTCAAATATTTGACTCTTGGGCAACAGAACTAAGTCCGGTGGAT
TTTGAGGAGTTCAGCCTGCCTTATTTGAAGCAAATTGTAGATGCTGTAAAACAAACCCAT
CCGGATCTTCCTCTAATCCTTTATGCAAGTGGATCTGGGGGCTTGTTAGAAAGGCTAGCT
TTAACTGGTGTTGATGTAGTTAGCTTAGATTGGACCGTTGACATGGCTGAAGGTAGAAGG
CGACTCGGACATGACATTGCCGTCCAGGGAAACGTTGATCCCGGAGTACTTTTTGGTTCA
AAGGAGTTCATCACCAATCGGATACATGATACCGTGACAAAAGCTGGTAAAGGTAAACAT
ATATTGAATCTCGGTCACGGGATTAAAGTAGGTACACCCGAGGAAAATGTTGCCCATTTC
TTTGAGGTTGCTAAAGCAATCAGGTACTAG
>EDWA@DN1014_c0_g1_i2
ATGTCTTCCACCCCTCTTTCTTCTTTTACTACTTCTCTCTTTGTCCCTTCAAAAATTTCA
TCTTTGTCAAATCATAAGCGCGGACTCATCCAATGTTCTCTCGGCGGGACTGTTGTAGAA
CCGAAGGCTACTGCTGCTTCAGAACCCCTGTTACTCAATGCTGTTCGAGGGCAAGATGTT
GAAAGGCCTCCAGTTTGGCTTATGAGGCAAGCAGGGAGGTACATGAAGAGCTACCAAATA
ATCTGCGAAAAATATCCTTCCTTTCGTGAGCGATCAGAAAATGTTGATCTTGTTGTTGAG
ATTTCACTGCAGCCATGGAAAGTTTTCCAGCCAGACGGGGTCATTTTATTCTCTGATATT
CTCACTCCTCTCTCTGGGATGAACATACCTTTCGACATTGTCAAAGGTAAAGGTCCAATA
ATCTTCGATCCCATAGCCACTGCTGCTGATGTTGATCAAGTGAGAGAATTCAGTCCTGAG
GAGTCGGTTCCATATGTTGGCCAAGCATTGACAATCTTGCATAAAGAGGTAGATAATAAA
GCTGCGGTTTTGGGTTTTGTTGGCGCTCCGTTCACTCTAGCGTCATATGTGGTTGAAGGT
GGCTCGTCGAAAAACTTCACTAAAATAAAAAGATTGGCCTTCTCTCAACCCAAGGTACTT
CATTCGTTGCTTCAGAAATTCGCAACCTCCATGACAAAGTACATTCGATACCAAGCCGAC
AACGGAGCTCAAGCTGTTCAAATATTTGACTCTTGGGCAACAGAACTAAGTCCGGTGGAT
TTTGAGGAGTTCAGCCTGCCTTATTTGAAGCAAATTGTAGATGCTGTAAAACAAACCCAT
CCGGATCTTCCTCTAATCCTTTATGCAAGTGGATCTGGGGGGTTGCTAGAAAGGCTAGCT
TTAACAAGTGTTGATGTAGTTAGCTTAGATTGGACCGTTGACATGGCTGAAGGTAGAAGG
CGACTTGGACATGATATTGCCGTCCAGGGAAACGTTGACCCTGGAGTACTTTTTGGTTCA
AAGGAGTTCATCACCAATCGGATACATGATACCGTGAGAAAAGCTGGTAAAGGGAAACAT
ATATTGAATCTCGGTCATGGGATTAAAGTAGGTACACCCGAGGAAAATGTTGCCCATTTC
TTTGAGGTTGCTAAAGCAATCAAGTACTAA
>EDWA@DN10151_c0_g1_i1
AGTTATGCCGAGACAAGTCATTCTGAGAGAAGTAGCAAAAGAAAGAAGGGGGGTTCTGAT
CTTCAAGAGCTTCAGGAGAGAGGTCAGAAGCGCCGTAAAGCAGAATACTCTGCCCCGTTG
GCACCAATGATTGAGGGAGCTACTGCTCAAGTGAGAGGATGGTCTTATGGGAATCTCCCC
AAGAGAGATGCATTGCGATTTTCTCGAGCGGTCATGAAATTTGGGAATGAGAGCCAAATC
ACTTTGATAGCAGAGGAAGTTGGTGGTGCTGTTGCAGCTGCTCCACTAGATGCACAGATT
GAGCTTTTCAATGCCCTTGTTGAAGGATGCAGAGAAGCTGTTGAAGTGGGAAATGTAGAA
CCCAAGGGGCCATTATTGGACTTCTTTGGTGTTCCTGTTAAGGCAAATGATCTGTTCAAT
CGTGTCCAAGAACTTCAGCTCTTAGCGAAGCGGATAAGTCGATATGAGGATCCCATAAAA
CAGTTCCGTGTGTTGATGTACCTTAAACCCTCTAATTGGTCTAAAGGGTGTGGGTGGAAT
CAGATTGATGATGCAAGATTGCTTCTGGGAATATACTACCATGGATTTGGGAATTGG
>EDWA@DN10152_c0_g1_i11
ATGGCTCGATGCTGCTTTTACCTAACTTCTTTCTTTCTGATCGTCTGTTACGTTACCGGG
TTCCATATCTCCACCGTCGATGCTAGAAATCATCAACGACCGCCGATGGTCCTTCCGCTA
CGTCTATCGTCACGCAATCATTCCCTGCACCGACACGTGGACAATCTCCGCCGTCATCTG
CAGCAATCACAGCTCCGCAGTTCCACCCCAAATGCCCGTACGAGACTCTACGACGATCTC
CTATCCAACGGTTACCATACCACTCGGCTATGGATAGGATCGCCGCCTCAGGAATTCGCT
CTTATCGTGGACACCGGAAGTACTGTAACTTATGTTCCTTGCTCCAGTTGTTCACACTGC
GGCAACCATCAGGATCCGAGGTTCCAACCAGATATGTCTAGCACATATCAACCTGTAAAA
TGCAACCCAAGTTGTAACTGTGATGATGAGCAAAAACAATGCACATATGATAGACGGTAT
GCTGAAATGAGTTCCAGCAGTGGGGTGCTTGGGGAGGATCTTGTTTCTTTTGGGAATGAA
AGTGAACTTGCACCTCAGCGTGCTGTCTTTGGTTGTGAAAATGTGGAAACAGGTGAACTT
TACAGTCAACGAGCTGATGGTATAATGGGTTTGGGTCGTGGGCGGCTTAGTATCATGGAT
CAACTTGTTGATAAGAATGTTATTGGTGATTCGTTTTCTTTGTGTTATGGAGGGATTGAT
GTTGGTGGGGGTGCAATGGTTCTCGGAGAAATCACTCCTCCTTCTGATATGGTTTTCTCC
CATTCAGACCCTTTCCGCAGCCCTTACTACAACATTGAGCTTAAGGAAATTCATGTTGCT
GGAAAGCAATTGAAGTTACCAGCTGGGGTCTTTGATGGAAGGCATGGAACAGTCTTGGAC
AGTGGAACAACATATGCTTACTTTCGGCGAGATGCCTTTGCTGCATTTAGGGATGCTATC
CTTAGTGCAGTTCATTTTCTCGAAAGGATCCCTGGTCCTGACCCTCATTATCATGATATC
TGTTTTTCTGGTGCTGGAAGTGATGTTTCAAAACTACAAAAAATTTTCCCAGAGGTTGAG
ATGGTATTTAACAATGGAAAGAAGTTATTGCTGTCTCCAGAAAACTACCTGTTCAGGCAT
ACAAAGGTTAGTGGTGCATATTGCTTGGGAATTTTCCCAAATTCAGAATCAACAACTCTT
TTAGGAGGAATTGTCGTCCAGAACACCCTTGTCACTTATGATAGGGGTAATGACAGGATA
GGCTTTTTAAAAACTAATTGTTCTGAACTATGGAGGAGAGTGCAGTTCTCTGGTGCACCT
GCTCCGGCTCCTTTAGTCTTGCATAGCAAGGATACTAGCATGGAAATTCCTCCTGTACTA
TCCCCAAGTGTGTCACCATCGAATGTTCTTTCAGGTTCATATCATATTGGATTTATAACA
TTTGATATGTCAATTAGCACTGCTGATTCCAACCTGAAGCGCAATCTCAAGGAGCTTGGA
AAATTAATTTCTGAGGAACTGGAAGTCGATAATTCACAGGTTCGCCTGCTGAATGTCACT
TCCCAAGGGAAAGTTTTCCTTGTTAGATGGGGAATTTTTCCTGTTGCATCCGCTAATTAT
ATTTCTACTACCACTGCGCTGAGCATCATTCTGCGCTTAAGGGATCATAGAATGCAGTTA
CCTGAGAAATTTGGAGATTATAAGTTGGTTGAATGGAATGCTGAACCTCTAAGGAAGTTG
TATGTTTTCTTTTGCATTACTCGTCTATTATTCCTTCTATGCTACTAA
>EDWA@DN10152_c0_g1_i3
ATGGCTCGAACCGGCCTTCACCTAACTTCCTCCTCCCTTCTATTTCTCAGTGCCGTGATC
TGCTACAATCTCTTCACCGTCGATGCAAAACACCATCACCGACGCCCGATGCTCCTCCCT
CTACAACTATCCTCACGCAATCATTCACAGCAACGGCACTTTGACAACATCCGCCGTCAT
CTCCAGCAATCGGGACTCTCTCCTCCCACTCCAAACGCTCGCATGAGACTCTACGACGAT
CTCCTCTCCAACGGTTATTATACTACTCGATTATGGATAGGAACGCCTCCTCAGGAATTC
GCTCTTATCGTCGACACCGGAAGTACTGTAACTTATGTTCCTTGCTCCAGTTGTGCGCAT
TGCGGCAAGCATCAGGATCCAAGGTTCCAACCAGATTTGTCTAGCACTTATCAACCTGTA
AAATGCAATCCGAGTTGTAATTGTGACGATGAGCAAAAGCAATGCACTTATGATAGACGC
TATGCTGAGATGAGTTCCAGCAGTGGTGTGCTCGGGGAGGATGTTATTTCTTTTGGGAAT
GAAAGTGAACTTGTTCCACAGCGTGCTGTTTTTGGTTGTGAAAATAGGGAAACGGGTGAC
CTTTACAGCCAAAGGGCTGATGGTATAATGGGTTTGGGTCGTGGGCGGCTTAGTATCATG
GATCAACTTGTTGATAAGAATGTTATTGGTGATTCGTTTTCTTTGTGTTACGGTGGGATG
GATGTTGGTGGAGGTGCAATGGTTCTCGGAAATATCACTCCTCCCCCTGAAATGGTGTTC
TCCCATTCAGACCCTTTTCGCAGCCCTTACTATAACATTGAGCTTAAGGAAATGCATGTT
GCCGGAAAGCGATTGAAGTTACCAGCTGGGGTCTTTGATGGAAGGCATGGAACGGTCTTG
GACAGTGGCACAACATATGCTTACTTACCGAAAGATGCTTTTGTTGCATTTAGAGATGCT
ATCCTAAGGGAAGTTCATTTTCTAAAAAGGGTTCATGGTCCTGACCCTAATTTTGATGAT
ATATGTGTTGCCGGTGCTGGAAGGAATGCTTCCCAACTTTCAAAAAATTTCCCAGAGGTT
GAGATGGTATTTAACAATGGAAATAAGTTGTTACTATCTCCAGAAAACTACCTGTTCCGG
CACACAAAGCTTAGTGGTGCATATTGCTTGGGAATTTTCCCAAATACCGAATCGACCACT
CTTTTAGGAGGAATTGTTGTCCGGAACACCTTAGTGACATATGATCGGGGTAATGACAGG
ATAGGCTTTTTGAAAACTAATTGTTCTGAACTGTGGAGGAGAGTGCAGTCATCTGGTGCA
CCTGCACCAGCTCCTTTAGTCTCCCAAAGCAATGATACTAACAGGGAAATTCCTCCAACA
CCAACTCCAAGTGCATCGCCACCAAATGTTCTTCCAGGTGCATGGCATATTACTTGCTTC
CTCACAATGTTTCTTGTGTTCCTTGGTTTCTTCCCTTGCGCCATTCCTTGA
>EDWA@DN10153_c0_g1_i2
ATGGCAACGGCAATGGCTTCAACCTGTTACTCTACTATTTCCACTTCCCTCTATTCAAAC
AACAGACCCTTTCCTTTCCTCTCACGACTTCCCAACCCGAACCCCTTCCCTTCCTCCTTT
CGGAGCTCCAAAATCCGAGCTTCCAACTCTGCTCCTGTCCAAGAAGATCATTACATGAGC
ATCGATAATCTCCGACAGTTTTTCCATCTCAATTCCGGCAAATGGACCGGTTCTTTCCAC
CAATTTGATGGGAATGGAAACTTGTTGCAAAAAATAAATACGAGGCTTTCGGCTAGTTCG
TACGGAGAAGATGAGCTTATCAGTCTCATTCAAACGTTGTACATTGAGCAGCCTCAATCA
AGCACTTCAATTTCTGGACTTCAGGAGGAAGTTGAATGGGCAGAATATAAAATAAAAGAA
ACAAATATGTTCACTGTTGACAAATATCAGGAGATCGGATTTTTCCCCAAAGAGAGAGCT
TTTTCATTAAGGTACCAGACTGCTGGCATGTTGGAGACTGTGTTAAGGCAAGGGGTATTA
GGAGAAGATGACACTGGGGAGGAATCACCGAAAAACCTTAAGCTCCCTTCTCGTCGGCCT
TCCCTTGTTTGTGAAAATTGCATATATTCTCAAGAGAAGGATAGGCGAGCACGAGCTTTT
CATATCATGGACCCGAGAGGCTTCATGGATATGCTTATCATCTTCTTGGAGGATAGAGGT
GATGGGCCGCTTATTCACCCATCACTTGGCAATATGGTGGATGAACAGGATCGGATTTTA
CCATTTTTGGGCAAGTGGGAAGGTCATTCTATAACAAAGCGCAGTGGTGTTTATGGATCA
ACAATGGCAGAAGCTGATACAGTTGCTTTACTTGAAATGGATAAGAATAAGCTCATCCAG
GTATGTTTGTTTCTCTAA
>EDWA@DN10154_c0_g1_i1
ATGGTAGAGCTGGGTGAAGGAAATTTTGTGGACGTTGGGGTTGAACTTGTTTGGGCTCCT
CCACGGTGTGAGCATTGCCATATATTTGGGCATTTGGGGGAGAAATGTTTGAGAAAGAAT
GTCGAGGCTGCTCTTCCTCATGCAGATAGTTTTGTCCAGAAAATGATTGTTGATTCTGTT
CAGGCAGATAGTTCTGTTCAGAAAATGGAGGTGGTTCTTGCTCAGGCAGATAGTCCTATT
AAGGAAATGGCAGATGTTGCTCAAGTCGATGGCCATATTCTTGAAACGGTAGTTGCTTCT
CAAGAAGTAACAGATACTTCCACTTGTATGGATGTTATTCTAGCTAGTGTTGATCATGGT
AAGGACATTGCTCTTGCTAGTGTTGTGCATGCTTGTTTAAATCAGGATATTCTGGGTGCT
GAGTTGAAAAAGGTGCAGTCTAATGATGAAGTTGATGATAACCAAGGGGACGTAGATTCT
CCTAAGACGCATAGGGCTGCTGCTGAGGGAGTTGCTGGTCTTATGAATCAGTTGAAATCT
AAAGGTAAAAGTGGGGGCGGTGGGGGGAAAAAGAAAGGTAAGGGTGGTAATAAAGGTGGT
AACAAAGGTGGTGGTGCTTCCTCTAGTATGCAATGA
>EDWA@DN10154_c1_g1_i2
CGGCAGCTTGAGTTCAATCTGAAGAACAACCCATTGCTAGCTCGACGTCTACTAAATGGA
GAATTAGAACCTTCAACAATACTAAACATGTCACCAAAAGAGTTAAAGGAGGGTTTAACT
GCAGAGGAGATGGCTAAAAATGAGCCTGATGAGTCAGAGCGCATGCAGATGACTGATGCT
CGGTGCTCAAGATGCATGGAATTTAAAGTCGGTGTAAGGGACATTATCCAAGCAGGACAC
GGAGACCGTTACCAGTTGGAATGTATTGCCTGTGGAAACTCCTGGTATGCTTCTAGGGAT
GAGGCATCTTCACTTACAATTGAGACTTCAAGTTCTGCAAAGGTTGCTGGTAAAGTAGGT
TCAGCCATGACTAAGCCCGGGAATCCTGAGAAGAAGCTGGTTAGTCCCCTTGAATCCCGA
TCTACAGTTAAGGTAGAGTAG
>EDWA@DN10155_c0_g1_i1
TTTCCTTTGATTTGCAGAAGCAGAGAAATCATCTTTCCTCCTGTGGACCCCACCAGCACT
ACAACCATGATTGTAAACGTGAAAGAATCGACGATGGTACGGCCGGCGGGAGAGACTCCA
CGTCGGAGCCTGTGGAACGCCAACGTGGACCTGGTGGTACCCAGGTTCCACACCCCGAGC
GTTTACTTCTACAGGCCGACGGGAGCGGCCAATTTCTTTGACCCGCAGGTAATGAAGGAG
GCGCTGAGCAAGGCCCTGGTGCCGTTTTACCCCATGGCGGGGCGGCTGAAGAGGGACGAG
GACGGAAGGATCGAGATCGATTGCAATGCCGAAGGGGTGCTCTTTGTTGAGGCTGAAACC
ACCTCTGTTATCGACGATTTCGGTGATTTTGCACCCACTTTGGAGCTCAGGCAGCTCATC
CCAACCGTTGATTATTCCGGCGGCATCTCCACTTATCCACTCTTGGTTTTGCAGGTCACA
TATTTCAAGTGTGGTGGAGCATCATTAGGTGTTGGCATGCAACACCATGCAGCTGATGGA
TACTCTGGTCTCCACTTTATCAATACATGGTCTGATATGGCTCGTGGTCTTGACCTCACG
ATCCCGCCGTTCATTGACCGGACCCTTCTTCGTGCTCGGGATCCTCCACAACCCGCGTTC
CAACACATTGAATATCAACCTCCTCCAGCATTGAACACTCCACCCCAGTCCACAGGTCCT
GAAAGCACAGCAGTCTCCATTTTCAAATTGACCCGGGAGCAACTCAATGCACTCAAAGCC
AAGTGCAAGGAAGATGGGAACAATGTTAACTATAGTTCATACGAGATGTTGTCAGGTCAC
GTGTGGAGATCCGTTTGCAAGGCTCGTGGACTTACCGATGATCAAGGGACCAAATTGTAC
ATTGCTACCGACGGAAGGTCTAGGTTGCGCCCCCCACTTCCACCCGGTTACTTTGGAAAT
GTGATCTTCACTGCTACCCCAATTGCAGTGGCGGGCGATCTAATGTCGAAGCCAACATGG
TATGCTGCGAGCCGTATTCATGATGCATTGGTTCGGATGGATGATGACTATCTAAGGTCA
GCCCTTGATTTCCTAGAAATTCAGCCAGATTTATCCGCCCTTGTTCGAGGCGCACATACT
TTCAAGTGTCCAAACCTTGGGATTACTAGCTGGGTTAGGCTCCCAATCCATGATGCAGAT
TTCGGCTGGGGCCGTCCCATATTTATGGGTCCAGGCGGGATTCCTTACGAGGGGTTGTCT
TTCGTATTACCAAGCCCAAACAATGACGGGAGCTTATCGGTTGCCATATCCCTGCAAACT
GAGCACATGAAAGTGTTTGAGAAGCTCTTTTATGACATTTAA
>EDWA@DN10155_c0_g1_i2
ATGATTGTAAACGTGAAGGAATCGACAATGGTACGGCCGGCGGGGGAGACCCCACGGCGG
AGCCTGTGGAACGCCAACGTGGACCTGGTGGTACCCAGGTTCCACACCCCGAGCGTTTAC
TTCTACAGGCCGACGGGAGCGGCCAATTTCTTTGACCCGCAGGTAATGAAGGAGGCGCTG
AGCAAGGCCCTGGTGCCGTTTTACCCCATGGCGGGGCGGCTGAAGAGGGACGAGGACGGA
AGGATCGAGATCGATTGCAATGCCGAAGGGGTGCTCTTTGTCGAGGCGGAAACGACTTCT
GTGATCGATGACTTTGGTGATTTTGCACCCACCTTGGAGCTCCGGCAGCTCATCCCAACC
GTTGATTATTCCGGCGGCATCTCCACTTATCCACTCTTGGTTTTGCAGGTCACATATTTC
AAATGTGGCGGAGCATCACTAGGTGTTGGCATGCAACATCATGCAGCAGATGGATATTCT
GGTCTCCACTTTATCAATACATGGTCTGATATGGCTCGTGGTCTTGACCTTACGATTCCA
TTGTTCATCGACCGGACCCTTCTCCGTGCCCGGGATCCTCCCCAACCTGCGTTTCACCAC
ATTGAATATCAACCTCCTCCAGCATTGAACACTCCACCCCAGTCCACAGGTCCTGAAAGC
ACAGCAGTCTCCATTTTCAAATTGACCCGGGAGCAACTCAATGCACTCAAAGCCAAGTGC
AAGGAAGATGGGAACAATGTTAACTATAGTTCATACGAGATGTTGTCCGGTCACGTGTGG
AGATCGGTCTGCAAGGCTCGTGGACTTACTGATGAACAAGGGACCAAATTGTACATTGCC
ACGGATGGAAGATCTAGGCTGCGCCCCCCACTCCCACCTGGTTACTTTGGAAATGTGATC
TTCACTGCTACCCCAATTGCAGTGGCAGGCGATCTAATATCAAAGCCAACATGGTATGCT
GCAAGCTGTATCCACGATGCATTGGTTCGGATGGACGATGAATATCTAAAGTCAGCCCTT
GATTACCTAGAACTTCAGCCAGACTTATCCGCCCTGGTTCGAGGTGCACATACTTTCAAG
TGTCCAAACCTTGGGATTACTAGCTGGGCTAGACTACCAATCCACGATGCAGATTTCGGC
TGGGGCCGGCCTATATTTATGGGTCCCGGCGGGATTCCTTACGAGGGGTTATCTTTCGTA
TTACCTAGCCCGAACAACGATGGGAGCTTATCGGTTGCCATCTCCCTGCAAACCGAACAC
ATGAAAGTGTTTGAGAAGCTCTTTTATGACTTTTAA
>EDWA@DN10156_c0_g1_i1
TATTCCAATTCTTACAATACCAATTCCATGTTTTATCCACCACCAACTTCTCTGCCATTG
TCCGGTAGCCAGATAGCAGTAGTACCCAATGGCCAAGGGCCAAGATTTAATTTTCCTGTT
GGCCAGAGTCATCAAAACATTTCTTATATGAACTCAGCAGCAGCCGATGGTTCACTTCCA
GTTAATAAAACTGTAAATCTTAGACTTGGAACTTCAGAATCACCTAGTTTTGAATTGGCA
CCTGATGTTCACAATGTAGTATCTTCTGCTCCCTCAGGCGTAACACAGGTTACAGTCAAG
CCAGTAACGGTTTCTGTTGGAGAAAAGGTGTCTGATTCATCTTTATCAATTAGCTTGCCT
CCTGTTGAAAAGGTTGGATCACTAAAACCTTCGGTCAGTGAGGATAGCTCATCTCAGGCT
CAAAGAGACTTGGAAACTTGTCAAGAGATCTCTATACAGCTGCCAAAACCTGAAAGGGAA
TCATTAGCATCC
>EDWA@DN10156_c0_g1_i4
GCCCCTCAGTATTCTCCACAGCAAGGAGGGAAGTTTGGTGTTCCTCGTAAAACTACTCCT
GTCAAGATTACACACCCTGAAACTCATGAAGAATTAAGGCTTAATAAACGAACAGATACA
TATGTAGATGGTGGGTCATCAGGTCCAAGGTCTCATCCTAATGTGCCTCAATCCCAGCCA
GTTCCATCGTTTGCACCTTCTCATCCAGTCAACTATTTTTCCAATTCTTACAATACCAAT
CCCATGTTTTATCCGCCACCAACTTCTCTGCCACTTTCTAGTACCCAGATAGCAGTAGCA
CCCGATGGTCAAGGGCCGAAATTTAATTTTCCCGTTGGCAAGAGTCATCAAAACATTTCT
TATATGAACTCAGCAGCAGCCCATGGTTCACTTCCAGTTAATAAATCTGTAAATCTTAGA
CTTGGTACTTTAGAAACAGCAAGTGTGGATTTGGCACATAATGGTCAGAATGTAGCATCT
TCTGCTCCCTCAGGCGTAACACAGGTTACAGTCAAGCCAGTAACTGTTTCTGTTGGAGAA
AATGTAGCTGATTCATCTTTATCAATTAGCTTGCCTCCTGTTGAAAAGGTTGGATCACTA
AAACCTTCGGTCAGTGAGGATAGCTCATCTCAGGCTCAAAGAGACTTGGAAACTTGTCAA
GAGATCTCTATACAGCTGCCAAAACCTGAAAGGGAATCATTAGCATCC
>EDWA@DN10156_c0_g1_i5
TGTTTTGATGACTCTGGCCAGATAGCAGTAACACCCAACGGCCAAGGACCGAGATTTAAT
TTTCCTGCTGGCCAGAGTCATCAAAACATTTCTTATATGAACTCAGCAACAGCCCATGGT
TCACTTTCAGTTAATAAATCTGTAAATCTTGGACCTGGTACTTCAGAATCACCTAGTTTG
GAATTGGCACCTGATGGTCACAATGTAGCATCTTCTGCTCCCTCAGGCGTAACACAGGTT
ACAGTCAAGCCAGTAACTGTTTCTGTTGGAGAAAAGGTGGCTGATTCATCTTTATCAACT
GGCTTGCATCCTGTTGAAAAGGTTGGATCACTAAAACCTTCGGTCAGTGAGGATAGCTCA
TCTCAGGCTCAAAGAGACTTGGAAACTTGTCAAGAGATCTCTATACAGCTGCCAAAACCT
GAAAGGGAATCATTAGCATCC
>EDWA@DN10156_c0_g2_i1
CAGCAGCCAGTTTTTGTTCCAGGTCTTCAGCCTCATCCATTGCCACCTCAGGGAATGATT
CATCAGGGTCAGGGCTTGAGTTTCACACAACCTTTGGGTGGCCAGCTTGCAACCCAATTA
GGCAACATGGGAATGAGTATTGCTCCTCAGTATCCTCAACAGCAAGGAGGGAAGTTTGGT
GTTCCTCGTAAAACTACTCCTGTCAAGATTACACACCCTGAGACTCGTGAAGAATTAAGG
CTTAATAAACGAACAGATACATATGTAGATGGTGGGTCATCAGCTCCAAGGTCTCATCCT
AACGTGCCTCCTCAATCCCAGCCAGTTCCATCATTTGCACCTTCTCATTCAGTTGACTAT
TATTCCAATTCTTACAATGCCAATTCCATG
>EDWA@DN10156_c0_g3_i4
CAGCAGCCAGTTTTTGTTCCAGGTCTTCAGCCTCATCCATTGCCACCTCAGGGAATGATT
CATCAGGGTCAGGGCTTGAGTTTCACACAACCTTTGGGTGGCCAGCTTGCAACCCAATTA
GGCAACATGGGAATGAGTATTGCTCCTCAGTATCCTCAACAGCAAGGAGGGAAGTTTGGT
GTTCCTCGTAAAACTACTCCTGTCAAGATTACACACCCTGAGACTCGTGAAGAATTAAGG
CTTAATAAGCGGACTGATACATTTTTAGATGGTGGGTCATCAAGTCCAAGGTCTCATCCT
AATGTGCCTCAATCCCAGCCAGTTCCATCGTTTGCACCTTCTCATCCAGTCAACTATTTT
TCCAATTCTTACAATACCAATCCCATGTTTTATCCACCATCAACTTCTCTGCCACTTTCT
AGTACCCAGATAGCAGTAGCACCCGATGGTCAAGGGCCGAAATTTAATTTTCCCGTTGGC
AAG
>EDWA@DN10156_c0_g3_i6
CAGCAGCCAGTTTTTGTTCCAGGTCTTCAGCCTCATCCATTGCCACCTCAGGGAATGATT
CATCAGGGTCAGGGCTTGAGTTTCACACAACCTTTGGGTGGCCAGCTTGCAACCCAATTA
GGCAACATGGGAATGAGTATTGCTCCTCAGTATCCTCAACAGCAAGGAGGGAAGTTTGGT
GTTCCTCGTAAAACTACTCCTGTCAAGATTACACACCCTGAGACTCGTGAAGAATTAAGG
CTTAATAAACGAACAGATACATATGTAGATGGTGGGTCATCAGGTCCAAGGTCTCATCCT
AATGTGCCTCAATCCCAGCCAGTTCCATCGTTTGCACCTTCTCATCCAGTCAACTATTTT
TCCAATTCTTACAATACCAATCCCATGTTTTATCCACCATCAACTTCTCTGCCACTTTCT
AGTAGCCAGATAGCAGTAGCACCCGATAGTCAAGGGCCGAGATTTAATTTTCCCGTTGGC
CAGAGTCATCAAAACATTTCTTATATGAACTCAGCAGCGGCCCATGCTTCAATTCCAGTT
AATAAATCTGTAAATCTTAGACTTGGTACTTTAGAAACAGCAAGTGTGGATTTGGCACAT
AATGGTCAGAATGTAGCATCTTCTGCTCCCTCAGGCGTAACACAGGTTACAGTCAAGCCA
GTAACTGTTTCTGTTGGAGAAAATGTAGCTGATTCATCTTTATCAATTAGCTTGCCTCCT
GTTGAAAAGGTTGGATCACTAAAACCTTCGGTCAGTGAGGATAGCTCATCTCAGGCTCAA
AGAGACTTGGAAACTTGTCAAGAGATCTCTATACAGCTGCCAAAACCTGAAAGGGAATCA
TTAGCATCC
>EDWA@DN10156_c0_g3_i9
TGTTTTGATGACTCTGGCCAGATAGCAGTAACACCCAACGGCCAAGGACCGAGATTTAAT
TTTCCTGCTGGCCAGAGTCATCAAAACATTTCTTATATGAATTCAGCAGCAGCCCATGGT
TCACTTCCAGTTAATAAATCTTTAAATCTTAGACTTGGTACTTCAGAATCACCTAGTTTG
GAATTGGCACCTGATGGTCAGAATGTAGCATCTTCTGCTCCCTCAGGCATAACACATGTT
ACAGTCAAGCCAGTAACTGTTTCTGTTGGAGAAAAGGTGTCTGATTCATCTTTATCAATT
AGCTTGCCTCCTGTTGAAAAGGTTGGATCACTAAAACCTTCGGTCAGTGAGGATAGCTCA
TCTCAGGCTCAAAGAGACTTGGAAACTTGTCAAGAGATCTCTATACAGCTGCCAAAACCT
GAAAGGGAATCATTAGCATCC
>EDWA@DN10157_c0_g1_i3
ATGGTTGATAGCAACAAATCTTCTGGTCCACCTGAAGAAACCCCGGACCATGATCCCAAT
GGAAATGCACCTCCTGAGAGTGAGCTCTCACTTGATGCGCTAGCTCGAAAGGTTCAAGAG
TCCGTTGGCCTCGAGAAGAGACACAAGTTTTGGGAATCTCAGCCTGTTGGGCAATTCAAA
GACTTGGGAGACACTAGTTTGCCTGAGGGCCCTATTGAAGCTCCAACACCTTTATCTGAA
GTCAAGCAGGAACCATACAATCTTCCAACCATGTATGAATGGATCACTTGTGATATTGAC
TCCGATGAGATGTGCACCGAGGTTTATAAACTTCTGGCGAATAACTATGTTGAGGATGAT
GAGAATATGTTTAGGTTTAACTATTCAAAGGAGTTCCTACGCTGGGCACTCCGTCCTCCT
GGTTATTTCAAGAGCTGGCACATTGGTGTCCGTGTTAAAAGTTCCAAGAAGTTAGTTGCT
TTCATTACAGGTGTTCCAGCAAGAATCCGGGTCCGGGATGACATTGTTACCATGGCAGAG
GTTAATTTTCTATGTGTTCATAAAAAGCTCAGGTCAAAAAGGCTTGCTCCGGTCATGATT
AAAGAGGTTACGAGGAGGGTTCACTTGGAGAATATATGGCAAGCAGCCTATACTGCTGGA
ATTGTTATTCCGACACCGATAACTTCTTGTCAATATTGGCATAGATCCTTGAATCCAAAG
AAGTTGATTGAAGTTGGGTTTTCTAGACTTGGTCCGAGGATGACAATGAGTCGGACGATT
AAGCTTTACAAGTTACCGGAATCAACAGCCACACCAGGGTTCAGGACAATGGGGCTTCAC
GATATTCCTGCAGTTACACGCCTACTCGGTAATTATTTGAGCCAATTTGTGGTTGCACCT
CAGTTCAATGAACATGATGTTGAGCATTGGCTTCTTCCTACCGAGGGTGTTGTTGACAGT
TATGTTGTTGAAAGCCCTGAAACCCATGAGATAACTGATTTCTGCAGTTTCTACACACTT
CCCTCATCGATCCTCGGAAACCATAATTATTCGACTTTGAATGCAGCATATTCATATTAT
AACGTTTCTACGAGGACCCCTCTGCTTCAATTGATGAATGATGCTCTTATTGTGGCAAAA
CAGAAGGACTTCGACGTGTTCAATGCATTGGATGTGATGCATAATGAATCTTTTCTGAAG
GAACTGAAATATGGGCCGGGTGATGGAAATCTTCACTATTATCTTTACAACTATAGGATA
CGGCATACACTGAAACCATCCGAGCTTGGTCTTGTACTCCTCTAG
>EDWA@DN10158_c0_g1_i2
TATGGACGAGCTTGGCAACGCATTGAAGAACACATAGGAACAAAGACTGCTGTGCAGATC
CGGAGTCATGCTCAAAAGTTCTTTTCAAAGCTGGAGAAGGAGGCACTTGCTAAAGGTGTA
CCAATAAGTCAAGCTCTTGACATAGAAATTCCACCTCCACGCCCTAAAAGAAAGCCAAAC
AATCCTTATCCTCGAAAAACGAGTGTTGCTAACACAGTTCAGGAGGGAGCTAGAGATGGA
AAATCCGAAATGCCGATATCTTCTTTGCCTTGCAAGCAGATGTTGGACTTGGAGAAAGAA
CCACTTCCAGAGAGGCCTAATGGAGATGAAAAGGCAACAAATCTCAAAGAAAACCAAGAT
GAGAGTTGCTCCGAGGTCTTTACGCGTCCCAATGAAGCGAACTGCTCCTCTGTGTCTTCC
ATGAATAAGAATTTTATAACATCAGCAGCAGTCATAAACTCTTGCACATTTAGGGAGTTT
GTACCTCCTCTAAAAGAGACAATTCATGATAATGGAACAAGTAAGGCTTCAAACTTGGAG
AATTCTTGCACTTCATATCAGAAATCAGCTCAAGGCCAGAGAAAAGATGATTTGGATGGT
GTTTTATGTGCAGATGAGATGCAAGCCACTCAAAATTATCCTCGACATGTTGCTGTTCAT
GTCCTAGATGGAAGCCTGAAAACATGTGCTCAAAATCCTTCCCTGGATATGTCATTTCAG
GATTCTGTATTTCACCCTATA
>EDWA@DN10158_c0_g1_i3
TATGGACGAGCTTGGCAACGCATTGAAGAACACATAGGAACAAAGACTGCTGTGCAGATC
CGGAGTCATGCTCAAAAGTTCTTTTCAAAGCTGGAGAAGGAGGCACTTGCTAAAGGTGTA
CCAATAAGTCAAGCTCTTGACATAGAAATTCCACCTCCACGCCCTAAAAGAAAGCCAAGC
AATCCTTATCCTCGAAAAACGGGTGTTGCTAACACAGTACAGGAGGGATCTAAGGATGGA
AAATCCGAGATGCCGATGTCTTCTTTGCGTTGCAAGCAAGTGTTGGACTTGGAGAAAGAA
CCACTTCCAGAGAGACCTAATGGAGATGAAAAGGCTACAAATCTGAAAGAAAAACAAGAT
GAGAGTTGC
>EDWA@DN1015_c0_g1_i1
ATGCCGGAGTCCGATTTGAAGAAATACCTGGCTGATATCCTGTCTGTGTTGGCTCTGACC
ATGTCTGCAGAGGGCGAGCGGGAGAGTTTGAAGTACAGATTGCTGGGTTCAGAAGGTGAT
ATTGGTTCATGGGGTCATGAATATGTGAGGAACTTGGCAGGAGAAATTTCACAAGAGTAT
ATCAAGCGGCAGAGTGAAGAGGCTCCGATTGAAGATCTAATGGAGCTTGTGCAACAAATT
GTTTCTTTTCACATGAAGCACAATGCTGAACCTGAAGCTGTTGATCTCTTGATGGAGGTT
GAGGATCTTGATCTTTTAGTTGAGCATGTTGATAAAACAAATTTCAAGAGAACTTGTCTA
TACCTCACCAGTGCTGCTAGATACCTTCCTGGACCAGATGACATGTTAGTTTTGGATATT
GCGTACACAATATATCTGAAATTTGAGGAATTTGCAAGTGCACTTCAAATTGCACTGTCC
CTTGACAACATGCAGCATGTGAGACAGGTGTTTACATCTTGTGATAATCTGCTAAAGAAG
ATGCAATTTTGCTATATTCTTGCTCGACATGGAATAACTTTTGAGCTTGATGATGAGATG
GTTGCAGATGACGACGACAGAGAGGCTTTACAAGATATCATCAACAACACTAAATTAAGT
GAAAGTTATCTCACCCTTGCTCGTGATATCGAGGTTATGGAGCCTAAATCTCCAGAAGAT
ATCTATAAGGCTCACTTGCTTGATGGTCGTGCTAGTGCTGGTGCAAGCGTTGATTCAGCT
AGACAGAATTTGGCTGCTACGTTCGTCAATGCATTTGTTAACGCAGGCTTTGGTCAGGAT
AAGTTAATGACGGCACCAGCAGATTCTTCAATTGGTGGCTCAACTGGAAATTGGCTTTTC
AAAAACAAAGAACACGGGAAGACCAGTGCTGCAGCGAGTCTGGGTATGATTCTATTGTGG
GATGTCGACTCTGGGCTTGCTCAGATTGACAAGTATTTCCATAGCAATGATAACCATGTG
ATTGCTGGAGCATTACTAGGAGTTGGGATTGTCAACTGTGGTATTAAGAATGATTGTGAT
CCTGCACTGGCTCTTTTGAGTGAATACATAAGTAAAGAAGATTCTTCCGTCCGAATTGGT
GCAATTATGGGTTTGGGAATTGCATATGCTGGTGCTCAAAATGAGCAGATCCGTAGCAGC
TTGACTCCCATACTTAATGATGCAAAAGCGCCCCTTGATGTAATAGCTTTTACTGCAATT
TCCTTGGGTTTGATATATGTGGGTTCCTGCAATGAGGAAGTTGCACAGGCTATTATATTT
GCTTTAATGGACCGAAGTGAGTCAGAATTGGGTGAGCCCCTCACTCGGCTTCTGCCTCTT
GCTCTTGGTCTTTTATACCTGGGAAAGCAGGAAAGTGTGGAGGCCACTGCAGAGGTCTCA
AAAACGTTTAATGAAAAAATAAGAAAATATTGTGATATGACACTACTCTCTTGTGCTTAT
GCTGGAACTGGAAATGTGCTAAAGGTCCAAAACCTTCTCGGTCATTGTGCTCAGCATCTT
GAAAAAGGTGAAACCCACCAGGGTCCAGCCGTGCTTGGAATTGCCATGGTAGCAATGGCT
GAAGAATTGGGTCTTGAGATGTCAATTCGTTCACTAGAGCATCTTTTGCAGTATGGTGAG
CAGAATATCCGACGGGCAGTTCCATTGGCTCTTGGTCTTCTTTGTATATCAAATCCAAAG
GTTAATGTGATGGACACTTTAAGCAGGCTGAGTCATGATTCAGATTCAGAAGTTGCTATG
GCTGCGGTTATCTCCTTGGGTTTAATAGGTGCTGGAACCAATAATGCTCGCATAGCCGGC
ATGCTTCGCAATCTTTCAAGTTATTACTACAAAGATGCTAGCCTCCTATTCTGTGTGCGA
ATTGCTCAAGGTTTAGTACATTTGGGGAAGGGTTTATTGACTCTTAATCCATATCATTCC
GACCGCTTTTTGCTATCACCGACTGCACTTGCTGGTTTGGTTACAATGCTGCATGCATGT
CTCGATATGAAAGCTATGGTATTGGGGAAATACCATTATGTTCTCTACTTTATAGTTTTG
GCAATGCAGCCAAGGATGTTGATGACCGTCGACGAAAACCTCAAACCTCTGTCGGTCCCC
GTCCGGGTGGGTCAAGCTGTCGATGTTGTTGGGCAAGCTGGTAGACCCAAGACTATCACC
GGCTTCCAAACCCATTCCACTCCGGTCCTTCTTGCTGCTGGTGATAGAGCAGAACTGGCA
ACCGAAAAGTATATCCCCCTCTCCCCCATCCTGGAGGGTCACGTTATTTTAAAAGAGAAC
CCAGAGTACAGGGAGGATAGTTAA
>EDWA@DN1015_c0_g1_i2
ATGCCGGATTCCGATTTGAAGAAATACTTGTCTGATATCCTGTCTGTGTTGGCACTGACC
ATGTCTGCTGAGGGCGAACGGGAGAGTTTGAAGTACAGATTGCTGGGTTCAGAAGGTGAT
ATTGGTTCATGGGGTCATGAATATGTGAGGAACTTGGCAGGAGAAATTTCACAAGAGTAT
ATCAAGCGGCAGAGTGAAGAGGCTCCGATTGAAGATCTAATGGAGCTTGTGCAACAAATT
GTTTCTTTTCACATGAAGCACAATGCTGAACCTGAAGCTGTTGATCTCTTGATGGAGGTT
GAGGATCTTGATCTTTTAGTTGAGCATGTTGATAAAACAAATTTCAAGAGAACTTGTCTA
TACCTCACCAGTGCTGCTAGATACCTTCCTGGACCAGATGACATGTTAGTTTTGGATATT
GCGTACACGATATATCTGAAATTTGAGGAATTCGCAAGTGCACTTCAAATTGCATTGTCC
CTTGACAACATGCAGCATGTGAGACAGGTGTTTACATCTTGTGATAATCTGCTAAAGAAG
ATGCAATTTTGCTATATTCTTGCTCGACATGGAATAACTTTTGAGCTTGATGATGAGATG
GTTGCAGATGACGACGACAGAGAGGCTTTACAAGATATCATCAACAACACTAAATTAAGT
GAAAGTTATCTCACCCTTGCTCGTGATATCGAGGTTATGGAGCCTAAATCTCCAGAAGAT
ATCTATAAGGCTCACTTGCTTGATGGTCGTGCTAGTGCTGGTGCAAGCGTTGATTCAGCT
AGACAGAACTTGGCTGCGACATTTGTCAATGCATTTGTTAATGCAGGCTTTGGCCAGGAT
AAGTTAATGACGGCACCAGCAGATTCTTCAATTGGTGGCTCAACTGGAAATTGGCTTTTC
AAAAACAAAGAACACGGGAAGACCAGTGCTGCAGCGAGTCTGGGTATGATTCTATTGTGG
GATGTCGACTCTGGGCTTGCTCAGATTGACAAGTATTTCCATAGCAATGATAACCATGTG
ATTGCTGGAGCATTACTAGGAGTTGGGATCGTCAACTGTGGTGTTAAGAATGATTGTGAT
CCTGCTCTGGCTCTTTTGAGTGAATACATAAGTAAAGAAGATTCTTCCGTCCGAATTGGT
GCAATTATGGGTTTGGGAATTGCATATGCTGGTGCTCAAAATGAGCAGATCCGTAGCAGC
TTGACTCCCATACTTAATGATGCAAAAGCTCCCCTTGATGTGATAGCATTTACTGCTATT
TCATTGGGTCTGATATATGTGGGGTCCTGCAATGAGGAGGTTGCACAGGCTATTATATTT
GCTTTAATGGACCGAAGTGAGTCAGAATTGGGTGAGCCCCTCACTCGGCTTCTGCCTCTT
GCTCTAGGTCTTTTATACCTGGGGAAGCAGGAAAGCGTGGAAGCCACTGCAGAGGTCTCA
AAAACGTTTAATGAAAAAATAAGAAAATATTGTGATATGACACTACTTTCTTGTGCTTAT
GCTGGAACTGGGAATGTTCTAAAGGTCCAAAACCTTCTAGGTCATTGTGCACAACATCTT
GAAAAGGGTGAAACCCACCAGGGTCCAGCTGTGCTTGGGATTGCCATGGTTGCAATGGCT
GAAGAATTGGGCCTTGAGATGTCAATTCGTTCACTAGAGCATCTTTTGCAGTATGGTGAG
CAGAATATCCGACGGGCAGTTCCATTGGCTCTTGGTCTTCTTTGTATATCAAATCCAAAG
GTTAATGTGATGGACACTTTAAGCAGGCTGAGTCATGATTCAGATTCAGAAGTTGCTATG
GCTGCGGTTATCTCCTTGGGTTTAATAGGTGCTGGAACCAATAATGCTCGCATAGCCGGC
ATGCTTCGCAATCTTTCAAGTTATTACTACAAAGATGCTAGCCTCCTATTCTGTGTGCGA
ATTGCTCAAGGTTTAGTACATTTGGGGAAGGGTTTATTGACTCTTAATCCATATCATTCC
GACCGCTTTTTGCTATCACCGACTGCACTTGCTGGTTTGGTTACAATGCTGCATGCATGT
CTCGATATGAAAGCTATGGTATTGGGGAAATACCATTATGTTCTCTACTTTATAGTTTTG
GCAATGCAGCCAAGGATGTTGATGACCGTCGACGAAAACCTCAAACCTCTGTCGGTCCCC
GTCCGGGTGGGTCAAGCTGTCGATGTTGTTGGGCAAGCTGGTAGACCCAAGACTATCACC
GGCTTCCAAACCCATTCCACTCCGGTCCTTCTTGCTGCTGGTGATAGAGCAGAACTGGCA
ACCGAAAAGTATATCCCCCTCTCCCCCATCCTGGAGGGTCACGTTATTTTAAAAGAGAAC
CCAGAGTACAGGGAGGATAGTTAA
>EDWA@DN1015_c0_g1_i3
ATGGTTGCAGATGACGACGACAGAGAGGCTTTACAAGATATCATCAACAACACTAAATTA
AGTGAAAGTTATCTCACCCTTGCTCGTGATATCGAGGTTATGGAGCCTAAATCTCCAGAA
GATATCTATAAGGCTCACTTGCTTGATGGTCGTGCTAGTGCTGGTGCAAGCGTTGATTCA
GCTAGACAGAATTTGGCTGCTACGTTCGTCAATGCATTTGTTAACGCAGGCTTTGGTCAG
GATAAGTTAATGACGGCACCAGCAGATTCTTCAATTGGTGGCTCAACTGGAAATTGGCTT
TTCAAAAACAAAGAACACGGGAAGACCAGTGCTGCAGCGAGTCTGGGTATGATTCTATTG
TGGGATGTCGACTCTGGGCTTGCTCAGATTGACAAGTATTTCCATAGCAATGATAACCAT
GTGATTGCTGGAGCATTACTAGGAGTTGGGATTGTCAACTGTGGTATTAAGAATGATTGT
GATCCTGCACTGGCTCTTTTGAGTGAATACATAAGTAAAGAAGATTCTTCCGTCCGAATT
GGTGCAATTATGGGTTTGGGAATTGCATATGCTGGTGCTCAAAATGAGCAGATCCGTAGC
AGCTTGACTCCCATACTTAATGATGCAAAAGCGCCCCTTGATGTAATAGCTTTTACTGCA
ATTTCCTTGGGTTTGATATATGTGGGTTCCTGCAATGAGGAAGTTGCACAGGCTATTATA
TTTGCTTTAATGGACCGAAGTGAGTCAGAATTGGGTGAGCCCCTCACTCGGCTTCTGCCT
CTTGCTCTTGGTCTTTTATACCTGGGAAAGCAGGAAAGTGTGGAGGCCACTGCAGAGGTC
TCAAAAACGTTTAATGAAAAAATAAGAAAATATTGTGATATGACACTACTCTCTTGTGCT
TATGCTGGAACTGGAAATGTGCTAAAGGTCCAAAACCTTCTCGGTCATTGTGCTCAGCAT
CTTGAAAAAGGTGAAACCCACCAGGGTCCAGCCGTGCTTGGAATTGCCATGGTAGCAATG
GCTGAAGAATTGGGTCTTGAGATGTCAATTCGTTCACTAGAGCATCTTTTGCAGTATGGT
GAGCAGAATATCCGGCGGGCAGTTCCTTTGGCCCTTGGTCTTCTTTGTATATCAAACCCA
AAGGTTAATGTGATGGACACTTTAAGCAGGCTGAGTCATGATTCAGATTCAGAAGTTGCT
ATGGCTGCGGTTATCTCCTTGGGTTTAATAGGTGCTGGAACCAATAATGCTCGCATAGCC
GGCATGCTTCGCAATCTTTCAAGTTATTACTACAAAGATGCTAGCCTCCTATTCTGTGTG
CGAATTGCTCAAGGTTTAGTACATTTGGGGAAGGGTCTGTTGACTCTCAATCCATATCAT
TCTGACCGCTTTTTGCTATCACCGACCGCACTTGCTGGATTGGTTACAATGCTGCATGCA
TGCCTCGATATGAAAGCTATGGTATTGGGGAAATACCATTATGTTCTCTACTTTATAGTT
TTGGCAATGCAGCCAAGGATGTTGATGGCTGTTGACGAAAACCTCAAACCTCTCTCAGTC
CCGGTTCGTGTGGGTCAAGCTGTTGATGTTGTTGGGCAAGCCGGTCGACCCAAGACCATC
ACCGGCTTCCAAACCCATTCCACCCCGGTTCTTCTTGCTGCCGGTGATAGAGCAGAGCTG
GCTACCGAAAAGTATATTCCACTGTCACCCATACTGGAGGGCCATGTTATTTTGAAAGAG
AATCCAGAGTACAGAGAGGATAGTTGA
>EDWA@DN10160_c0_g1_i4
ATGGCTTTAATAACGTCGCTGGCATCGTCGATGCCGGTGACGGCGGCGCTGCGGGACAAC
AGAGGAGTAGTGAAGACGACGGCGGCGTATAGGAGAAAGCAGCAACCGCAGCGGCGCGTA
CAGGCTGTTTTTGGTAACTTCAATCATTTCGGCGATGTTGTACGTAGAGACATGGAGTTC
TTGAAGAAAGGAGTTAAAAGAGGAGTGGAGTGGACTAACGAGACCTTTCGGATTTCTCAA
GCGAAGAAAGCCGTCGACGATGTCGTTTGGCTTCGGAATCTCGAGGATCCTGACTTCTCT
CCCCCTCCGCAACCGCCTTTGTGGCCTCAACCTTATTATCCAGAGCTGTCTAGTTTGGAT
TTGATGATGGCTGATCTCAAAGCATTGGAGGCTTATGCGAGTTATTTCTACTACCAGTCG
AAGAAATGGTCAAAGCCACTTCCGGAAGCTTATGATGCGGAAGAAGTAGCTGATTATTTC
AGTCGCCGCCCCCATGTAGTGGCTTTTCGACTTATCGAGGTTGTCTCATCCTTTGCCTCT
GCTGCAATTAGAATTCGCATGAATGGGGTCAAAAAGTTCTTAATACCAAGTCCAGCTAAG
GATACTGATGAGAACTTTTCACAGTACAACTTTGGGATGGTGTTAAAAGAAACATTGCTA
GGCCTTGGCCCCACTTTTATCAAAGTTGGCCAGTCCCTTTCCACAAGACCAGATATTATT
GGTCCTGAAATTTCCAAGGCATTGTCTGAGCTACACGATCAAATTCCTCCCTTTCCAAGG
CCTTTGGCTATGAAAATTATTGAGGAGGATTTAGGTTCTCCTATTGGGTCATTCTTTAGC
TACATCTCTGAGGAACCAGTAGCTGCAGCGTCATTTGGTCAGGTCTACCGTGGGAGTACT
CTGGATGGTTTTGATGTTGCTGTGAAAGTACAACGTCCTAATTTGCGCCATGTGGTAGTG
CGAGATATTTATATTTTGCGCCTCGGGCTTGGGCTGTTGCAAAAGATAGCAAAAAGAAAA
AGTGATCCTCGTCTATATGCTGATGAGCTTGGCAAAGGCTTAGTTGGGGAACTTGATTAC
ACTTTGGAGGCTGCTAATGCTTCTGAGTTTCTGGATGTTCATTCTCACATTTCGTTTATG
CAAGTTCCAAAAGTATTTCAACATTTAACCCGGAAGAGAGTTTTGACCATGGAGTGGATG
GTTGGAGAGAGTCCAACTGATTTACTCTCTATAACTACGAGCAACTCCATTCAACATGGA
TCTAAATATTTAGAGAGGCAGAAAGCTGATGCAAAAAGGCGTCTTCTTGACCTAGTTAAC
AAAGGAGTGGAGGCATCGCTTACTCAGCTACTTGAAACAGGCATGTTGCATGCTGATGCA
CATCCTGGAAATTTGCGTTACACGAAATCCGGACGGATAGGGTTTTTGGACTTTGGTTTG
ATTTGTCGAATGGAAAAGAAACATCAGTTTGCAATGCTAGCATCCATAGTGCACATAGTG
AATGGTGATTGGTCATCTCTTGTTCAAGCTCTGTCTGAAATGGATGTTGTAAGGCCAGGA
ACTAATATCCGACGTGTTACAATGGATCTGGAGGATGCCCTGGGGGAAGTAGAGTTTAAA
GATGGGATTCCTGATATCAAGTTCAGTAGGGTTCTGGGAAAAATATGGTCTGTGGCTCTC
AAATATCATTTCCGCATGCCTCCATACTACACACTAGTCCTACGTTCTCTTGCTTCCTTG
GAAGGTTTGGCAATGGCTGCAGATCCAAGTTTCAAGACATTTGAGGCAGCTTATCCTTTT
GTTGTCCGCAAACTTCTAACTGAAAATTCAGCCGAAACAAGGAAAATTTTACATTCGGTA
TCATTTTAA
>EDWA@DN10161_c0_g1_i2
ATGGATGCCCTCGCTGTGAAGCAAGCTTGCAAGTTTGCCAAAGAACATGCCTTGAAGAAC
GGACCAATCATTCTTGAAATGGACACCTATAGGTATCATGGTCACTCCATGTCCGATCCT
GGAAGCACCTATAGAACACGTGATGAGATTACTGGTGTTAGACAGGAGCGTGATCCAATT
GAAAGAATTAGGAAGCTAATATTATCCCATGACCTAGCTACTGAGAAAGAGTTGAAGGAC
ATCGAGAAGGAAGTGAGAAAAGAGGTGGACGATACAATCACTCAAGCCAAGGAAAGTCCA
ATGCCTGATCCTTCAGAACTCTTCACAAATGTGTATGCCAAAGGTTTGGGTGTTGAGGTA
GGAATCCTTTTTGCTTCAGCTTTGTATTTATTATTTGCAATGTTCCTTATTTCGTCTGCT
AAGGTAAATTTTGAATTCTATAATGAATGA
>EDWA@DN10163_c0_g1_i3
ATGGCGCCTGTAAGAACCACAGGCGCCGTCGTCGCTGCAACTGCCGCCATCTCCATTTCC
ATGGCTGTCTTCTCTTACTTCCTCTTATTCAAAAAGACCACTTCAACCCTTCATTCCAAC
AAGAAGAAAAAGCCCAGAAATGGAGTTGTCGATGCCATTGGTAACACCCCTTTGATTCGT
ATCAACAGCCTCTCTGAAGCCACTGGCTGTGAGATTCTGGGAAAGTGTGAGTTCCTGAAT
CCTGGAGGAAGCGTGAAAGATAGAGTTGCTGTGAAAATTATTGAAGAGGCTCTGGAATCT
GGTGATCTAGCTCCCGGAGGAGTTGTCACAGAAGGGAGTGCTGGGAGTACTGCAATTAGC
CTTGCTACGGTGGCTCCTGCCTTTGGATGCAGATGTCATGTAGTCATCCCGGACGATGCT
GCTATAGAGAAGTCTCAAATACTGGAAGCATTGGGAGCTACTGTCGAAAGAGTAAGACCA
GTATCGATTACACACAAAGACCATTATGTTAATATTGCTAGGAGGCGTGCAGTAGAGGCA
AATGAGTTAGCGGCGAAGAATAAAAAGGCCAGCCAAGTTGATGGAAAAGACTGGGATCAG
ATGGATGGTTGCACGCCTGACCAGGAGAAAGAAAATCCGGGTTTCTTGAGTCTTTGTAAT
GGTGGTTTCTTTGCTGATCAATTTGAAAACATGGCAAACTTCAGGGCCCACTATGAAGGT
ACCGGGCCTGAGATTTGGGAGCAGACTAGTGGCAGTCTAGATGCATTTGTTGCAGCTGCA
GGTACTGGTGGTACTGTGGCTGGTGTTTCGAAGTTTCTCCAGGAGAAGAGTCCAAGAATC
AAATGTTTTTTGATCGATCCTCCTGGTTCTGGTTTGTTCAATAAGGTAACTAGGGGAGTC
ATGTACACTAAAGAGGAAGCGGAAGGGCGGAGGCTTAAGAATCCATTTGACACCATAACA
GAAGGGATCGGAATCAACAGATTGACTAAAAATATTATGATGGCGAAGCTTGATGGGGCT
TTTCGAGGCACGGATAAGGAGGCTGTTGAAATGTCGAGGTCTGGATGA
>EDWA@DN10164_c0_g1_i6
ATGTTTCTCTTCTTCTTTCTCCTCTCTTTCTTCCTCTCCTTCATATTCTTATTCTTTTCT
TTCCACTACAAGAAACTCCATAACCAACAACAACTACAAGAAGAGGGAAAACCCCACAAT
GGATCTGCCCTTTTGAACGATTCAAAACCACTGCCCCGCGAAAACGACCCGACCCATTTG
CCCCATTCGCTTCTTCTTGAGATCATGCCTTCCGATTCTGCAAAATGGGCGGGTTTGTTT
ACCGGGGAAAACCAACACAAGGGGGATGCCGCTCAATTCGGTTCGGGTCGAGATGGGGAG
CGGTGTGAATCGGGTGGTGAGGATCAGAGGACGACGAAGAGGAAGAAGAAAAGAGGGAAG
AAGAAGAGGTTGGATTCCAAAAGCGAAGAAGAAAATGGTGAAGAAAGGTGTAGTTTTTCC
GAGGACGATAAGAAGAAGAAGAAGGAAGAATCGGGTCGTGGGGGTCCGGGTTCTCGGGTC
AAGCCGGACCTTGTTTGCCTGTACCCGTTTACATCAACGAGTAGTGCAACGCAGAGGAAG
ATCAAGCAACAGTATGATCAGCTTGTTAAGTGCCATGAAAACAAAGGATTAACATTGGCT
CAGGTAGGAGACTTTGCTAATTGTTTGATTGAGGCTAGGAACGAGCTGCAGCAAAAGTCT
GAGGTGATCAAACGTAAGTTTACAATAACAAGGGCTCTACTATTCAAAGCAGATCGATCA
TCATTTGATCGTCTAAGGCAGCAGATATACAAGCTAGAAATGGAACAGAAGAGATTAGAA
GAGGATGCATTTGTCTATAACTGGCTCCAACAGCAACTTAAACTATCACCGGCCTATAAG
AAGATGCTAGAAGTTTGTACTTGCATGGAGTCAAAGGGCAAGTCCTGCAAGCCGATGGAA
GACGCAGATTCTGAATTCACTGACATCTCTTTTGAAGAGTTATTAGCTCAGGAAAAGAAG
GATTCGTTTTGGTTGGTTGTTTATCTTTTCACTCCCGGTTTCTAA
>EDWA@DN10164_c0_g1_i7
ATGTTTCTCTTCTTCTTTCTCCTCTCTTTCTTCCTCTCCTTCATATTCTTATTCTTTTCT
TTCCACCGCCATCATCTTCAACAACAACAAGTACAAGAAGAGGGAGAACCCCATAATGAA
TCGGCCCTTTCGAACGACACAAAACCACAAACCCGGGAAAACGACTCCACCCATTTGCCC
CATTCGCTTCTTCTCGAGATCATGCCTTCCGACTCCGCGGAATGGGCTAGTTTGCTTACT
GTTGAAAACCAACATAAGGGGGATGTCGGTCAGTTCGAGTCGGGTCGAGATGGGGAGCGG
TGTGAACCGGGTGGTGAGGACCAGAGGGTGAAGAAGAAGAAGAAAAGAGGGAAAAAGAAG
AGATTGGATTCCAAAAGCGAAGAAGAAAATGGTGAAGAAAGGTGTAGCTTTCCGGAGGAG
GATAAGAAGAAAAGGGAAGAATCGGGTCGTGGGGGTCCAGGTTCTCGGGTCAAGCCGGCT
CTTGTTTGCTTGTACCCGTTTACATCAACCAGTAGTGCAACGCAGAGGAAGATCAAGCAA
CAGTATGATCAGCTTGTTAAGTGCCATGAAAACAAAGGATTAACATTGGCTCAGGTTGGA
GACTTTGCTAATTGCTTGATTGAAGCTAGGAATGAGCTGCAGCAGAAGTCTGAGGTCATC
AAACGTAAGTTTACAATAACAAGGGCTCTACTATTCAAAGCAGATCGATCATCATTTGAT
CGTCTAAGGCAGCAGATATACAAGCTAGAAATGGAACAGAAGAGATTAGAAGAGGATGCA
TTTGTCTATAACTGGCTCCAACAGCAACTTAAACTATCACCGGCTTATAAAAAGATGCTC
GAGGTTTGCACTTGCATGCAGTCGAAGGGCAAGTCCGGTGAGCCGATGGAAGACACGGAT
ACTGAATTCACTGACATCTCTTTTGAAGAGTTATTAGCTCAGGAAAAGAAGGATTCGTTT
TGGCAGAAAAATGGGAAATCAAAATTAAGCTCAAACTGA
>EDWA@DN10166_c0_g1_i1
ATGATGGGAAAGGAAGATCTGGGTTTGAGTCTTAGCTTGAGTTTTCCCCAGAATAACCAC
TCTTTACAGCTACATCTTAGGCCCTCTCTGGTCCCTTCCTCTGCTAATTCTTGCTCTTCT
CCGTCTGGTTTAAACTTAATCAAATCCTCATGGAATGATTCTTCTCCTCCCCCTTCAGAT
CATAACTCGGAATCTTTCCGGGCCGAGACTGGATCATTTTTCAGAGGAATCGACATCAAC
ATATTGCCGTCGACAGTCGGTTGTGAAGAAGAAGCCGGAGTTTCATCTCCGAACAGCACG
ATATCAAGCGTGAGTGGAAAAAGGAGCGAGAGAGAAGGTAACGGCGATGATCTCGAGATT
GAAAAAGCCTATTCCCGCGGCGTCAGCGACGAAGAAGACGGCGACACTTCGAGGAAAAAG
CTCAGGCTTTCTAAAGACCAGTCTGCTATTCTCGAGGAAAGCTTTAAAGAACACAGCACT
CTGAACCCAGTAAGTACTGTTTGGTTGCCAAGAAAATAA
>EDWA@DN10166_c0_g3_i3
GTAATTGGCCTCCTCAGTGACAACAAGTCATCATTGAACTCCATCCTCTGCTTTCTATAT
AATAGCCTAACCCCCCCTCCCTCTCCCATCATAATTTATCCACTCTTCTCTCTCTTCTTG
TTGGTGAATTTTCCAGGAAAATCCAGAGGGAAAATGATGGTGGGAAAGGAAGATCTGGGT
TTGACTCTCACCTTGGGTTTCTCTCAGAATCATCACCCTCCACTGCTAAATCTAAGCCCT
TCTCTGTTTCCATCCTCAGCTGATTCCTGCTCTTCCACCCCTCTTCAGAAATCCTCATGG
AACCATGTTTCTGCTCCTTGTGAACCTAACTCAGAATGTTTTCGGGGCGAGACAAGATCG
TTTCTTAGAGGAATCGACGTGAACAGTTTGCCTTGTGCGGTCGACTGTGAAGAAGAAGAA
GCCGGTGTTTCGTCTCCAAACAGCACGATCTCAAGTGTGAGTGGGAAAAGGAGCGAAAGG
GATGGAAATAATGGCGATGAGCTTGATATCGAAAGGGATTGTTCTCGTGGCATCAGTGAC
GAAGAAGATGGGGACGCTGCCAGGAAAAAGCTTAGACTTTCTAAGGATCAATCTGCTATT
CTCGAAGAAAGCTTCAAAGAACACAACACTCTCAACCCAGTAAGATCAGATAAATATTTT
CTCATTAACCAAACAGAAAAATATTTGGAGGGCATGTTGGGTAAATTAACTTATAAATGG
ATGGCTGTTTGCAGAAACAAAAGATGGCCTTGGCTAAGCGGCTGGGATTGCGACCCCGAC
AAGTAG
>EDWA@DN10166_c0_g3_i5
CAACTCTTAATTCCTCTACTTAAACTCCACACCCCAAAGTATTTTTCCTCCCATCTCTCT
CTCTCTAAAGCAACTATTCAAGAAAATCAAAAGCCGTGTTTGGCTCAAGAGAAAATATTA
AAGATGATGGGAAAAGAAGATCTGGGTTTGAGTCTGAGCTTGAGTTTCCCTCAAACTCAC
CACTCTCTACACCTAAATCTAACTCCTTCTTTACTCCCATCCTCTGCTATTTCTTCTCCT
TCTCCTTTTCCACTTCAAAAATCCTCATGGAACGATGTCGTCTCTCCTCCTTCAGATCCT
GATTCGGGATCTTTCCGGGCCGAGGCTAGACCGTTTCTTAGAGGGATCGACGTGAACCGG
TTGCCTTCAACCGTCGACGGTGAAGAAGAGGCCGGAGTTTCATCTCCGAACAGCACGATA
TCGAGTGTGAGTGCAAAAAGGAGCGAAAGAGAAGCTAATGGAGGCATCAGCGATGAAGAA
GATGGCGACACTTCCAGGAAAAAGCTTCGACTTTCAAAAGATCAGTCAGCTATCCTCGAA
GAAACCTTTAAAGAACACAACACTCTCAACCCAAAGCAAAAGTTGGCTTTGGCTAAGCAG
CTGGGACTGCGACCTCGACAAGTAGAAGTGTGGTTCCAAAATAGAAGGGCAAGGACTAAA
CTGAAGCAAACTGAGGTTGACTGCGAGTTCCTAAAGAGGTGTTGTGAGAAACTGACGGAG
GAGAACAGGCGGTTGCAGAAAGAAGTGGTGGAGCTGAGAGCACTGAAACTTTCCCCTCAG
TTCTACATGCAGATGACCCCACCGACTACCCTCACCATGTGCCCGTCGTGCGAGAGGGTG
TCTGCCCCACCCAACACATCATCCACCGTCGTTCCACGGTCCCGTCATCCGGTCCAAACC
CACCACCGGCCCATCCCAGTTAACCCTTTGGCCCATGGACCGATCGAAGCTCTTCGTCTT
CGATCGTAG
>EDWA@DN10166_c0_g5_i1
ATGGGAAAAGATCAGCAAGATCTGGGTTTAAGTCTAAGCTTGAGTTTCCCTCATCATCAT
CAATCTCTTCAGCTAAATCTAAGTCCCTCTCTTGTTCCATCTCCTGCTTCCGATCCTAAT
CCGGAATCTTTGCGGACGGAGAGTACTAGATCGTTTCTCAGAGGAATCGACGTGAATCGG
CTGCCGTCAACGGCCGATTGCGAAGAAGAAGCCGGAGTTTCGTCCCCAAACAGCACGATA
TCGAGTAGTGTGAGCGGGAAAAGGAGCGAAAGAGAAGGAAACAATGGCGACGAACTCGAA
AGAGCTTCCTCTCATGGCGTCAGCGACGAAGAAGATGGCGACACTTCGAGGAAGAAACTC
AGACTTTCTAAAGACCAGTCCGCGGTTCTCGAAGAATGCTTTAAAGAACACAACACTCTG
AACCCCGTAAGTAAATTACTGTTTGGTTGCCGAGAAAATAAAGAGATGTGCATAGTTTAT
TGA
>EDWA@DN10167_c0_g1_i3
ATGAAGAAGAAAGGGAGGGGTTTATTCGCAGCCTTTCTCACCCTCCGAAACCCAACTTTC
CAGACAAAGATGAGTGAAGCGTCAGAGCGTTACTGTTACAACCCCTTATTGCGATGGAAC
CCTCAAGTCCAAGATTACTTCATCAGCGCATATGGCTCTTCCCATTTCGCTCAAATCTCC
AAAGCCTTAACGCGGCCGTCTTGCTATTCTTGTATTCGAGTGAACACTCTCAAATCCACA
AGTGATGCCGTCATTGAGAAGCTTGGGGAGATCATGAGGAAACCGGGGTCTCAAAATGAT
GTTGAAGACATAAATTTGAAAGAGACTAAAGCAAGTAATGATATTGACTCGGATATGGCT
GAGAAGCAATCGAGCTTGCAACATGAGTCCATCAGTAAATGTCAGATACCGGGTTTAGAA
TATGTTGTATTTGTTAAGGGTTCTGGACCACATGCTATTGATTATGGTTATTTGCCCGAC
AAACCACCCAAGGAGGTACTTGTTAGTAGGAAATGTGCTGAAGCAGTTCTTCGAGGTGCT
CAGGTATATGTTCCCGGGGTTATGGCCTGCAGTTCTCGTGTTGAGGAAGGGGATCTAGTT
GCAGTTTCAGTTGCCGTGGAGCAACCTTCTCCTGATGGAGGATGGGGACTTGGTATAACA
CGTGGGACTGTTCTGCAGGGACTGCCGACAGATCCATTTTACTTTGAGAGAAATGGATTA
TACATCGGTCAAGGAACAACAATGTTGTCAAGAGCTGGGATCTTTCGTGCTTCTCAAGGA
ATTGCTGTTGATATGAATAATCGAGTATTTAAGTTGCCTTCATTTTATGATGTGCTCGAG
GGGGAAATATTTCTTCAAAACCTGCCGAGCATTGTTGCTGCTCATGCTCTTGATCCTCAG
AAAGGTGAGCGAATACTAGACATGTGTGCAGCACCAGGAGGGAAGACAACTGCAATTGCT
ATACTTATGAAGGATGAAGGGGAGGTCATTGCAGCAGATAGATCTCATAATAAGGTGATG
GATATTCAGAAATTGGCAGCTGAGTTGGGTTTGACTTGTATAACAACATATAAACTAGAT
GCTCTCAAAGCTGTTCGTAAAACAGATGGGTCAAGTGATATGACCACTTTGTGCTGTAAC
AAGGATAACAATGATGTAGTGATCCAAAGGTCTGACTCAAAGCCTCTTGGGAATGGAGTG
CCATCTACTACCATTGTAGGATCAAATGCTGATACAACTTGCAAGGAGAATGGTATGTAA
>EDWA@DN10167_c0_g2_i3
ATGGACGTGAAATCCGACTTAGTCCTTATCCTAGACTTCGGTTCTCAATACACCCATCTC
ATCACTCGCCGTATTCGCGCTCTGTCGGTCTTTTCCCTTTGCATCTCCGGCACTTCACCT
CTTTCCTCCATCACAGCGCTCAATCCCAAAGTTGTTATCCTTTCCGGCGGACCTCACTCG
GTCCATTCCGATGATTCACCGTCGTTTCCTGATGGGTTCGTTGATTGGGCGCTGTCCAAT
GGGGTTTTTGTTCTGGGTATCTGCTATGGGCTTCAGTTGATTGTTCAGAGACTCGGTGGT
GAAGTTAGGGTGGGGCAGAAACAGGAGTATGGGAGGATGGAGATTGAGGTTGAGAAAAGT
TGTGGTATTTTTGGTGGGAACAAGGTTGGGGATAAGCAGGTTGTTTGGATGAGCCATGGG
GACGAGGCTGCTAGGTTGCCTGATGGGTTTGAAGTGGTGGCTAGGAGTCTGCAGGGGGCT
GTTGCCGCCGTTGAGGACAGAGGCCGGAGGTTTTATGGGTTGCAGTATCACCCTGAGGTT
ACACATTCGCCGGAAGGGATGGAAACACTGAGATATTTCTTGTTTGATGTTTGCGGAGTG
AATGCTGGTTGGAAAATGGAAGATGTAATGGATGAAGAAATTAAAGTGATCAACAACACA
CTGGCGGCTGATGATCATGTGATTTGTGCCTTATCTGGAGGTGTTGATTCCACAGTTGCT
GCAACCCTTGTTCACAAGGCAATCGGGGATAGACTTCACTGTGTTTTCGTTGACAATGGT
TTATTAAGGTACAAAGAAAGAGAACGTGTGATGGAAACCTTTGAAAGGGATCTTCATCTA
CCCGTTACTTGTGTCGACGCAAGTGATCAATTTCTTAGTAAACTTAAAGGAGTTGTAGAC
CCCGAGATGAAAAGAAAGATAATAGGCAAAGAATTTATCTGCATATTTGATGCTTTTGCC
CAAGAGTTGGAGCAAAAATTAGGGAAGAAGCCGGCTTTTCTTGTTCAAGGAACCTTGTAT
CCAGACGTTATCGAATCTTGTCCTCCACCAGGTTCTGGAAGAACTCACTCTCACACCATA
AAAAGTCATCATAATGTTGGAGGGCTTCCCAAAGACATGAAATTAAAGCTCATTGAGCCA
CTTAAACTTCTCTTCAAGGATGAGGTTCGGCAACTTGGGAAGATATTGAAGGTTCCCGAG
CCATTTTTAAAGCGCCATCCATTTCCTGGGCCTGGCCTTGCAGTTCGAGTCTTGGGTGAT
GTAACTGAAGGCAATGCCTTAGATATTGTGCGGCAGGTTGATGAAATTTTCATTCAATCC
ATCAAAGATGCTGGTATTTATGACTCAATTTGGCAAGCATTTGCTGTGTTTTTGCCGGTA
AAATCCGTTGGAGTTCAAGGGGATCAAAGGACACATTCTTATGTTGTTACTCTCCGAGCT
GTTACAAGTCAAGATGGAATGACAGCAGATTGGTACTGTTTTGAAAGTAGTTTCCTTAAA
GAAGTTTCTCAAAAGATTTGCAACAATGTGCGAGGCGTGAATCGTGTTACACTGGACATT
ACGTCGAAGCCCCCATCAACAATAGAGTGGGAATGA
>EDWA@DN10169_c0_g1_i1
CCTAACGCCGGACCTCGTTTTCCTGTACCTCTACCTTATTATCAACCAGTTCCAGCTGTT
TTCCATCCTATGGTACCTCCACAACACATTGCAGTTCCTGGACCTGGGTATGCTTACCAC
CCTGTCCCTGGACCATTTCCTGGTATTGAGCCTCAGTTGGTAAAATCCGGATCTGAGTCA
ACAATGCAAGTCTTTGGTCCCCCAGTTCAAGGTCTTGATGCCAGCAGAAATATGCAGCTT
CCTCCCCGAGGAGAATCCAATGCTCATCCCGCCAATTTCTCTAATAGGAGACCCAACATG
CAAGAACCTGGTGGCCATTTTAATCCTGGCTGGAACCATCAACGAGCCTTTAATCCTAGA
GAACCCATTCCCATGCAGCCGGGCATTGGACCAAGATCTTTTGCTAGACCTCCATTCTTT
GGTCCAGGTCCAGGGTTCATGATTGGTCCAAGTTACCCTGGA
>EDWA@DN10169_c1_g1_i1
ATGGTAATGACTGAGAATGAAGCGGGGGGTGATCGTGAGGAGGTCAAGTCTCCGGGGAAG
ACTCCGGTGATTGACGCTCAGAAAGTGGCTGATGATCCTGTTATGGGGACCGAATCTCTG
TCTGTCCTTGGTGGGACCCAACAAACGCTCGACACACCTTCGGTCGTTGCTGATGTGTCT
GCTCGAGCTCCATCGGTAGAGCAGGGAGCTGCTGAGCAGCAACAACCAAACGAGTCTGGG
AACACCAATGCTTCTCATAGATATCCATCAGCACGTCATCAGAAATCAGGCTATAAGCAC
AATCTTAATGCTGGACCTCGATTTCCTGTACCCTCACCTTATTATCAACCACTAATGTCA
CCTGTTTTTTATGCTATGGCACCTCCACCATATGTTACGGTTCCTGGGTATGCTTACCGG
CCTGTCACCGGATCTTTTCCTGGTATAGATATACCGTTGGTAAAACGCAGTTCTGAGACA
ACAAAGCATTCCTTTGCCCCCCCAGTTCAAGGTATTGATGCCAGCAGAAATATGCAGCCT
ACTCCACGAGGAGATTTCAATACATATGCTGCCAACTTCTCTAATAGAAAGCCCAACATG
CGAGAAACTGGTGGCCATTTTAATCCTGGATGGAATCATCAACGAGCATTTAATAGTAGA
GAACCTAATACCATGCAGCAGGGTATTGGACCTAGACCTTTTGTGGGACCTCCATTCTTT
GGTCCAGCTCCAGGGTTCATGCCTGGTCCAAATTTCCTTGGGCCT
>EDWA@DN1016_c0_g1_i1
ATGTTATGCACTCTCTCTTCGACTGTCCGCCGTTACACTTTTCAGTCAACTTTCTTCCTC
ATCTCTAGGCCGTCCTCCACTCTTATCCGCCGCTTCTCCGCCTCGACCATGGCTGTTTCC
CATCCCAAAGACGAGGCCTATCTCAAACAAGTCATCGAGAAGCGCATCAAAATCTTTCAA
TCCCTTCAGTCTCAACAGCAATCTCATCTCGAGTCCCTCCCGCACGACCCAATCAAAATC
ACGTTGCCTGATGGGTCAGTTAAGGATGGGAAAAAATGGGTTTCGTCCCCTATGGATATT
GCCCGAGGAATTTCCAAGGGTTTGGCTAACAATGCCTTGATTTCCTCGGTTAATGGGGTT
TTGTGGGATATGAATAGGCCTTTGGAAGGTGACTGTGAGCTTAAGATTTTCAATTTTGAT
ACCGATGAAGGTCGTGATACCTTTTGGCACTCCAGTGCTCACATCCTTGGTGAGTCCCTT
GAGAGTACATATGGTTGCAAACTTTGCATTGGACCTTGTACCACAAGAGGAGAGGGTTTC
TATTACGATGCATTTTATGGTGATTTGGGCTTGAATGAGGACCACTTTAAGCAAATTGAA
GCAGGGGCATTGAAAGCTGTTGCGGAAAAACAACCTTTTGAACGCATTGAAGTGACAAGG
GAACAAGCCCTTGAGTTGTTCGCTGAAAATAATTTTAAGGTTGAGATCATCAATGATTTG
CCTGCAGACAAAACTATCACAGTATACAGATGTGGTCCCTTGGTTGATTTATGTCGTGGA
CCTCATATTCCCAATACTTCCTTCGTGAAGGCATTTGCATGCTTAAAGGCTTCATCAGCT
TACTGGAGGGGAAACAAAGATCGTGAGAGTTTACAAAGAGTTTATGGTATATCATATCCT
GATCAGAAACGTTTGAAGGAATATATCCAACGGATAGAAGAAGCAAAGAAATATGACCAT
AGATTGTTGGGTACAAAGCAGGAGCTATTCTTTTGTCACCCCCTCAGTCCAGGAAGTTGG
TTTTTTCTTCCTCATGGCACTCGAATTTACAACAAATTAATGGCATTTATACGAAATGAG
TATTGGAAAAGGGGTTACGAAGAGGTTAAGTCACCAAACATGTATAACATGAATCTTTGG
GAAACATCTGGCCATGCTGCAAATTATAAGGAGAATATGTTTTTGTTTGAGATTGAAAAG
CAGGAGTTTGGACTGAAACCTATGAACTGCCCAGGCCACTGTTTAATGTTTCAGCACAGG
GTTCGTTCCTATAGAGAATTACCTCTTCGCCTGGCTGATTTTGGTGTCTTGCATCGTAAT
GAGGCTAGTGGGGCACTGACTGGGTTAACTCGTGTCAGGAGGTTTCAGCAGGATGATGCC
CACATTTTCTGCAGGGAATCCCAGATAAAAGAAGAAGTTAAAGGTGTCCTGGAGTTCATT
GATCATGCTTACACTGTTTTTGGATTTACTTATGACCTAAAACTATCTACGAGGCCAGAA
AAATACCTTGGAGATTTGGAAACTTGGGACAGAGCTGAAGCTGCTCTTACAGAAGCCTTG
AACCAATCTGGGAAGCCATGGCAGATAAATGAAGGAGATGGGGCTTTTTATGGTCCGAAG
ATAGATATTAGTGTATCTGATGCCTTGAATAGAAAATTCCAATGTGCAACATTACAGCTT
GACTTCCAGCTCCCTGAGCGCTTCAAGTTGGAGTACTCGGCTGAGGATGAAGCCAAGAGG
GAGAAACCCGTTATGATACACAGAGCTATCCTGGGGTCTGTTGAGCGCATGTTTGCTATA
TTGTTGGAGCACTACAAGGGCAAATGGCCCTTCTGGCTTAGTCCTCGTCAAGCAATTGTT
TGCCCTGTGTCAGATAAGTCCCAGAAATATGCCATAGAGGTTCGGGATCAGATTCACGAG
GCCGGTTATTATGTAGATGTTGATATGACAGATCGAACAATCCAGAAAAAGGTACGAGAA
GCTCAGCTGGCACAATACAACTTTATATTGGTTGTGGGAGAAGTGGAAGTGAACACTAAC
CAGGTGTGTGTACGGGTGAGGGATAAGGCAGAGCACAAAACAATGAGCATAGAAGCACTT
CTCCAACACTTGCAGGCTGAAGCTGCTGCCTTCCATTAA
>EDWA@DN1016_c0_g1_i2
ATGTTATGCACTCTCTCTTCTACTGTCCGCCGTTACACTTGTTTTTTTCAGCCAGCTTTC
TTCCTCCTCTCTAAGCCATCCTCCACTCCTCTCCGCCGCTTCTCCGCCTTGACCATGGCT
TCTTCTCAGCCCAAAGACGAGGCCTATCTCAACCAAGTCATCGAGAAGCGCATCAAAATC
TTTCAATCCCTTCAGGCTCAGCAGCAGTCTCATCTTGAGTCCCTCTCGCACGACCCAATC
AAGATCACGTTGCCTGATGGGTCAGTAAAGGAAGGGAAAAAATGGGTTTCGTCCCCTATG
GATATTGCCCGAGGAATTTCCAAGGGCTTGGCTGCCAATGCATTGATTTCTTCGGTCAAT
GGGGTTTTGTGGGATATGAATAGGCCTTTGGAAGGTGACTGTGAGCTTAAGATTTTCAAT
TTTGATACTGATGAAGGCCGTGATACTTTTTGGCACTCTAGCGCTCACATCCTTGGTGAG
TCCCTTGAGAGTACATATGGTTGCAAACTTTGCATTGGACCTTGTACCACAAGAGGAGAG
GGTTTCTATTACGATGCATTTTATGGTGATTTGGGCTTGAATGAGGACCACTTTAAGCAA
ATTGAAGCAGGGGCATTGAAAGCTGTTGCGGAAAAACAACCTTTTGAACGCATTGAAGTG
ACAAGGGAACAAGCCCTTGAGTTGTTCGCTGAAAATAATTTTAAGGTTGAGATCATCAAT
GATTTGCCTGCAGACAAAACTATCACAGTATACAGATGTGGTCCCTTGGTTGATTTATGT
CGTGGACCTCATATTCCCAATACTTCCTTCGTGAAGGCATTTGCATGCTTAAAGGCTTCA
TCAGCTTACTGGAGGGGAAACAAAGATCGTGAGAGTTTACAAAGAGTTTATGGTATATCA
TATCCTGATCAGAAACGTTTGAAGGAATATATCCAACGGATAGAAGAAGCAAAGAAATAT
GACCATAGATTGTTGGGTACAAAGCAGGAGCTATTCTTTTGTCACCCCCTCAGTCCAGGA
AGTTGGTTCTTTCTTCCTCATGGAACTCGAATCTACAACAAATTAATGGAATTTATACGG
AATGAATATTGGAAAAGGGGTTACGAAGAGGTTAAGTCACCAAACATGTATAACATGAAT
CTTTGGGAAACATCTGGCCATGCTGCAAATTATAAGGAGAATATGTTTTTGTTTGAGATT
GAAAAGCAGGAGTTTGGACTGAAACCTATGAACTGCCCAGGCCACTGTTTAATGTTTCAG
CACAGGGTTCGTTCCTATAGAGAATTACCTCTTCGCCTGGCTGATTTTGGTGTCTTGCAT
CGTAATGAGGCTAGTGGGGCACTGACTGGGTTAACTCGTGTCAGGAGGTTTCAGCAGGAT
GATGCCCACATTTTCTGCAGGGAATCCCAGATAAAAGAAGAAGTTAAAGGTGTCCTGGAG
TTCATTGATCATGCTTACACTGTTTTTGGATTTACTTATGACCTAAAACTATCTACGAGG
CCAGAAAAATACCTTGGAGATTTGGAAACTTGGGACAGAGCTGAAGCTGCTCTTACAGAA
GCCTTGAACCAATCTGGGAAGCCATGGCAGATAAATGAAGGAGATGGGGCTTTTTATGGT
CCGAAGATAGATATTAGTGTATCTGATGCCTTGAATAGAAAATTCCAATGTGCAACATTA
CAGCTTGACTTCCAGCTCCCCGAGCGCTTCAAGTTGGAGTACTCAGCTGAAGATGAAGCC
AAGAGGGAGAAACCTGTTATGATACACAGAGCTATCCTGGGGTCTGTTGAGCGTATGTTT
GCTATACTGTTGGAACACTACAAGGGAAAATGGCCCTTCTGGCTTAGTCCCCGTCAAGCA
ATTGTTTGCCCTGTGTCAGATAAGTCCCAGAACTATGCGATAGAGGTTCGGGATCGGATT
CATGAGGCCGGTTATTATGTAGATGTTGATATGACAGATCGAACAATCCAGAAAAAGGTA
CGAGAAGCCCAGCTGGCACAATACAACTATATATTAGTTGTAGGAGAAGTTGAAGTGAAC
ACTAAGCAGGTGTGTGTACGGGTGAGGGATAAGGCAGAGCACAAAACAATGAGCATAGAA
GCACTTCTCCAACACTTGCAGGCTGAAGCTGCTGCATTCCACTAA
>EDWA@DN10170_c0_g1_i5
ATGACTGTCAGGAAACTAAAGGATGTGTCCGATTCTCTTGCAACGGCTAAGCAGGTCGGA
GTTGATAAAGTATTTCTACCGTCTAATGTCCAAACTGATATCGATGAGATAGGAACGAAA
ATTAATTCTTCTGCTGGCACTCTAGCTGACAAAACAGTGGATAATTCAGATGATATTCGA
GATCTTCTAGATTCTGTGAGAGTGGCTCTTATTGTAACAGCTGCTATCATGCTTCTTTTG
ACATTTCTTGGGTTCTTATTTTCAATTTTTGGGATGCAGCTTCTTGTTTACATCCTGGTG
ATATTAGGATGGTTGCTTGTCACTGGAACATTCATACTTTGTGGTACATTCCTTGTTCTC
CATAATGTGGCAGCAGATACTTGTGTTGCAATGCACGAATGGATCGAAAACCCCACTGCT
CATACATCTTTGGACGACATACTGCCTTGCGTCGACAATGCTACAACCCAAGAAACATTG
ATGAAAAGCAGGGAAGTTACTTCTCAGCTCGTTGAAGTAATCAACCAGGTCATAACCAAC
GTTTCGAACATCAATTTTTCACCAAACTTTCCAACCATGTACTTCAATCAATCCGGTCCA
TTGGTGCCGGTACTATGCAATCCCTTTTTTGCCGACCTTACCGAGCGAATTTGCACTCCC
GGTGAAGTGAATGCAGATAATGCAACCGAGGTATGGAGGAATTATGTCTGTCAGGTCTCC
GCAACCGGAATATGCATCACAACCGGACGAATAACTCCGGCCTTCTACGACCAAATGACA
GCAGCCGTAAACGTAGGCTCGGCATTGTACAATTATGCTCCATTCCTGGTTCAGTTACAA
GACTGCACATTTGTGAGGGAAACTTTCACAGGGGTTTATGTAGAACACTGCCCTGGTCTA
CGTCGGTATAGCAGATGGGTTTATATAGGGCTGGTAATGGTCTCAACTGCAGTTATGCTT
TCATTAATCTTCTGGGTAATATACGGACGAGAGAGGCGCCATCGCCTTTACACGAAGCAT
ACGAGCGACGGTCCTGAAACTGACAAAGACTCTTGA
>EDWA@DN10171_c0_g2_i2
ATGGAGATAGAATTGGAGCCAAGGGTGAAGCCATTGAGTTACAAAGTGAAAGCAACATCT
CGAGAGTCGCCTTCTCAGAAAGCCTCTCACGTACTCGACACCGACCTCAGGACTCATTGG
TCCACTGCTACCAATACTAAGGAATGGATCTTGCTTGAGCTTGATGAACCTTGCCTATTG
TCACATATACGGATCTATAACAAATCCGTGCTTGAATGGGAGATAGCTGTTGGCTTACGT
TATAAGCCTGAGGCATTTGTAAAAGTTCGACCACGCTGTGAAGCACCTCGCCGTGACATG
ATGTATCCTATGAACTACACTCCATGCCGCTATGTACGAATATCTTGTTTACGAGGAAAC
CCAATCGCAATTTTTTTTATTCAGTTGATTGGGATACCAGTTACTGGTCTTGAGCCAGAG
TTTCAACCAGTTGTTAATCACCTATTGCCTTACATTATGTCAAACAAACAAGATTCTCAT
GATATGTATCTTCAGTTGCTTCAAGACATGACGAACCGGTTACATGTATTCCTTCCCCAT
CTTGAGGCAGACTTCGCCAGTTTTTCAGATGGAGCTGATTCCAATTTGCGTTTTCTGGCA
ATGCTTGCTGGTCCATTTTATCCAATACTTAACATAGTGAATGAAAGAGATACTGCCAGA
TCTACAGGAAATATTGCTGATTCTGAAGTTCCTAGAAATATTCAGTTGTTGTCATCATTG
ACTGTTTCCTCTAATTTTGAGCCAAGGAGATCTCGTAACACCTCATCTTTTGTCTTATCA
ACTTCCAGTTCTGTCGTGTTCCGTCCAGATGCAATTTTTTTGCTGCTGAGAAAAGCATAT
AAAGATGATAATCTAGGAACTATTTGCAGAATGGCTTGTAGAATGCTTCAGAAGCTTATA
GAACCTGTTATGACAGCAGATGAATCAAACCCTTCAACTGAAGTTACCCCAGTTTTGGAT
GATTCATCAAAATCAGAGTTACATAATCCTCTTCCCATGTATGATTACTCAAAATTATTT
GGGGAAGATTTCCGGTTGATAGATGATCACTGGGACACTAGAATTCTTAATGTCTTGGAT
GTGGGAGCTGTGGAAGAAGGGATTTTACATGTTCTCTATGCTTGTGCGTCACAGCCTCAG
CTCTGCAGCAAATTAGCAGACAGTACTTCTGACTTTTGGTCTGTATTACCACTTGTACAA
GCATTGCTTCCAGCACTTCGTCCTATTGTAAGCTGTCTTTCTGATCATGTTGACGATACT
TTTTCTCAGTGGAAACAGCCTTTTGTTCAACAAGCTCTCTCACAGATTGTTGTGACAGCA
TCTTCTTCATTGTACCATGCACTTCTTCAAGCCTGTGCCGGCTACTTGTCTTCATATTCA
CCATCTCATGCTAAGGCTGCATGTGTTCTTATTGATCTGTGTTGTGGTGTGCTAGCCCCT
TGGATACCTCAGGTCATTGCAAAGGTTGATTTAACGGTAGAACTCATGGAGGACCTTTTG
GGCATAATCCAGGGAGCCCGCCACTCCTCAGCTCATTCTCGTGCTCGTGCTGCACTTAAG
TACATAGTGCTAGGTCTGTCTGGTCACATGGATGATATACTAGGGAAGTACAAGGAAGTG
AAGCACGAAATTCTATTTCTTGTGGAAATGCTAGAGCCTTTTCTTGATCCTGCCATATAT
ACATCAACAAGCAAAATTGCCTTTGGTGATATATCATTTACTTTTCTGGAGAAGCAAGAG
CAAGCTTGCCTTATTGCCCTCAACATCATCCATACAGCGACTCGGAAACCAGCTGTTCTT
CCTTCTTTGGAATCTGAATGGAGGCGTCAATCAGTTGCCCCAAGTGTCCTCCTCTCAATA
CTGGAGCCCCGCATACAATTACCTCCAGAGATTGACATGTGCAAATCTCCCATTTCTAAA
GATGTTGAGTATGAACCATCGAATGTTTCTTCTGTCCAACATTCCGACTCTGAGGGCAAG
ACAGATGTGCCTGATACAGCCACTAAGATGGATGCTTTAGAAGATGTTAGTCTTCTTTTT
GCTCCTTCAGAACTTCGGAGCATCAGTCTGACTAATGTTTGTAGCGGTCTTAAAGAAAAT
GCCCTGGGCTTAAACCAAGCAGAGTTAAACTCAGAACACAAAGACATTGAGCAAAAAGAT
TCTAATCAATTTCTAAACAGTTTAGTTTTAGATACTGGTTTCACTGCTGAATATTACAAT
TTGCAAGCAGACTATTTTCAGCTCATGAACTTCCGGGACTGTGAGCTTAAGGCATCTGAA
TTTCAGCGGTTGGCTTTGGATTTACACTCACAGCATGAGATTTCTATTGAAAGCCATGAT
GCCGCTGTAGATGCTTTGCTCTTGGCTGCAGAATGCTACATCAATCCTTTCTTTGTGATA
TCTCTTAAAGCCGGTTCCAATATTATGAATCAGATGAGCCTTGGCGGGGTTAAAATTCCA
AAAGTTTTTGAAATTTCAGAGCTTAGAAGGGTTTCTACTAAGACTAACAGTAATTTGCAA
ACAATATCCCATCTTGAAAAGAATAGAGACAAGGTGGTCCTTAAAATACTGCTTGAGGCT
GCTGAATTAGACAGGAAATATCATCTGAAGTTGTCAGATGGAGATGATTGTCAAAGCTAC
TCTGCAGAATCTGATGAGCAAGTCATTGAAATGTCTCCCTTTGATATACAGGCAGCGGAT
GCTGTCACCTTGGTTCGACAAAATCAAGCCTTATTGTGCAATTTCCTGATTAAGAGATTA
CAGGGAGAACAACATTCTTTGCATGAAATTCTCATACATTGTCTTGTGTTTCTGTTGCAC
TCGGCCACTAAGCTATACTGCGCCCCTGAAGATGTGATTGATATCATATTGAAATCGGCT
AACTACCTTAATGGGATGTTAACATCTTTGTATTGTCAGTTCAAAGAAGGCAAATGCCAA
TTGAATCCTGAAAAGGTACATGGAATACAACGCCGCTGGATACTGCTGCAAAGATTGGTA
ATTGCTTCAAGTGGTGCCGGTGTTGCATCAGATTTTGCTGTCAATATCAATAATGGCTTC
CGCCATGGGAATCTAATCCCTCCTTCAGCTTGGATGCAGAAAATATCCACGTTTTCTCAT
TCTTCTTCCCCTCTTGTTCGCTTCCTTGGCTGGATGGCAGTATCTCGGAATGCAAAACAA
TTCTTAGAGGAGCGCCTTTTCCTAACTTCAGACATGTCAGAACTGGCATATTTACTCTCT
ATATTCGCAGATGAGCTTGCAGTTGTAGAAAAATGTGTTTATCCTAATCATGAAGATCGA
AAAAATGAACAATCTGGAGGTAAACAAGTTTCTCCAACCTCTAATGGCTTTGAGCTTGCT
GATGGACAGCATGGAGATCAATCTTTCCGTGTTATCTACCCTGATCTCTGTAAATTCTTT
CCAAATATGAAAAAGCAATTTGAAGCATTTGGGGAAATCATTTTGGAAGCTGTTGGGCTC
CAGCTTAAATCCCTACCTACTGCTGTTGTACCTGATATTTTGTGCTGGTTTTCTGATTTG
TGTTCATGGCCATTTTTTCAAAAGGACCAAACTACATCACAGAGTTCTAATCATTTGAAG
GGATATGTTGCGAAGAATGCCAAAGCAATAATTCTCTACATACTAGAAGCCATTGTTGTG
GAGCACATGGAAGCTCTGGTGCCTGAGATACCAAGAGTGGTGCAAGTTTTGGTATCCCTT
TGTAAAGCCTCATATTGTGACGTGTCTTTCCTTGATTCTGTATTACATCTGTTAAAGCCA
ATTATCACATATTCGTTGCATAAGGTGTCGGATGAAGAGCAACTATTGGTTGGCGATTCT
TGTCACAATTTCGAGTCTTTGTGCTTTGATGAGCTTTTCAGTAATATCAGACAAAGAAAT
GAGAATGATGACAGTTCTGTTGCGAAAGTATTCAGCAGAGCACTGACAATTTTCATACTG
GCGGCTGTCTTTCCAGACTTATCCTTCCAACGTAGAAGAGAAATATTGCAGTCATTAACA
TTATGGGCTGATTTCACTGCTTTTGAGCCAACTACAACTTTTCATGACTACCTCTGTGCT
TTTAATAGTGTCATGGGAGGTTGCAAAGTTTTCTTACTTCAAAATTTAAAGGTCTCTAAT
TTTATTCCTCTTCAGTTGCCTGACTCCTCAAACTCTAGGACACTTGGCGAAAGTGGCTCA
GAATCTTTCTCGTGGTTTCTTAATGATGTATCACCTTGTTCCAGTCCTAATGAAATTTCA
GAGAAGCTCGAAAGTAACAACACTGATGCTGTTGTCTCGAATGAAAAAGATTACCATCTG
TCTGGAGAGGAAATAAAGGAGTTCACAAAAGACTTGGAGGGTCTTATTCCTAAGCTTTAT
CCAACTATTGAGAAATGTTGGTCTCTTCATCTTCAGCTTGCAAAGAAGTTGACTATTACA
TTGGCACAGTGTTTTATATACTCCAGATGCCTGTCTTCAATTGCTCCAGCAGTTCATAAT
GCCGAAGAGGATAACAGTGAAAATCCTGTGCCTTCTAAATCAGTTGACCGGTTGCCAGCT
CAGTGGAAAACCGGTCTTGAAGGTCTTGCTGGAATGATTTTGATGCTCCAAGAAAATGCT
TGCTGGCAAGTTGCAGCTGTGATGCTTGATTGCCTTCTTGGTGTGCCTCTTAGTTTTCCA
CTTAATGATGTTATTGATCCTATTTGTAATGCGTTAAAGAACTTTTGTTGCAAGGCACCA
AAAATCTCTTGGCGTTTGCAAACTGATAAATGGTTGTCAATATTATCCTTAAGAGGCATC
CATAATCTTCATGAAAGTGAAATTCCTCCACTAGTTAATCTCTTTGTTACAATGCTGGGT
CACCCTGAACCTGAGCAACGCTTCATAGTGCTTCAGCACTTGGGTAGATTGGTTGGACAA
GAAGTGCATTGTGGAAAAATGCTGAAGTCTTCAAATTTTTACAATCAGATAGTGTCACCA
GGTTTAATTCATTCTATTCCTGAAAAGATACTATCACTTTTGGTCTCTAGGACATGGGGT
CAGGTAGCTGTTCTGGCGTCATCGGATGTATCATTACCCTTGAGGGCTTGTGCAATGGCA
CTTCTTGTGGATTTTATTCCATTTGTTGATAGGCCCCAGTTACAATCCTTCCTTGCAGCA
GCTGATAGTCTTTTATATGGCTTAGGCCGGCTTGTTTATCCTTTTTGTGAGGGACCATTA
CTTAAACTTTCCTTGGCACTTATAATCAGTGCTTGTCTATACTCTCCAGCTGAAGATATT
TCTTTGATTCCTCAAAAAGTTTGGGAAAATATTGAGACTTTAGGGTTTTCCAAAGCTGAA
TACAGGCTTCCAGATCTCGAAAAGCAGGCATGCCAAGTCTTATGTAGAATGAGAAATGAA
GGAGATGATGCTAAAGAGGTCCTGAGAGAAGTGCTCTCCTCAAGTTGCGCAAAACAATTT
GACCCTGAATTTGGAAGCACCCGAGAATCAATTCTTCAGGTCCTTGCTAATCTAACTTCC
GTTCAGTCATACTTTGATATTTTTGCAAAGAAAATGGACGAAGAGGCTATGGAACTAGAG
GAGGCTGAAATGGAATTGGAGATTATTCGAAAAGAACCTGCACTGCAAGAATCATTGGAA
GATTCTAAGGGCAACCAACTTCCACATCTTGCCACTTCTGTGAGAGACGAAAACCGGCTT
CAACAGATCAAGGAGTGCATTCATTCCTTAGAAAAGAACAAAATTCAAGAAGATATAGTA
GCTCGCAGGCAACAGAAACTTCTAATGAGGCGTGCTCGTCAAAAGTACCTGGAAGAGGCA
GCTTTGCGTGAAGCTGAGCTTTTGCAAGAACTTGATAGGGAAAGGACAGCTGAAACTGAA
AAAGAGATTGAGAGACAGCGTCTACTGGAACTTGAACGTGCTAAAACAAGGGAACTACGA
CACAATCTGGATATGGAAAAGGAGAGGCAAACACAGGCATGA
>EDWA@DN10172_c0_g1_i1
ATGGGATGGAATCACCCAGACATATCGTTGGAAGAAATGATGAAACTGATAAAAGGGTTT
GTTGATATCCTGATTTTAGCATCTGGGTATCAATCGTCTGGTCTTCTCGCCCACTGGGAC
TCCCATAACATCAAACGAGCCTTCCAATGGGCCCTCTTCTTTGAAAATGTTTTTCGTCGT
TTAAGCTGCTTGGATGTTTATCAAGAGTCTGTAGAGGAGCTAGATGCAGCTCTTTTTGAA
ATGACTTCTCATCCAGCGTTTCCTCAGGGTCTTGCACATTTATCATCTGCTACTCTTAGA
AGGGCAAGAGGTTTTTTGTCGGAACACTTGCTCCATAATTTACCGTTGAGGGATTCACAT
CTACAAGCTCTTCTTACAGCAATCGTCGAGACGGATCTTAGTGACCTTTCACAGACAGAA
CATGACTGTCTCAATGCATATTTGAATAATTTGACATTGCAAAACAGGATTTGTATCAGG
GATACCAGTACATCATCTTCAGATGTAACTCGGACAGTGGAAACAGAAAGTTTTACTGAA
GTTGCTGTTAAGGAACTCTCCAGGAGACAATCTTCTGTGTCATGCATATCAATTATTGAG
GAAGGGGTTGATGTTCTTTCTAATGCTATAAAAAGTAGCAGCTGGATAGCCTCCGACTGC
AGCCTATTTAGGGAGCAAATGGATATTGAAACTGTTCCAGCTTTGTTGCCAACTGCAGAT
GCATATGTTGATTTTGTCACTTGGAACCGATGGAAATCAAGTGCTTTGTCATATTTTCTT
GATAAGCGGACTATTAGGATGGTGTCTGGTGCAAGTTTAATATTTTCTGCTGCCAGTGAA
CAATGGGGCAAAGTATTTGGGCAGCTGAACATTTCTGAAAATAGTGAAAATGATGTGTAT
GAGACAATAGAGCTCTTGTTACTAGGAAGCATTACAAGCAGATGGAATTGCATAATTGAA
CACTTGATGTCAGTATCTTATGATTCTGTTACCATCTCAAAGCAATATAATGTACTTGCT
AACTCAGTCTTTGAAATATCTCAAAGTAGTCATCAAACAGAGGAAATTAAAAAATCAAAG
GTATTTTTTTAA
>EDWA@DN10172_c0_g2_i1
ATGTCATGGCGTTGGACTCAGTTCATCATCACAGGAAAACCCGTCGTCGAAGTTGAGAGA
ATAGCTGTGCAAGTCATAACTGAACCGCCTGCTGCTTCTCTGCGGTTGCGTCCACTGCGA
CTTGACCTTCCAAACAAACTGTTTCAACACACAGGTTGTTGGCCTTCTCTGCAGACTCAT
AAATTCGACACCATTCCCATGCTTTCCCACTTTCTTTTCCCACCTCAACAACTGAATTCT
CTTCAAGATTTGCATTGTTTCAGAATTCTTCCAAGGCTTGCAGAGAAAAAGCCGGAG
>EDWA@DN10173_c0_g1_i2
ATGCCTGAAGCACCAAAGACCACACAGAAACCTACAGATTACAACCTGGAGCTGAAGAAC
AAGAAAATCCTTCAGTTCATTGAGGACTTGACTTCAAACGCTGATGAAGTTCAAAACAAT
GTCCTGGAAGAGATCCTTTCAAGCAATGCTCATGTTGAGTACCTGAAAAAACATGGCCTT
GATGGTCGGACCGATCGAGAGAGTTTCAAAAACACCATGCCTGTCATCACCTATGAGGAT
ATCCAGCCTTATGTTGAACGTATAGCCAATGGTGATACATCTGCAATCCTTTGTTCTAAG
CCCATTTCTGAGTTCTTGACAAGCTCTGGGACTTCAGGTGGGGAGAGGAAGCTGATGCCG
ACGATTGAGGAGGAGCTAGGGAGGAGGTCACTGCTCTATAGCCTACTGATGCCTGTTATG
AGCCAATTTGTTCCGGGTCTAGACAAGGGCAAAGGGATGTACTTTTTGTTTATAAAATCC
GAGGCCAAGACACCTGGTGGCCTTGTGGCACGCCCTGTTCTCACTAGCTACTACAAAAGC
AACCATTTCAAAGATAGGCCATATGACCCTTACACAAACTACACTAGCCCAAATGAGACC
ATTCTTTGTCCTGATTCTTACCAAAGCATGTACTCTCAAATGCTTTGTGGACTTTGTCAA
CACAAGGAAGTCCTCAGGGTGGGTGCTGTTTTCGCCTCTGGTTTCATCAGGGCCATCAAG
TTTCTTGAGAAACATTGGCGTACACTTTGCAATGATATAAGAACAGGTACCATTGATTCT
CAGATCACTGACCAATCTGTCAGAGAAGCTGTTATGAAAATCCTGAAACCTGATCCTAAA
CTTGCCGATTTCATCGAGGGCGAGTGTAGCAAAAGTTCTTGGCAAGGAATCATAACAAAG
TTATGGCCTAATACAAAGTATGTGGATGTGATTGTGACTGGGACCATGTCACAGTATATT
CCCACTCTTGATTATTACAGTAATGGCCTCCCTCTTGTCTGCACCATGTATGCATCTAGT
GAATGCTATTTTGGTGTCAACCTGAACCCTCTTTGCAATCCGAGTGAAGTTTCCTATACT
CTCGTTCCCACGATGGCCTACTTCGAGTTTCTGCCGGTTCAAAGGAACAATGGGGTCACT
AATTCCATTTCTGTGCCCAAAACTCTCAATGAGAAAGAACAACAAGAACTGGTTGACCTT
GTTGATGTTAAGCTTGGCCAAGAGTATGAGCTTGTTGTCACCACTTATTCAGGACTCTAT
CGTTATAGAGTTGGTGATGTGTTAAGGGTAGCAGGGTTCAAGAACAAGGCACCGCAATTC
AACTTCATTTGCAGGAAAAATGTGGTTTTGTCCATTGATTCTGATAAGACCGATGAGGTT
GAACTTCAACACGCTGTTAAGAATGCGGTGAACCATTTGCTGCCATTCGATGCAACATTG
GCCGAGTACACTAGTTATGCAGACACCACTACAATCCCAGGCCACTACGTGCTCTACTGG
GAGCTTAGTCTCAATGGTAACACCCCAATTCATCCTTCGGTTTTCGAGGACTGTTGCTTG
ACTATTGAAGAGTCCCTCAACAGTGTATACCGCCAAGGACGTGTATGTGACAAATCCATT
GGACCTCTGGAGATCAAGATCGTTGAACCGGGGACATTTGACAAGCTGATGGATTATGCC
ATCAGCTTAGGCGCATCAATCAACCAGTACAAAACGCCGAGATGCGTGAAATTCGCCCCC
ATTGTCGAGCTTCTAAACTCGAGGGTCGAATCTTGTTACTTCAGTCCCAAATGTCCCAAA
TGGTTTCCTGGTCACAAGCAATGGAGCAACACAAATTAA
>EDWA@DN10173_c0_g1_i9
ATGCCTGAAGCACCAAAGACCACACAGAAACCTACAGATTACAACCTGGAGCTGAAGAAC
AAGAAAATCCTTCAGTTCATTGAGGACTTGACTTCAAACGCTGATGAAGTTCAAAACAAT
GTCCTGGAAGAGATCCTTTCAAGCAATGCTCATGTTGAGTACCTGAAAAAACATGGCCTT
GATGGTCGGACCGATCGAGAGAGTTTCAAAAACACCATGCCTGTCATCACCTATGAGGAT
ATCCAGCCTTATGTTGAACGTATAGCCAATGGTGATACATCTGCAATCCTTTGTTCTAAG
CCCATTTCTGAGTTCTTGACAAGCTCTGGGACTTCAGGTGGGGAGAGGAAGCTGATGCCG
ACGATTGAGGAGGAGCTAGGGAGGAGGTCACTGCTCTATAGCCTACTGATGCCTGTTATG
AGCCAATTTGTCCCTGGTCTAGACAAGGGTAAAGGAATGTACTTTTTGTTCATAAAATCC
GAGGCCAAGACACCTGGTGGCCTTGTGGCACGCCCTGTTCTCACTAGCTACTACAAAAGC
AACCATTTCAAAGATAGGCCATATGACCCTTACACAAACTACACTAGCCCAAATGAGACC
ATTCTTTGTCCTGATTCTTACCAAAGCATGTACTCTCAAATGCTTTGTGGACTTTGTCAA
CACAAGGAAGTCCTCAGGGTGGGTGCTGTTTTCGCCTCTGGTTTCATCAGGGCCATCAAG
TTCCTTGAGAAACATTGGCGTCTCCTTTGCAATGATATAAGGACAGGAACCATTGATTCC
AAAATCACTGACCCTTCTGTCAGGGAGGCTGTTATGAACATCCTGAAAGCCGATCCTAAA
CTTGCCGATTTCGTCGAGGCCGAGTGTAGCAAAGATTCATGGCAAGGGATCATTACAAGG
TTGTGGCCTAACACGAAGTATGTGGATGTGATTGTGACTGGGACCATGTCACAGTATATT
CCCACTCTTGATTATTACAGTAATGGCCTCCCTCTTGTCTGCACCATGTATGCATCTAGT
GAATGCTATTTTGGTGTCAATCTGAACCCTCTTTGCAAGCCAAGTGAAGTTTCCTATACT
CTTGTTCCCACAATGGCCTACTTCGAGTTCTTACCGATTCAAAGGAACAATGGGGTCTCT
AATTCCATTTCTGTGCCCAAAACTCTCAATGAGAAAGAACAACAAGAACTGGTTGACCTT
GTTGATGTTAAGCTTGGCCAAGAGTATGAGCTTGTTGTCACCACTTATTCAGGACTCTAT
CGTTATAGAGTTGGTGATGTGTTAAGGGTAGCAGGGTTCAAGAACAAGGCACCACAATTC
AATTTCATCTGCCGGAAAAATGTAGTTTTGTCCATTGATTCTGACAAGACTGATGAGGTT
GAACTTCAACATGCTGTGAAGAATGCAGTGAATCATTTGCTCCCATTCGATGCAACATTG
GCCGAGTACACTAGTTTTGCTGATACCACTACAATTCCAGGCCACTATGTGCTCTACTGG
GAGCTTAGTCTCAATGGTAACACCCCAATTCATCCTTCGGTTTTCGAGGACTGTTGCTTG
ACTATTGAAGAGTCCCTCAACAGTGTATACCGCCAAGGGCGTGTATGCGACAAATCCATC
GGACCTCTTGAGATCAAGATCGTCGAACCGGGGACATTCGACAAGCTGATGGATTATGCC
ATTAGCTTAGGCGCATCGATTAACCAGTACAAGACGCCACGATGCGTGAAATTCGCTCCC
ATTGTCGAGCTTCTGAACTCAAGGGTCATATCTTGTTACTTCAGTCCTAAATGTCCCAAA
TGGTTTCCTGGTCACAAGCAATGGAGCAACACGAATTAA
>EDWA@DN10174_c0_g1_i1
ATGGAACCTCTTTTCGCTTCCTTTCTGTTATCATTCCTTCTTTTCTCTCATCTTTCTTAT
TCTGCTTTTGCTCCCCATGTCTCCCAGCTCTTTGAATCTTGGTGCGATCAACATGGGAAA
ACTTACTCATCGGAGGAGGAAAAATCGTACAGGCTTAGAGTCTTCGAAGACAACTACGCC
TTTGTTACCCAGCACAATGACATGCCAAATTCTTCTTATTCTCTGGCTCTCAATGCCTTT
GCTGATCTCACTCACCACGAGTTCAAGGCCTCTCGTTTGGGTCTCTCCGCTGCTGCCATT
GAGTTTAGGCGACCCAACCTTGGAAAGCCCAGCCTTGTTCGGGATATTCCGGCTTCAGTG
GATTGGAGGAAGGAAGGCGCCGTGACCCAGGTCAAAGATCAAGGAAGCTGTGGTGCTTGT
TGGTCATTTGCGGCAACTGGAGCCATGGAAGGTGTTAATAAAATTGTGACTGGATCTCTT
GTCAGCCTCTCCGAACAAGAATTGGTTGATTGTGACAGAACTTACAATACTGGCTGTGAG
GGTGGGTTGATGGATTATGCATATCAATTTGTCATTGATAACCATGGAATAGACACCGAA
GAAGATTATCCGTATCAAGGTCGGCAGAAAACTTGCAACAAAGACAAAATGAAACGACGC
ATGGTAACAATTGATGATTACGCTGATGTGCCTATGAACAATGGGAACCAACTACTGCAA
GCAGTGGCAACTCAACCTGTGAGTGTTGGTATATGTGGGAGCGAGAGAGCATTTCAATTG
TACTCCAAGGGGATATTCACCGGTCCATGTTCAACTTCCTTGGATCATGCTGTGTTGATT
GTAGGTTATGGTTCAGAAAATGGATTGGATTATTGGATAGTGAAAAACTCATGGGGTTCG
AGGTGGGGAATGAATGGCTATATTCATATGATACGTAACAATGGCAATTCTGAAGGGGTT
TGTGGCATTAACATGTTGGCTTCGTATCCAATAAAGACTAGCCCAAATCCCCCTCCTCCA
CCTCCTCCAGGACCAACTAAGTGTGGTTTCTTCACATACTGTTCAGCTGGGGAAACCTGT
TGCTGTACACGTCGCCTATTCGGAATATGCTTTTCGTGGAAGTGTTGTGAGTTGGATTCA
GCCGTGTGCTGCAAAGACAACAGTCACTGCTGCCCCCATGATTATCCAATCTGCGATACA
AAGAACAATCAGTGTTTCAAGCGAGTTGGAAATGCTACGATAATGCAAGCATCCGAAAAG
AATCAATCCTTTAGA
>EDWA@DN10174_c0_g1_i3
ATGGCTCTCCCTCAGCTAATCCCTTCCCACTCCTCTTCTTCGCTCACTCACCAACCTCCG
ATAAACCCTCACGCAGCCAATCCATACCCCATTTTCAAGCCCTTCTTGAAGTCATCTTCT
CTCTCTCAATCGCGCAGGTACCACAGGCTCAGCTCTCTACGGTGCTCGGCTTCCTCTTTC
CCCGAGAATCACCACGCTGATCCTCCAAAATCAGACGACGTCGTAGAGCTCCCTATATTT
CCTCTCCCCTTGGTTCTCTTCCCCGGCGCCATCCTCCCTCTCCAGATCTTCGAGTTCCGC
TACCGCATTATGATGCACACGCTCCTCCACACCGACCTCCGCTTCGGCGTCATTTACTCC
GACTCCGTCACCGGCACCGCAGACGTCGGCTGCGTCGGCGAGATCGTCAAACACGAACGC
CTCGTCGACGACCGCTTCTTCCTCGTATGTAAAGGCCAGGAACGGTTCCGTATCACCAAC
GTCGTCCGGAAGAAGCCGTATCTCGTCGCGGAAGTCAATTGGCTCGAAGACCGACCTTCC
GGCTCTGAAGATTTGGACGGATTGGCCAACGAAGTGGAGAGTTGCATGAAAGACGTGATT
CGCTTATCGAATCGACTTAACGGGAAACAGGAAAAGGAAACGCTGGATTTGAGGAGGAAT
CTGTTTCCGACTCCGTTTTCGTTTTTTGTGGGGAGTACATTCGAAGGTGCGCCCCGAGAG
CAACAAGCTTTACTGGAGTTGGAAGATACTGCGACCAGGTTAAAAAGAGAGAAGGAAACT
TTAAGGAATACCCTTAATTACTTGTCCGCCGCTTCGGCTGTGAAAGATGTGTTTCCCTCT
TCATGA
>EDWA@DN10174_c0_g2_i1
ATGGCTCTCCTTCAATCCATCCTTTCCCCTTCTTCCCTCACTCGCCAACCTTCGATAAAC
CCCAACGCCGGCAATCCCTCTCTTTTGAACCTCTTTTACAAGCCACATTCAGTCCCTCAA
TCGCGCAGATTCCAAAGGCTCAGCCCTCTTCACTGCTCCGCATCCTCTTTCCCGGAGAAA
CACCGCGCCGGTCCTTCCAAATCAGACGACGTTGTTGAGCTTCCGCTATCCCCTCTCCCC
TTAGTTCTTTTCCCCGGCTCCGTTCTCCCTCTTCAGATCTTCGAATTCCGTTACCGCATT
ATGATGCATACGCTCCTCCACACCGATCTTCGCTTCGGCGTGATCTATTCCGACCCCGAA
TCCGGAACCTCCGGCGTCGGTTGCGTCGGCGAGATCGTCAAACACGAACGTCTGGTCGAC
GACCGCTTCTTCATCATATGTAAAGGCCAGGAACGGTTCCGTGTCACCAGCATCGTCCGT
ACGAAACCGTACCTCGTGGCGGAAGTGAACTGGCTCGAAGACCGACCCTCCGGCGACGAA
GATTTGGAAGGATTAGCAAATGAAGTGGAGAGTTGTATGAAAGACGTGATTCGATTATCG
AACCGTCTTAATGGGAAGCCGGAAAAGGAGGCGCATGATTTGAGGAGGAACCTTTACCCG
ACTCCGTTTTCGTTTTTCGTAGGAAGTACGTTCGAAGGGGCGCCGAGAGAGCAACAGGCT
TTACTGGAGTTGGAAGATACGGCGGCCAGATTAAAAAGAGAGAAGGAAACCTTAAGGAAC
ACTCTTAACTACTTGTCCGCTGCATCAGCTGTGAAAGACGTGTTTCCCTCTTCATGA
>EDWA@DN10177_c0_g1_i1
CTCAAGAACAAATGGAGTTTTGTTCAAGATATGAGCACTGCTATGATACCTTTCATTGGG
GTAGTTTATGATGGGAAGTGGTTTGTAAAAGGGCTGGGGTCCCGTCGTGAGGTTATGAGT
GAAGTATATGATCCTGAATCTAATTTCTGGTCTCCTGTTAGTGGTGGGATGGTTTCTGGT
TGGCGCAACCCCAGTATCTCTTTAAATGGACAGCTCTATGCCCTAGATTGCTGTGATGGA
TGCAAGCTTAGTGTGTACGATGAAGCCACAGATTCTTGGAGTAAATTTATTGATAGTAAG
CTCCATTTAGGGAGTTCTCGAGCCTTGGAGGCTGCTGGCCTAGTTCCTCTCAATGGCAAG
CTTTGTATCATCCGC
>EDWA@DN10178_c0_g1_i1
CCTGTTGAGTCTGATGAGAGGATTGATTTCGATGAAGATAACGATCCCGAGGAGACCATG
GAAGAAGAGGTGGAGTATGAAGAAGTGGAGGTAGAGGAGGAAGAGGAGGAAGAAGAAGAA
ATTGAAGAAGATCAGGATGTTGAAAATGCTGATCGGGAACTTGACGAGGATGAAAAGAGG
ACATGTTCTGACCTTCTTGCTTGTCCTCCTTATGGTTCTGAAGTATATATTGGAGGCATT
CCGCATGATGTTTCTCAGGAGGATTTGAAAGGCTTTTGTGAATCTGTTGGAGAGGTTACC
GAGGTTCGGATTATGAAAGGT
>EDWA@DN10179_c0_g1_i2
ATGGCTGAAAAACCACCGCCAAAGCCGATTTCACCTCAAGACTGGGAATCCTTAGTTGAA
GATTTCCAGCACGGCGATTCCCGCCGCGAGAAATGGCGGTCGCTTTCCCCGTCCGTCGTC
GAACTCGCCCTTTCTTCAATCCTCAAAAAGGAATTCCCTTTCAAAATCCCCCTCATAATC
TTCCTCGAAGAATTTTCCGACCTCTTGTTCCCACCAAATTCGCTTTCTTCCCTCTTGGAA
CGCCTCGTCGAAACCCTACGCGTCCTCGTGCAATCTCCGATCGACGGTATCCACGTCACT
TACGCTTTGAAAGAGCAGATGATGGTTTCGATGACCTCGATTTTGATCTCTACTAACGCC
GTCGAGTCCGTCGAGGCTCGGTTGACGGAATCCGTGGTCGAACTTTTACTGGTTGTTATA
AACCGGCCGAACCATGGACCGGATCGCCACGCGCGTGCTATTGCTTGTGAGTGTTTACGT
GAGTTGGAAAAAGCTTATCCTTGTTTACTCTCCGATATTGCTGGTCATTTATGGAGTTTA
TGCCAAAGCGAGCGAACCCACGCTTCGCAGAGCTACATTTTGTTGTTTACGACTGTAATT
CATAGTATTGTGAATCGAAAGTTGAATGTTTCTGTTTTGAATACTTCGGTTCCTTTGGTT
CCTTTTAATATACCACAATGGGTTTCGGGATCGGAAAAGGAAGGGTTGTTAGAGTTGAAT
TATAAGGAATTGAGAAGAGCCATGGCGTTTTTGTTGGAATGGCCACAGGTTTTAACTCCT
TGTGGGATGATGGTTTTTATGGGGATGATAATGCCATTAGCAGTGGATTTGGATTTGCAG
CCTTCTATGCTGAAAGTTCAATTTTTCTGGATGATTTATTCGTTCGATCCTTTGTTGTAT
CATGTTGTTTTGATTATGTATTCACGTTTTTCTGAGGCGTTTAATGACCAGGAGACAGAG
ATTGTAGGGAGACTTTTGTTGTTTTCATTGGAATTGCAGCAGTATTTGGTGTTTCGATTG
CTTTCAGTGCATTGGTTGATGGGTTTTTTGAATGGATTGATGGTGAATGGAGAAGATGCG
GAGAAGAAGAAGTCGGTCGTAGAGACAGGTTTCAGGCTTTATCCGAGTGTGTTTGATCCA
CTTTCGTTGAAAACGCTTAAGCTAGATTTACTTGCCTTTTGTTCTGTTTGTATCGATTCG
TTGAAACCTCAAACTGTTTCGGATATGATTGTTGGGGACGGGAATTCAGTGGTGAAGCTC
TTTCAAGATGGTCTAGTATCGGTTTCGGCTTTCAAATGGATGCCTCCTTGGAGCACGGAA
ACTGCTGTGGCCTTCCACACATTTCATAAGTTTTTGATAGGTGCATCTTCTCATTCTGAC
GATGATCCTTCCACCACTACTGCTCTTATGGAGTCTGCCATTTTTAATCATTTAAAGGGG
ATGTTGGTTGACTTGATACTGGAGTTTCAGAGATTGGTCCCTGTCATTGTTGCTTTTATC
GACCGATTGTTAGGCTGCCAAAAGCATCTTTGGTTGGGAGAGCGCCTGCTTCAAACAATC
GATGCAAATCTGCATCCTAGAGTCGTAATTGACTATAGACTAGTTTCCTACTTCCCAATT
TTTGATAGAATTGCTGAAAATCAAACAATACCTCCACGTAGGTTGTTAGAGCTGCTAACC
AAATTCATGGCTTTCCTTGTGGAGAAACATGGCCCGGGCACTGGTGTGAAGTCTTGGTCT
CGGGGTAGTAAGGTCCTTGGCATTTGCAGAACCATGCTGACCCACCATCAGAGCTCTCGA
TTATTCCTTGGTTTATCCCGTCTCCTTGCATTTACCTGCCTTTACTTCCCCGATTTGGAG
GTCCGTGACCATGCAAGGATCTACTTGAGGATGCTGATTTGTGTACCCGGAATGAAGCTT
AGAGGAATGCTGAACCTTGGAGAGCAACTTCTTGGTATTTCCCCCTCATCTCATTCCGGA
TCATTCTTCAGCGCGCCATCTCCTCGACATTATCCGGATGTCAAGAAATCTAAGAACATT
TCATCCTATATCCATCTTGAGCGGATGACACCACTACTTGTCAAACAATCTTGGTCATTG
TCTTTATTACCGTTAGGGGTTGGGAGTGGCAAACCAGATTTTTCAGGTGGCTTTAAGGAC
ACTGAAGCCACGACAGATGAAAGAGATCTCGATGCCAACATTCAATTTCAGACTATATCA
GAAGACGAGAGAATTGATAAACCAGAGGCGCCGCTGTATGTGATGGACTCAAAAGTTTCG
GAGATTTTAGAGATATTAAGGAGACATTTCTCATGTATTCCTGATTTTAAACATATGCCG
GGACTTAAGGTTAATATTCCATGCTATTTGAGATTTGAGTCAGAGACTTTCAATCATGTA
TGGGGAGGTGAGTCCTCAAAAAATGGGTTACATGGTGTAGATGCCCTCCCTGCCATATAT
GCAACAGTGTTGAACTTTTCATCACTGGCGCAATATGGGTCTATTCCATCATGTCACATA
CCGTTTCTTCTCGGTCAACCTCCGATGAGTGGTTATTTACCAGGTGAAACTGATTCACTA
GACATCATTGCTAAGCACGATGATTCTGGTGAAGAAGAGATCTATAAAGCTCCTGTGATG
ATTGAGCTGGAACCACGTGAGCCAACACCTGGTCTGGTTGATGTTTTCATTGAAACAAAC
GGGGAAGATGGTCAGATCATCACCGGCCAGCTGCAAAGTATTATGGTGGGCATTGAAGAC
TTATTTCTCAAAGCTATCGCCCCGCCAGACATCCGAGAAGACGTCTTACCTGATTATTAT
TCGAACTTGTTCAATGCTTTGTGGGACGCATGTGGCACTACTTCCAACACCGGGCGGGAA
ACTTTCCCCCTAAAGAATGGCAAGGGGTTTGCGGCTGTCAATGGAACGAGATCTGTGAAG
CTGCTTGAGATTCCTACGGACTCTCTAATTCATGCTACCGAGCGATATCTGATACCATTT
GTAGTAAGCGTAAGTGGTGAGCGTCTTGTTAACATGGTAAAGGATAGAGGAATTATCACA
GACATCATATGGAAAGATGACGACTCAGGCCTTTTGCTTGATTCTATCACCTCAGTTACC
AATCAAGACACCACGCCCCTCTATCTTACTTTTGTCGATAACGAAGATGAGCAGGAAAGT
CGGTTAAACATCAGCAAAAGAAGTATGGGTTGCATCCACGTCTTGATTTTCCTTCCCCCG
AAGTTCCATCTCTTGTTCCAAATGGAAGTAAGTGATGCTTCAACTTTAGTTCGTATTAGA
ACTGATCACTGGCCATGCTTGGCTTACATTGATGATTATTTGGAGGCATTGTTTCTGTCG
TAG
>EDWA@DN10179_c0_g1_i3
ATGGCTGAAAAGCCACCTCCAAAACCAGTTTCTCCTCAAGACTGGGAATCCTTAACGGAA
GACTTCCGACACGGCGGTGCTCGCCGCGAGAAATGGAGCTGCCTCTACCCATCTCTCGCC
GAGCTCGCCCTTTCTTCGATTCTCAAAAAGGAATTCCCTTTCAAAATCCCCTTAGTAATC
TTCCTCGATGAATTTTCCCATCTTTTGTTCCCCTCGAATTCCCTCTCTTCCCTTTTGGAC
CGCCTCGTTGAAGACCTTCGGACCATCGTCCAATCCCCGATTGATGGAGTCCACATAACC
TACTCTTTGAAAGAACAAATGATGGTTTCGACGACCTCGATATTGATTTCGACGAATTCC
GTCGAGGTTCGTTGTACGGCAGCCGTGGTCGAGCTTTTACTAGCGGTTATAAACCGCCCG
AACCATGGATTGGACCGCCACGCTCGCGCCATTGCGTGTGAGTGTTTACGTGAATTGGAA
AAAGCTTACCCTTGTTTACTCTCCGGTATTGCTGGCCATTTATGGAGTTTATGCCAAAGC
GAGCGAACTCACGCCTCGCAGAGTTACATTTTGTTACTTACAACAGTCATTTATAGTATC
GTGAGTCGAAAGTTGAGTATTTCTGTTTTGAATACCTCTGTTCCTCTAATCCCATTTAAT
TTTCCGGAATGGATTTTAGGACCGGAAAAGGAAGGTTCAGGGATTGGGATTGGTTTGAAT
TATAAGGAATTGAGAAGAGCCATGGCCTTTTTACTGGAATGGCCGCGGGTTTTAACTCCT
TTTGGGATGATGGTTTTTATGCGAATGGTAATGCCACTAGCAGTAGCTTTGGATTTGCAG
CCATCTATGCTGAAAGTTCAGTTTTTTGGTATGATTAACTCCTTTCATCCTGTATTATGT
CATGTTGTTTTGATTATGTATTCGCGATTTTCGGAGGCCTTTAATGAGAAGGAGAAAGAT
ATTATGAGAAGGCTTTTGTTTGTTTCATTGGAAATGCAGCAGTCTTTGGTGTTTCGCTTG
CTTTCAGTGCATTGGTTGATGGGTTTTCTGAATAGATTTATGGTGCATGGAGGAGATATG
GAGAAGAAGAAGTCAATTGTAAAGATGGGTTTCATGTTTTATCCTCGTTTGTTTGATCCA
CTTTCGTTGAAAGCAATAAAGCTAGATTTGCTTGCTCTTTGTTCCATTTGTATTGATTCA
TTGAAAGCTCGAAGTGGTTCAGATATGTTTGTTGGGGAGGGGAAGTCAGTGGTGAAGCTA
TTTCAAGACGGTCTAATATCTGTTTCGGCTTTCAAATGGTTGCCTCATTGGAGCACAGAG
ACTGCAGTGGCATTCCGCACCTTACATAAGTTATTGATAGGCTCGTCATCTCATTCTGAA
GCTCATCCTTCCGCAACTAATGAACTTATGGAATCTGCCTTCTACAGTCATTTAAAGGGG
ATGCTGATTGACATGATACTAGAGTTCCAGAGATTGGTCCCAGTCATTGTTGCCTTTGTT
GACCGCTTGTTAGGCTGCCAAAAGCATCATTGGTTGGGAGAGCGCCTGCTCCAAACAATG
GATGAAAATCTTCATCGAAGAGTCGTTATTGATTATAGAATAGTCTCATACTTCCTAGTA
TTTGACAGAATTGCTGAAAATAAAACAATACCTCCTCGTAAATTGTTAGAGCTGCTAACT
AAGTTCATGGCTTTTCTTGTTGAGAAACATGGCCCAGACACTTGTGGGAAGTCTTGGTCT
CATGGTACCAAGGTTCTTGGCATTTGCAGAACCATGTTGACTCACCATCAGAGCTGTAGA
TTATTCCTTGGAATATCTCGTCTCCTTGCGTTCACCTGTCTTTACTTCCCTGATTTGGAG
GTCCGTGACCATGCGAGGAGCTACTTGAGGATGCTGATTTGTGTGCCTGGAGTAAAGCTT
AGAGGCATGCTGAACCTTGGAGAACAGCTCCTTGGTATTTCTCCCTCATCTCACTCCGAA
TCATTCTTCAGCATGCAATCTCCCCGACAATATCAGGATCCCAAGAAATATAGGAATATC
TCATCGTATATTCATCTGGAGCGGATGATACCGCTACTTGTTAAACAGTCTTGGTCCTTG
TCTTTATTACCTTTAGGGGCTGGGAACAAATCAAAAAGTTTTTGTGGCATCAGGGATAGT
GAAGCCTCAATAGATGAAAGAGAGCTTGATGCGAGTATTCAATTTCAGATTACATCAGAA
GATGAGAGAGTGGATAAACCATGGGTTCCTCTATATGTTATGGATTCAAAAGTCTCTGAG
ATTTTAGAGATATTAAGAAGACATTTCTCATGCATTCCTGATTTTAGACATATGGCAGGG
ATTAGGATTAAAATTCCATGCAATTTGAGATTTGATTCCGAGTCTTTCAATCATGTATGG
GGAGGTGAGTCCCCAAAAAGTAGGCTGCATGGAGTTGAAGCTCTTCCTGTCTTATATGCA
ACAGTGTTGAAATTTTCATCGCCATCTCCATATGGGTCTATTCGATCATGTCATATACCC
TTTCTTCTTGGTCAACCTCCAGTGAGTGATTATATTCCTGGTGAAACTGCTTTACTAGAC
ATTGATGATACATACATTGGTTCCGGTGAAGAAGAAGCCTATAAAGCTCCTGTCGCAATT
GAACTCGAACCACGTGAGCCAACACCTGGTCTGGTTGATGTTTTCATTGAAACAAATGCA
GAAGATGGTCAGATCATCTCTGGCAAGCTAAAGAGTATCAGTGTGGGCATAGAAGACTTA
TTTCTCAAGGCTATTGCCCCACCTGACATCCCAGAGGATGCACTACCTGATTATTACTTG
GACTTGTTCAATGCTTTGTGGGATGCATGTAGCTCTACTTCCAACACTGGGAGGGAGTCT
TTCCTCCTAAAGGGAGGCAAGGGGGCAGCAGCAATCAATGGAACCCGATCTGTGAAACTG
CTTGATGTTCCCGCTGACTCTTTGGTTCATGCTACGGAGCATTATCTGTCCCCATTTATA
GTAAGTGTGACTGGTGAGCATCTCATCGACATGGTTAAGTACGGAGGAATTGTCAGGGAC
ATTGTCTGGAAAGAAGAGGCCTTGGGTCTTTTGCTCGATGCCAATACCTCTGGTTCTGAA
TTAAACAGAATGCCTCTCCAGCTTACTTTCACCGAAAACGAAGACGAGAGGGAAAGTCAG
GTAGGTATCAACAAAAGAAGTATTGGTTGCATTGAGATATTGATATTCCTTCCACCTATG
TTCCACATCCTTCTCCAAATGCAAGTAAGTGATGTTTCAACTTTAGTTCAGATCCGAACT
GATCACTGGCCATGCTTAGCTTACATCGATGAATATTTGGAGGCATTATTTCTGACGTAG
>EDWA@DN1017_c0_g1_i1
ATGGGTATACTGTTTACAAAAATGTTCTCTTCTCTGTTCGGTAACAGGGAGGCTCGGATA
CTTGTTCTCGGCCTTGACAATGCCGGAAAAACCACCATTCTCTATCGGCTCCAGATGGGT
GAAGTTGTCTCCACAATTCCAACGATCGGATTTAATGTCGAAACAGTCCAGTACAACAAC
ATCAAATTTCAAGTTTGGGATTTAGGCGGACAGACAAGTATCAGGCCATATTGGAGATGC
TACTTTCCAAATACACAGGCTATAATCTATGTTGTTGATTCAAGTGACACAGATAGGCTG
GTGATAGCTAAAGAAGAATTCCATGCAATCTTGGAGGAGGAGGAACTAAGAGGAGCAGCA
GTTCTGATTTTTGCAAATAAACAGGATCTTCCAGGTGCACTTGATGATGCTGCAATTACA
GAGTCTTTGGAGTTGCACAAGATAAAAAGCCGACAATGGGCTATTTTTAAAACTTCAGCA
ATAAAAGGGGAAGGTCTGTTCGAAGGTTTGGACTGGTTGAGTAATACACTTAAATCTGGA
AGCGGCTAA
>EDWA@DN1017_c0_g1_i2
TTGTTTTCCTTCTTCGTTGCTTCTGCATTTCGATTCGATTCCCAGGAATATATTGGAAAA
GCGCCAAAAAGGAAGGAAGTTTACAGTCTTCGCAATTATTCACCGCTCTATTTCTCGAAT
TCTCAATTTCACCCCTCTCGGGATCTCAAGTCCTCTTGCAAGCAGGCCCTCTCCTTTTGT
ACAGGGAGAAAAAAGAAGGGGTGCTGCTTCGCAGATCGGATCCAAGATTTATGCTCTGAG
AGATCCTTTTTTTTCTCTATAGTTAACGATATGGGTATTCTGTTCACAAAAATGTTCTCT
TCTCTGTTTGGTAACAAGGAGGCTCGGATCCTTGTTCTTGGCCTTGACAATGCCGGCAAA
ACCACCATTCTCTATCGACTCCAGATGGGTGAAGTTGTCTCGACAATTCCAACGATTGGA
TTTAATGTCGAAACAGTACAGTACAATAACATCAAATTTCAAGTTTGGGATTTAGGCGGA
CAGACAAGTATCAGGCCATATTGGAGATGCTACTTTCCAAATACCCAGGCTATAATCTAT
GTTGTTGACTCAAGTGACACAGATAGGCTGGTGATAGCTAAAGAAGAATTTCATGCAATC
TTGGAGGAGGAGGAGCTAAGAGGAGCAGCAGTTCTGATTTTTGCAAATAAACAGGATCTT
CCAGGTGCACTTGATGATGCTGCAATTACAGAGTCTTTGGAGTTGCACAAGATAAAAAGC
CGACAATGGGCTATTTTTAAAACTTCAGCAATAAAAGGGGAAGGTCTTTTTGAAGGTTTG
GACTGGCTGAGTAATACCCTTAAATCAGGAAGCGGCTAA
>EDWA@DN1017_c0_g1_i3
ATGGGCATACTCTTTACAAAATTGTTCTCTTCACTCTTTGGAAACAAGGAGGCTCGTATC
CTTGTTCTCGGCCTCGACAATGCCGGCAAAACCACCATTCTCTATCGGCTCCAGATGGGT
GAAGTTGTCTCCACAATACCAACAATTGGATTTAATGTGGAAACAGTGCAGTACAATAAC
ATCAAATTTCAAGTCTGGGATTTAGGTGGACAGACAAGTATCAGGCCATACTGGAGATGC
TACTTTCCAAATACTCAGGCCATAATCTATGTTGTTGATTCAAGTGACACAGATAGGCTG
GTGATAGCTAAAGAAGAATTTCATGCAATCTTGGAGGAGGAGGAGCTAAGAGGAGCAGTA
GCTCTTATTTTTGCAAATAAACAGGACCTTCCAGGTGCAGTTGATGATGCTGCAATTACA
GAGTCTTTGGAGTTGCACAAGATAAAAAACCGCCAATGGGCTATTTTTAAAACTTCGGCG
ATTAAAGGGGAAGGCCTTTTTGAAGGTTTGGAGTGGTTGAGTAATACACTTAAATCCGGA
AGTGGCTAA
>EDWA@DN1017_c0_g1_i5
ATGGGCATACTGTTTACAAAATTGTTCTCTTCACTCTTCGGAAACAAGGAGGCCCGTATC
CTTGTTCTCGGCCTTGACAATGCCGGAAAAACCACCATTCTCTATCGGCTCCAGATGGGT
GAAGTTGTCTCCACGATACCGACAATTGGGTTTAATGTCGAGACAGTGCAGTACAATAAC
ATCAAATTTCAGGTTTGGGATTTAGGGGGACAGACAAGTATCAGGCCATATTGGAGATGC
TACTTTCCAAATACACAGGCTATAATCTATGTTGTTGATTCAAGTGACACAGATAGGCTG
GTGATAGCTAAAGAAGAATTTCATGCAATCTTAGAGGAGGAGGAGCTTAGAGGAGCAGTA
GTACTTATTTTTGCAAATAAGCAGGATCTTCCAGGTGCACTTGATGATGCTGCAATTACA
GAGTCTTTGGAGTTGCACAAGATAAAAAACCGCCAATGGGCTATTTTTAAAACTTCGGCG
ATTAAAGGGGAAGGCCTTTTTGAAGGCTTGGACTGGTTGAGTAATACACTTAAATCCGGA
AGTGGCTAA
>EDWA@DN10180_c0_g1_i2
ATTAGTTGGAGCTACATTGAGTTTGTGGATAATCAGGATATTCTGGACCTCATTGAAAAG
AAACCAGGTGGCATAATTGCTCTTCTAGATGAGGCTTGCATGTTTCCAAGATCAACACAT
GAAACATTTGCTCAGAAGCTGTACCAGACATTTAAAAACCATAAGCGCTTCAGCAAACCC
AAATTGTCCCGTAGTGACTTTACAATTTGCCATTATGCTGGTGACGTCACTTATCAGACT
GAATTATTCCTGGACAAGAACAAAGATTATGTTGTTGCTGAACATCAGGCCCTTTTGACT
GCTTCCAAATGTTCCTTTGTTTCTGGTTTATTTCCACCTTTAGCTCAGGAATCCTCCAAA
TCATCAAAATTCTCATCAATAGGTTCTCGATTTAAGCAACAATTACAATCACTACTTGAA
ACTCTGAGTTCCACAGAGCCACATTACATACGCTGTGTAAAGCCC
>EDWA@DN10180_c0_g2_i5
ATGGCTGCTCCAGTTAATATTATTGTAGGCTCTCATGTATGGGTTGAAGATCCGGCACTT
GCATGGATTGATGGAGAAGTTTTTAAAATTAGTGGTGAAGAAGTTCACGTCCACACAACA
AATGGAAAAACTGCTGTGGCAAATATCTCAAAGGTATTTCCAAAAGATACTGAAGCACCT
CCTGGAGGTGTTGATGACATGACAAAGCTCTCATATTTGCATGAACCTGGAGTGCTGCAT
AACTTGGCCATGAGATATGAACTTAATGAAATCTATACATACACTGGAAATATTCTGATT
GCTATAAATCCATTCCAAAGGTTGCCGCACCTGTATGATACTCACATGATGGAACAATAC
AAAGGAGCTGGATTTGGAGAGCTGAGTCCTCATGTTTTTGCTGTTGCAGATGTTGCATAT
AAGGCAATGATGAATGAGGGAAAAAGCAACTCAATTTTAGTTAGCGGAGAGAGTGGTGCT
GGTAAGACTGAGACTACAAAGATGCTCATGCGATACCTTGCATACCTTGGTGGTCGATCT
GGAGTTGAAGGGAGAACTGTTGAACAACAAGTTCTAGAATCCAATCCTGTTCTTGAAGCT
TTTGGAAATGCAAAAACTGTAAGAAACAACAATTCAAGTCGTTTTGGTAAATTTGTTGAG
ATTCAATTTGACAAGAATGGGAGGATATCTGGGGCGGCTGTTCGTACATATTTGCTGGAA
CGATCTCGAGTTTGCCAAATTTCAGATCCTGAAAGAAATTACCACTGCTTTTACCTTCTT
TGTGCAGCACCTCCTGAGGTGAGAGAAAAGTTCAAATTGGTAGACCCTAAATCTTTCCAT
TACCTCAATCAATCAAGCTGCTATGCATTGGATGGGGTAGATGATACTCAGGAGTACCTT
GCAACTATAAGAGCCATGGATATAGTAGGAATCAGTGAAGAAGAGCAGGAGGCAATTTTT
CGTGTTGTGGCTGCCATTTTACATCTTGGGAATATCGAATTTGCTAAGGGAGCTGATGTT
GACTCTTCTGAAATCAAGGATGAGAAATCTAGGTTCCATCTAAATACAACAGCTGAACTG
CTCAAGTGTGATGTCAAGAGCTTGGAGAATGCACTAATAAAGCGCGTGATGGTTACCCCA
GAAGAAATTATTACAAGAACTCTTGATCCTGTTGCTGCACTTGGTAGCAGGGATGCCTTA
GCTAAAACAATATATTCTCGCTTGTTTGATTGGCTTGTGGATAAGATCAACTTTTCGATT
GGACAAGATCCAAACTCGAAGCAGTTGATTGGAGTACTTGATATTTATGGGTTTGAGAGC
TTCAAGTTTAATAGTTTCGAACAGTTTTGCATCAACTTTACTAATGAAAAACTGCAGCAG
CATTTCAACCAGCATGTTTTTAAAATGGAACAGGAGGAATACACAAAAGAAGAAATCAAT
TGGAGCTACATAGAATTTGTTGATAACCAGGATGTGTTGGATTTGATAGAAAAGAAACCT
GGAGGAATTATTGCACTTCTCGATGAAGCTTGGTATGCATATACTTTTTTCTTTATTTGA
>EDWA@DN10181_c0_g1_i1
CTTGGGATTGAGCCTCACACTGTTGAGGTTTTGCCTAGTGGGGAGCTGCTGATTCTGGAC
TCTGCTAATAGCAACCTTTATCGGATGTCTAGTTCTCTATCTCTGTATAGTAGACCGAGG
CTGGTTGCTGGGTCCCCTGAAGGATATCCTGGACATGTAGATGGCAAGCTGAGAGAGGCA
AGGATGAACCATCCGAAAGGGCTAGCAGTAGACGACAGAGGGAACATTTATATTGCAGAC
ACTATGAATATGGCAATCAGGAAGATAAGTGATTCAGGTATTACGACAATTGCTGGTGGG
AAATTGAGCCGAGGAGGGGGACATGTAGATGGACCAAGTGAAGATGCGAAGTTTTCTAAT
GATTTTGATGTAGTCTATGTCGGAAGC
>EDWA@DN10181_c0_g1_i2
CTTGGGATTGAGCCTCACACTGTTGAGGTTTTGCCTAGTGGGGAGCTGCTGATTCTGGAC
TCTGCTAATAGCAACCTTTATCGAATTTCGGCTTCTTTATCTTTATATAATAGACCAAGG
CTGCTTGCTGGTTCCCCTGACGGATACCCTGGACATGTCGATGGTAAGCCTAGAGAGGCA
AGGATGAACCATCCGAAAGGGCTCGCTGTAGATGACAGAGGGAACATTTATATCGCAGAC
ACGATGAATATGGCAATCAGGAAGATAAGTGATGCAGGTGTTACAACCATTGCTGGTGGG
AAATGGACACAGGGAGGGGGACATGCAGATGGACCGAGTGAAGATGCAAAGTTTTCTAAT
GATTTTGATGTCGTCTATGTTGGAAGCAGTTGCTCCCTTCTCGTGATAGATCGGGGAAAC
CGAGCTATCAGAGAGATTCAACTACATTTTGATGACTGCGCCGATCAATATGGAAGTGGT
TTTCCTCTCGGAATTGGTGTACTTGTTGCAGCTGGCTTCTTCGGTTACATGCTAGGTTTG
TTGCAGCGTAGAGTAGGCGCCATTGTATCCTCCCAGAATGATCAAGGTTCG
>EDWA@DN10182_c0_g1_i1
ATGGAGGGTGAATTTAACATTCCCTTAGCTGCCAATGCAAAATCTGTCAGGGACTTTGAT
GAAGGATTAACACGGGTTTCTTTTGGTTTCAAGTCAGTGGATGACTATTACTCTAATTCA
GGAAGTTGTGATTCAATAAAGCATGTTCAAAGACCATTGCTCTGCATCCAGGCCGAAAAT
GATCCCATTGCACCATCCAGGGCAATTCCTCGGGAAGATATCAAGGAAAATCCAAACTGC
GTTCTGATAGTGACACCCAAAGGTGGGCATTTGGGGTGGGTTGCAGGAGCCGAGGCTCCA
CTGGGAGCACCTTGGACCGATCCTGTGGTGATGGACTTTCTCGAGCATTTGGAACGAGGT
GCATCCAAGACTGACAAATTTCCGTGCCATTCCGAAGATATGCAGCGTAGTTCAGGGGAG
TTGCAGCACATAGAAGTTTAG
>EDWA@DN10182_c0_g2_i1
ATGTTCACTTCACTCTCCTTCAACACCGCCCACATGGCCAAACTCTCTTTGGGCTCCACA
TTCCCCATATCCCTTTCCCTCCACAGATATCACCCAATCACCGCCTGCCACGTCGCCACT
CCCTCCACCACAACCAGCAGCACACCCTCCCCCGATCACCACCCTTCCCTGGAGGTCATA
GGCGGAGCTCGCGACCGCTTCCTCCCACCTCTCCACTCCACCCTCCGCCAACCCTACCAC
CCTTTCCCCCTCATCGCTTGGAACCGACACGTCGAGACCATCTTCGCCTCCTTCTTCCGC
AACGTCCCCGACGTCAGGTTACGCCGGGAATGCCTCCGTGTCGAAGACGGCGGCACCGTC
GCTCTCGACTGGGTCTCCGGCGACCACTACAACCTCCCTCCCGACGCCCCAATCCTCATT
TTGCTTCCGGGTTTGACCGGAGGAAGCCAGGATTCATATCCAAGATATATGATAACTAAA
GCAAGAAGTAAAGGGTGGCGCGCCGTGGTTTTCAATAGCCGCGGTTGTGGCGAGAGTCCA
GTCACCACTCCTCAATTCTATTCAGCTTCGTTTGTTGGAGACATGCGTGAAGTAGTGGCA
CATGCTAGCTCTAGATACCCAGAAGCTAATCTGTATGCTGTTAGTTGGTCTCTTGGTGCT
AACATTCTTGTTCGATATCTCGGCGACGAATCTCATGCTTGCCCGCTTTCCGGTGCTGTC
TCATTGTGTAATCCTTTCAATTTGGTCGATGCTTTTGAGGAATTCACCAAGGGCTTTAAC
CGTGTTTACGACAGAGCTCTTGCTAGATCCATCCGCGAAATATTCAAGAAGCATATTCTC
CTATTCGAAGACATCGGGGGTGAATTCAACATTCCCTTGGCTTTAAACGCAGAACGTGTT
AGGGACTTCGATGAAGGATTAACACGAGTTTCGTTCGGTTTTAAGTCGTTGGATGAGTAC
TACTACAAGGCTAGCTGTTTTCATTCCATAAAACATGTTCAAATACCATTGCTCTGCATC
CAGGCTGCAAATGATCCGATTTCACCTGCTAGGGCAATTCCTCGGGAAGAAATCGAGGCT
AATCGGAACTGCTTGTTAATAGTGACACCCAAAGGTGGGCATTTAGGGTGGGTTGCAGGT
GCCGAGGCGCCATTAGGAGCCCCATGGACCGATCCCGTGGTGATGGATTTTCTCGAGCAC
TTGGAAAGAGGTACACGAAAGACTCCCGGATCTTCTAGCGATTCATTAGCTAGTCCAAAG
GGATTGCATCACGCACACATATAA
>EDWA@DN10183_c0_g1_i1
CAGTTGAACCACAGCACTTTTTCAGATGTGGTCCATGCTGTATCTATGAAAAGTGTTTTC
AGCATTTACTACAATCCAAGGGCTAGTCCATCGAAGTTCATAGTACCAGTCTGTAAATTC
TGGAAGAGTCTTGATCATTCCTTTTCTGCAGGAACGAGGTTCAAAATGTGGTTTGGAACG
GAAGATGCAGCGGAACGAAGATACACGGGACTCATAACCGGAATGAGTGATTTGGATCCT
GTTAGATGGCCTGGTTCAAAATGGAGATGCTTGTTGGTAAGGTGGGATGATGTTGATGCG
AACAAGCACAGCCGGGTTTCTCCTTGGGAAATTGAACCATCTGGTTCTATTCCTAGTTCT
AACAGCTTGTTCTCACCCGGTTCGAAAAGGAACAGGGTCGGGTTGCCTTCAGGAGAACCA
GAATTTATGGTTCCTGATGGAATTGGAGCATCCGACTTTACGGAACCTTTGCGGTTCCAG
AGGGTCTTGCAAGGTCAAGAAATTTTGGGTTATAACCCGTTTTACAACGGTGCTGCTAGT
CACAACATGCATCGGTCTGAGATGCCACACTGCTTTCCTGGTTCTAATGGTTCTGGTATT
ACCGCAATAGGAAATGTTGGTCCTGATATTTCCTATAAAGGTGTAGGCTTTGGGGAATCT
TTCCGATTCCATAAGGTCTTGCAAGGTCAAGAAATTTTTGTAAGCTCTCCGTATAGAAAA
GGTTCAACTCGAGGAAATGACGGTGCTGCTGTCGTCCCTAATGTTGGGCAATTGTCGGGG
ACTAGAAGTGGATGGTCTTCCTCAATGCAGGGCCATAATACTCATAGTCCTATAACCCCA
TCTGCTGCATTTGCTCAAGTTTCCTCACCGTCTTCGGTGTTAATGTTCCAACAAGCAAGC
AATCCGGTTCTGAACTTCAATCCTATTCATAACTTCTATGGCCCTGAAAAATACGGGGTG
AAGTTACTGCCAGCTTCAGTTGGCGAACATGATTCTCCTGGGAGGGATCACGTTACCATG
GATTCGTTTTGTCATACTAATGATTATTTTGGCAATTCACCACCTCTGGCGGCTCAAACT
GCATTGCAGACTAACCAAGAATTAGCTTCCTCATGTGAAAGTAGCTGCAGACTCTTCGGT
TTCTCCTTAACCAAGGGAAGTCTTGATGGTACTAATGACGACGACATGGTGCAGGCAACA
TTATCTTTGGGCCGTGGATCTTTTTTACCTTGTATCGGAGAAAAGTTTCACCCGAAGCCT
CCTGCGGTGACAAACACAGTCGGAAGCAATTGTACTAAAGAAATTCTGCAGCATTGTCTC
AAAAACTATGATATATATTGA
>EDWA@DN10183_c0_g1_i2
ATGAGGTTCAAAATGCGATTTGAAGCTGATGATGCTGCAGAAAGAAGACACTCGGGAGTC
GTAACTGGAATTAGTGATATGGATCCTCTTCGATGGCCTGGTTCAAAATGGAGATGTCTG
CTGGTTAGGTGGGATGATATCAATTCCAACAGGCATAGCAGAGTTTCTCCCTGGGAAATT
GAGCCATCAGGTTCAGTTTCTAGTTCTGATGGCTTGTTCACTCCCGGTTCGAAAAGGAAC
CGGGTAGGAAAATCTGAATTTATGTCTCCTGATGGAATTGGAGTACCCAACTTCGAGGAG
TCTTTGCAGTCCCAGAAGGTCTTGCAAGTTCAAGAAAATTCTGGTTTTAACACTCTTTAT
GATGTTTCTGATCGGAATATGCATCGGTCTGAAATAAGGCGTTGCATTCCTGGTTCTATT
GGTTCTAGTTTTGCTGCAGTGGGAAATGTTGGTAGGGACCCACTGGTGAGTCCTGATATT
TCCTTTAAAAGTGTAGGCTTTGGGGAATCTTTCCGATTCCATAAGGTCTTGCAAGGTCAA
GAAATTTTTGCAACCCCTCGATGTCGAAAAGGGTCAGCTGCAGATGAGACTCCAGAAAAT
GACGGTCTTGGTCTCGCTGATGCTGGTAAGTTGCTGGGAACTAGAAGTGGATGGTCTTCC
ATGATTCAGGGGTACAAACCTCATAGCAATATACGACAGTATGTGCCATCTACACAAGCG
TCCTCACCGCCTTCAGTGTTAATGTTCCAACAAGCAAGCAATCCAATTCCAAATTTTAAT
CCTATAAATAATTTCAGTAGGTTGGAAAAGGAACAGGGGGTTAACACACGGAGTTCTGTT
TGTGCTCCTGAAACATATGGGGGAAAGTTATTTCCATCTTCAACTGTTGAACATGATTTC
CGTGGGAGGGATCTTGGAAGGTTGGATCCATTCAGTCATTCAATTGATTCTGTTCAGCTT
GGTGATTCTCTGCCTCTAGCAGGTCAACCAGCATTTAGGACTAGTCAAGAATTAGATTCA
TCCTGTAAAAGTAGCTGCAGACTTTTCGGTTTCCCCTTGACCGAGGGAAGACATGATGCT
CGCAAGGAAGAAAACATGGTGCAAGCTACCTTATCATTGGCTCCCGGAGCTTTTGTACCT
TGTGTTGGAGAACAGTTTCTCCCAAATTCTTCGTCAATGACAAACACAGTTGGAAGCAAT
TGTACCAAAGTAAGCAATCTCTATGCTGTCAGAGATATGGTCTTTGATATTGCATTGTAG
>EDWA@DN10183_c0_g1_i4
CAGTTGAACCACAGCACTTTTTCAGATGTGGTCCATGCTGTATCTATGAAAAGTGTTTTC
AGCATTTACTACAATCCAAGGGCTAGTCCATCGAAGTTCATAGTACCAGTCTGTAAATTC
TGGAAGAGTCTTGATCATTCCTTTTCTGCAGGAACGAGGTTCAAAATGTGGTTTGGAACG
GAAGATGCAGCGGAACGAAGATACACGGGACTCATAACCGGAATGAGTGATTTGGATCCT
GTTAGATGGCCTGGTTCAAAATGGAGATGCTTGTTGGTAAGGTGGGATGATGTTGATGCG
AACAAGCACAGCCGGGTTTCTCCTTGGGAAATTGAACCATCTGGTTCTATTCCTAGTTCT
AACAGCTTGTTCTCACCCGGTTCGAAAAGGAACAGGGTCGGGTTGCCTTCAGGAGAACCA
GAATTTATGGTTCCTGATGGAATTGGAGCATCCGACTTTACGGAACCTTTGCGGTTCCAG
AGGGTCTTGCAAGGTCAAGAAATTTTGGGTTTCAACCCTTTTCACAACGGTGCTGCTGGT
CACAACATGCATCAGTCCGAAATACGACACTGCTTTCCTAGTTCTAATGGTTCTGGTATT
TCTGCAATAGGAAATGTTGGTAGAGACCCTACGGTGAATCCCAATATTTCCTATAAAACT
GTAGGCTTTGAGGAATCTTTCCGATTCCATAAGGTCTTGCAAGGTCAAGAAATTTTTGTA
AGCTCTCCGTATAGAAAAGGCTCAATTGTAGAAGAGACTCGAGGAAATGACAGTCCTGGT
GTCCCAAGTGTTGGGCAATTGTCAGGGACTAGAAGTGGATGGTCTTACTCGATGCAGGGC
TATAATACTCATAGTCCTATACAACCATCTGCTGCATTTGCACAAGTTTCTTCACCGTCT
TCGGTGTTAATGTTCCAACAAGTGAGCAATCCAGTTCCGAATTTCAGTCCTATGTATAAC
TTTAATGGCCTGGAAAAGGATCATGGAGTGAGTTCTTTTCGCACCCCTGAAAAATATGGG
GCGAAGTTACTGCCGTCTTCGACTGGCGACCATGATTCCCGTGGGAGGGATCACGTTGCC
ATGGATTCATTTTGCCATTCAAATGATTCTATTGGTGATTCACAGCATATGGCGGTTCCA
CCTGCATTCAGGACTAAACAAGAATTAGCTTCCTCGTGCAGACTCTTCGGTTTCTCCTTG
ACCGAGGGAAGCCTTGATGCCACTAAGGAAGATAACATGGTGCAAGCAACATTATCATTG
GGTCATGGAACATTTTTACCTTGTACTGGAGAAAAGTTTCACCCAAGGCCTCCATCGGTG
ACAAACACAGTTGGAAGCACTGTTACTAAAGTAAGCAACCTCAATACCGTCAGAGAAATG
CTCTTTGATACTGCATTGTAG
>EDWA@DN10183_c0_g2_i2
ATGAGGTTCAAAATGCGATTTGAAGCCGAAGATGCTGCAGAAAGAAGACACTTGGGAGTC
ATATCTGGAATTAGTGATATGGATCCTGTTCGATGGCCTGGTTCAAAATGGAGGTGTCTG
CTGGTAAGGTGGGATGATATCGACGCGAGCAGGCATAGCAGGGTTTCTCCCTGGGAAATT
CAGCCATCTGGTTCAGTTTCTAGTTCTGATGGCTTGCTTACTCCCGGTTCAAAAAGGAAC
CGGGTAGGAAAATCTGAATTTATGATTCCTGATGGAATTGGAGTATCCGACTTCAAGGAG
TCTTTGCGGTCCCAGAAGGTCTTGCAAGTTCAAGAAAATTCTGGTTTTAACACTCTTTAT
GATGTTTCTGATAGTCAGAATATGCATCGGTCTGAAATAAGGCGTTGCATTCCTGGTTCT
GTTGATTCTGGTTTTGCTGCAGTGGGGAATGTTGGTAGGGACTCAATGGTGAGTCCTGAT
ATTTCCTTTAAAAGTGTAGGCTTTGGGGAATCTTTCCGATTCCATAAGGTCTTGCAAGGT
CAAGAAATTTTTGCAACCCCTCGATGTCGAAAAGGTTCAGCTGCAGATGAGACCACAGAA
AATGTTGGTCTTGGTCTCCCTGATGCTGGTCAGTTGTTGGGAACTAGAAGTAGATGGTCT
TCCACAATTCAGGGGTATAATCCTCATAGTCGTATACGACAGTCCGTGCCATCTACACAA
GCTTCCTCACCGTCTTCAGTGTTAATGTTCCAACAAGCAAGCCATCCAATTCCGAATTTC
ATTCCTATAAACAATTTCAGTAGGCAGGAAAAGGAACAGGGAGTTAACACATGGAGTTCT
GTTTGTGCTCTTGAAACATATGGGGGAAAGTTATTTCCATCTACCGGTGAACATGATTCC
CGTGGGAGGGATCTTGGGAGCTCGGATCCATTCGGTCTCGGTCATTCAATTGATTCCGTT
CAGTTTGGTGATACTCTACCTCTAGCTGGCCAACCAACATTTAGGACAAGTCAAGAATTA
GATTCCTCTAAAAGTAGCTGCAGACTTTTCGGTTTCTCCTTGACCGAGGGAAGGCATGAT
GCTAACAAGGAAGAAAACATGGTGCAAGCAACTTTATCATTGGCTCCCGGAGTTTTTGTA
CCTCGTGTTGGAGAACAGTTTCACCCGAATTCTCCATCAACGACGAACACAGTTGGAAGC
AATTGTACCAAAGTAAGCAATCTCTATGCTGTCAGAGATATGGTCTTTGATATTGCATTG
TAA
>EDWA@DN10184_c0_g1_i2
ATGGCATTTTGTATTAATTTCCAGGTATGGAGTTGTTTTAGGATAAATGAGCCTCGTTTT
AGAGTGAGAGCTGATAGATTAGATGGTAATGATTTGTCAGTATTGTCATCTGATGGGGTC
TCTCTGAGTGGATCAGTTCCTGTAAATGTAATAGGAGAGATAGCAATGAAAAAAGGGTCT
TTGAAGCCTACGACTGAGGAAAAAATGGTGAAAGAAAAGGTTTCTGAAGAACTGGAACTA
CTCTGGGATGATGGTTATGGAACTAATACTGTGAAAGATTATATAGATGCTGCAAAGGAC
ATTATTAAGCCGGACGGTGGACCGCCAAGGTGGTTTTGCCCCGTTGAATGCGGGCGCCCT
ATCAAAGATTCTCCTCTTCTTCTGTTTTTACCTGGTAACCTCTGTCCTTCATACTTTTAG
>EDWA@DN10185_c0_g1_i1
GACGCTTCTGCACAAGCAGAAGGCTGCATTGATTTCAAGGATGCTAGATCATGTCAAAAA
GGAGAGGGAAAAGGTCCTCTTGGTAAGCACAAAAGAAGGAAACAATCTGTAATGTCAAAA
TCGAAATATGAGGAGCTATCTAATATGAATGCATCTACTAGTAAAAGTTTTCAGGCAGAT
AAGTCGTATGGGGAAAAGCAAATGTCGGAATCTGGTAAACTTGATTGTGAAATAGACAAG
CAAAAGTCTCCTATACTTGGTGAAAATGACGGTAGTCAGCAATCTATTGACAGCTCTAGA
GGAAGTAAAACCATT
>EDWA@DN10186_c0_g1_i3
ATGGAAATCGAAAAAGAGAACCGCGTGCCGGCAACGCGCTCTTCATCTCCCTCTAAGAAG
CGAACTTCCGTGACTAACTCTCTTCTGCAACCTTCCTCGGCCAAGAAACGGGTCGTTCTC
GGTGAACTCACCAGCTCGCTTGATACCGGGTCGTTTCATAACCCGAATTGCAGATCCAAG
AATGAGGGATATAGTGAGAAGAAGCCAACCCTTGGATTGAAAGAGAAGAAGCACGAACCT
AGCGATATAATTGCAGAAAGCTTTGCCGATCTGAAGAAATGCTCTTCCTCGTCTTCTATA
TATGAACATCTCCAATCTCTCGAGATTGAGGAGAAAAGGAGGCCATTGCCCGATTACATG
GAGAAGGTGCAGAATGATATCACAGTGAATATGCGGGAATTTCTAATGGAGTGGTTGGTG
GAAGTAACTGAGGAGTACAAACTTGTTTCTGATACCCTTTATCTTACAGTGTCATACGTT
GACAGATTCCTATCCGCTCATGCTGTCAGTAGGAACAAGTTGCAACTTCTTGGTGTTTCT
TGCATGCTTATTGCCTCTAAATATGAAGAGATCACTCCACCACATATTGATGATTTTTGC
TACATAACAGACAATTCTTACACCAAGGAGGAGGTGGTTGAGATGGAGAAAGACGTTCTT
AAATTGTTGGATTTTGAAATTGGTATTCCAACTACTAGGAGTTTCCTCAGGCAAGAATGT
TGTCCAAATGTTATAAAGTTTTCATCTTTTCTTGTTAATCATTCTAATCCTTTTTTCCTC
CCCCAATATGATCTGCTTGTTGATAACTAG
>EDWA@DN10187_c0_g1_i1
GGCGTAGGTGTTGAAGCTCTGTTCGACGAAGTTGGTTTCACTCGCGTAATTTGTGAATTG
TTCCTTGTGGCCCGCCGAGTCCCGGCTGTATCGGCGGAACGAGTCGACAACAACGTTGTT
ATCCTCCGAGTAGTTCTTGAACGAGTCGACTCTACCGAGTCGACCCGTTCCGTAATTGGT
GAAATTCTTGATGGCATAAACCGCGAACTTTACATCTCCGGAGTGTTTCTCGAGACTCGG
CGACAAATCGGGGAAGCAAAAGAGTTTGGCAGCGGAACAAAAGGAAGGGAGACGAGAACC
GATGTCGTTTTGGGCGGCGAGTCTGGAAAAACCGGCCGAGTCTACGGCGGTTAA
>EDWA@DN10188_c0_g1_i1
ATGGCTTCTCTTGTTTCTTCACCCTTCACTCTGCCAGCTTCCAAGGCTGATCACCTTTCT
TCTTTTTCTCAAAAACACTTTTTCCTTCACTCATTTCTTCCCAAGAAAGCAAACAACAAC
CCCAACTCGAAATCTTCCTTGAAAGTAAAATGTGCAGCAATTGGCAATGGCCTTTTCACT
CAAACAACACCAGAAGTTCGTAGAATTGTGCCCGAGAACAAAAATAATCTCCCCACTGTT
AAGATTGTCTATGTTGTCCTGGAAGCTCAGTACCAGTCTTCCCTTTCAAGTGCAGTCCAG
TCCTTGAACCAAAATTCCAGCTTTGCTTCATTTGAAGTCGTTGGCTACTTGGTGGAGGAA
CTGAGAGATAAAAATACATATACAACC
>EDWA@DN10189_c0_g1_i1
ATGGCTGGTTTTCGTACAAGGGTAAAACGAGTTACTGACCCGCTCGACGACAGAGTCAAG
GCACTACTCGTCGGTGCCGCTTCCTCCAGCAGCGGAAGCGAACAATCTGCGGCCACCGAA
GATGATTCCCCCTGCCTGTCGGAACTCGTTCATAGTTTCCTGGAAGACGATCGCGATGCT
GCAGAACAAACCGGTTACAACTCCGACTCTGACCGTGTCGACTCAAGCCTTGATGCTACT
GAATCGCTCGAGAGCATTATTAAGTTAACCTCTCTTAACAGCACCGATTCTTACAGAAAT
CTGCTCTTGGCTCACGTTTCGAATGCGATACAAATGCTTTCCTTTTTCAGGATGGATAAA
GCTATTTTCAGGCGTAAAGTAATGGCCTATCTTCGCCAGGTTGGCCACAATGCGGCGATC
TGCATTACGAAATGGAGTTCCTCTGGTGGCCTAACCGCCGGAAGCTACGAGTTCATCGAA
GTGGTGCAATCGGTATCGCCGTTTCGGCAAAACAGGTACTTCGTTGATCTCGATTTTGCC
TCCGAATTCGAGATCGCGAGGCCGACGAGCGATTACTCGAGGCTGTTGCAGTATTTGCCT
AGAGTTTTCATTGGCAAAACCGAGGAATTGAAAAAGATCGTCAAGGTCATGACCGATTCG
GCGAAAAGATCGTTGAAGAGCAAACAATTATCCCTCCCTCCGTGGAGAAAAAACCGTTAT
ATGCAAAACAAATGGTTCAGTCCGTACCGTCGGACGACGAAACAGATCCAAGCGAGCAAC
ACCTCATTGACCCCAGCGACGATCCATCCCAGGAATACCGTCCAATGCCGTTTCGTTGGT
TTCGATGACGCCGTCAACGGCGGTATGTTCGTCCGTACGAGATGA
>EDWA@DN10189_c0_g2_i1
ACATATCCAATAATCAAACATCTAAAGCCAACACATCTCCGATGCATGCAATTACACTTC
TCTCGAATATTCCACCTCCAAATTACATTTTCATTTCTTTCTTGTTTGCTTAATTTAGTA
GATAAAACGATTTCGTTTCGGTGCTCTCCGGATATTCCTCCTCTCTTATTTAGCTCAAAC
TCAAACCTCAAAAACCAACATATAGAAGGAGAAGGAGAAGCCATGTCTAGTTTTCGTACA
AGAGTAAAACGAGTTACTGACCCGCTCGACCACAGAGTCAAGGCGCAGCTCGTCGACGCC
TCTTCCGCCAGCTGCGGAAGCCAACGATCTACGGCCACCGAAGATGACTCTCCCTGCCTG
TCGGAACTCGTTCAAAGTTTCTTGGAAGGCGATCGCGATGCTGCTGAACAAACCGGGTAC
AACTCCGACTCTGACCCTGTCGGCTCAAACCTTGATGCTACTGACTCGCTCGAGATAATT
ATCAAGTCAACCTCTCTTAACAGCACCGATTCTTACGGGAATCTGCTCTTGGCTCATGTT
TCGAATGCGATAGAAATGCTTTCCTTTTTCAGGACGGATAAAGCTGTTTTCAGGCGTCAA
GTGATGGCTTATCTTCGCCAGGTTGGCCACAATGCGGCGATCTGCAAGACGAAATGGAGT
TCCTCTGGTGGCCTAACCGCCGGAAACTACGAGTTCATCGACGTGGTGCAATCAGTATCA
CCGACGCGGCAACATAGGTACTTCGTTGATCTCGATTTTGCCTCCGAATTCGAGATCGCG
AGGCCGACGAGCGACTACTTGAGGCTATTGCAGTATTTGCCTAGGGTTTTCGTGGGGGAA
AGCGAGGAATTGAAAAGGATGGTCAAGGTCATGGCCGATTCGGCGAAAAGATCGTTGAAG
AGCAGACAATTATCCCTCCCTCCATGGAGAAAAAACCGTTACATGCAAAACAAATGGTTC
GGCCCGTACCGTCGGACGACGAACCAGATCCAAGCGAACAACACCTCATCGAACCCCGCG
AATATCCAACCCGTGAACACCGTCCAATGCCGTTACGTTGGCTTCGACGACGCCGTCAAC
GGCAGTTTGTTCGTCCGTACGAGGTGA
>EDWA@DN1018_c0_g1_i3
ATGGCAAACTTCATATTTTCTGCTCTTCGAACAACTGATGTTCCATCTGCTGGTTCTTAT
GGCATGCAGCTCTCTTGCTGGGCGTTGGTAGTTTCAAGGTTGATATTGGTGCTTCGTCAC
ATGATATTACATCCCCGTACTTGTCCACCATCATTGCTGCTGGCTTTTCGATCAAAGTTG
AGGGACACCCAGTGTTTTGTTTCTCATGTGCCAACAAATTCTTTTGATGATTTTTCCTCC
CTGGCATCAGTTGCAGCAAAGGATTTGACAGGGGCTTGGGTTGACGAAGAGCCAAGCAGC
AGTAGCCTGTTTAACCAACTGATTGATGTTGCATACCTTCAGTCTCCACTTTGCATTGAT
GATGTTGCCATTGGATCATTACGATTGAGTTGGGATGATCTGTGTTCAAGCTTCTCGTAT
CTTCTGGGGTTGTGGAATGGTAAAAAAGCTGCAGCTATGGAAGACCTTATTATTGAAAGG
TATATTTTCTTGCTTTGTTGGGATATGCCCTGTATGAAGTCTCCGGTGGATCATCAGCTT
TCACTGTGGAGTAACCTGGAGACTATGGAAACATCTAGCATAGAACATTTCTTTCGCTTC
AGCCATTCACTTTTGGGCCAGTGTAGTGTTATTGGCAATGGTGCTGACTTTCAAAATCTT
GTGGTTGTGTTGCTAAGGCGCCTGCATGCTGCAAATTTGCAGGATAATTTTGAGAATCTA
GGATGGGACTTCTTGAGAAAAGAAATGTGGATGTCTTTGGTACTCTCTTTTTTTAATGTT
GGCATCGGACGATATTGTGTAAAGAACAACATTCCTAGAGGTGGTCCATTCTGGACAGAG
AACAGACCTAGTGATAATGAGTATAGCAATTCTGCAGAAGGCTTCATTTCCTGCTTGATT
GAAGGTAGTCAAATTTCAGAGTTGTTGAGGATGTTCACATCCTTCTTAAAAGGATATTTG
CAGGCTTATGAAAAGGCTTTCCTTGCTACCCTTGGTGACAGTCAGCATGATGACTTTATG
TTCTCGCCTGTGCTGCTTCTCAAGCTATCTACATTTGACAAGTTCCTCTGGGATGAACTC
CTTAAGAAGTGTGGCGTGGATTCTTTTCAGTTGGAGTCTGTTCTTGACATCTTATTGAAG
GTAGATGGAGCAGTTGAGAAGAGGGCTTCTGGCATTTTAGCTAAGGTATTTTGGGAATGT
ATGTTGCATGGTTTTCCTTCTCATGTTCGAACTTCTAGAGGAATCCTACTTTCTTGTGTT
CTTAATATAAGGGGGATTATATTCACTTTGGATGGATTACTGAAACTAGCCAAGTTGAAA
GGAAATATTTTCTTGGAGATTGATGTACAACATCAAATTCTTGATTCATTGACAAGCGTG
AAGTTAGATCGCATCTTTGAAAGGCTTCATGGAAAATGTGAAGATGTTTGTCTCAACTTG
AATGCTGGATTGGAACTGTCTGATTATACTGAACTGTTCCTACTGAAGCGCATGGAGGGA
TTTCTAAGATATATCCATTCTAGAGAACTGGCTGACACCAGTATCCTTGAATGGGTAATT
ACCAAGACAATCGATACCATGGATGCCCTCAGAAAAGATCCTAAGAAATCTACAGTTTTC
AAATTTTATCTTGGAGCTGAAGATATGTCTGAACCGCTCAAAGAGCTGCATGGGTCACAG
CGCGGTGATATATTGATTCTTATTGACTCAGTGACTAAATGTCACTCTGAATCAGTTAAC
ATTAAGGTGTTTAGCTTCCTTGTTGATCTTTTATCTGGAGAGTTATGCCCTAATCTTAAA
CTGAGGATACAGACTAAATACCTTAGTATGGATTTACTGTTATTGTCCAAGTGGTTGGAG
AAGAGGCTACTGGGTTACACAGCTGAAGCCATGGAAGGGATAAAAAGTGTAAAAGCAAAT
TCTGTTTCTCTTAGAGAATCAACTATGAGTTTTATTTTGTGCCTTGTATCATCACAATCT
GAATTACAATCAAAGCTATACAATCATTTGTTTGAAGCTGTATTGATCTCACTTGAGACC
GCTTTTTTGCAATTTGATATTCATACTGCAAAGTCATATTTCCATTTTGTTGTTCAACTT
GCAAGAGGGGAGAACTCAATGAAGTTGCTTTTAAAGAGGACCATAATGTTGATGCAGAAA
CTGGCAGTTGATGAGCGTTTACTACCAGGACTGAAGTTTATCTTTGGCTTTCTTGGATGT
TTCTTGAGTGGTTGTGGGAACTCCAGCAATACAACAGGAAAGTGTTCTGGGAAGTCTCCA
TCTGTCAGTAGTGTTGCAGTAGGCCCTGTGGCTTCTAGACCAGTTGGGTCCAGGAAGAAT
TCTGATGTTCTGGTTCTTTCTGCAAATCGAGATGGGGCATCTGCTGTTCTCGAGTGTGAT
GCTACTTCTGTAGATGAAGATGAGGATGATGGAACATCTGATGGTGAGGAAGCTAGCATA
GATAAGGACGAGGAAGAGGATACTAACAGTGAAAGGGCTCTTGCTTCAAAAGTTTGTACG
TTCACTTCAAGTGGCAGTAATTTCATGGAGCAACATTGGTATTTTTGTTATACCTGTGAT
CTAACAGTATCAAAGGGCTGTTGCTCTGTTTGTGCTAAAGTTTGTCATCGTGGTCATCGT
GTTGTTTATTCCCGCTCCAGTCGATTTTTCTGCGACTGTGGAGCAGGAGGTGTTAGGGGC
AGTAGTTGCCAATGCTTGAAGCCTCGAAAATTCACTGGTAGTGATAATGCTCTTAATTGC
AGTGCCAACAATTTTCAGTCCTTTTTACCTCTTGCTGAGGATGCAGATCAGCTGCCAGAA
AGTGATTCAGATGTGGATGAGGATGTCGGGGCAGATATGGAGAACTTGCTGAGGTTGTCT
ATTCCAAAAGATCTGCAAGATGGGATCTCCATGTTGCTTGAAGAACTTGATGTTGAGAGT
CAGGTGCTTGAATTATGCTCTTCATTGTTGCCTTCAATAACAAGCAGGAGGGAATCCAAC
CTTTCAAAGGATAAGAAAATAATTCTGGGTAAAGACAAAGTGCTTTCTTATGGTATGGAT
CTCTTGCAGTTGAAGAAGGCATACAAAAGTGGGTCCTTGGATCTGAAGATAAAGACTGAT
TATTCAAATGGAAAAGAACTTAAAATGCATTTAGCTAGTGGTTCTCTTGTCAAATCATTG
CTCAGCGTCAGTATTCGAGGAAGACTCGCTGTTGGAGAAGGTGACAAAGTTACTATTTTT
GATGTTGGGCAGTTGATAGGACAAGCCACTATTGCACCTGTAACAGCTGACAAGGCCAAT
CTCAAGGCTTTATCCAAGAACCTCGTTCGATTTGAAATTCTTCACCTTGCATTTAATCAT
GTTGTAGAGAATTATCTTGCTGTGGCTGGCTATGAAGATTGCCAGGTTCTTACTTTGAAT
CCTCGTGGAGAAGTGACTGATCGTCTAGCCATTGAACTTGCCCTGCAAGGTGCTTATATC
AGACGGATAGAGTGGGTACCTGGTTCTCAGGTTCAGTTAATGGTGGTTACTAACAGGTTT
GTCAAAATATATGATCTCTCTCAAGACAATATCAGTCCTATGCATTACTTTACACTGCCA
GATGACACAATAGTAGATGCAACACTTTATGTGGCCTCTCAGGGAAGGATGTTTCTTCTT
GTCCTTTCGGAACGTGGGAGCTTATTTAGGCTGGGATTATCTTTGGAGGGTCATGTGGGG
GCTACACCTTTGAAAGAAATAATTCATATTCAGGACAGAGAAATTCATGCAAAGGGCTCA
TCTCTGTACTTCTCTTGTACTTATAAGTTACTTTTCTTGTCCTATCAAGATGGCACTACT
TTGATAGGCCGGTTAAGTCCTGATGCCACTACATTGACTGAGATATCTTGTGTCTATGAG
GAGGAACAAGATGGTAAGCTGCGACCAGCTGGATTGCATCGATGGAAAGAGTTACTGATT
GGTAGTGGATTATTCTGTGGCTTCTCAAGTGTGAAATCAAATTCTGCTATTGCCGTATCC
TTCGGTACAAATGAGCTATTTGCACAGAATTTGAGGCATGCTGTGAGTTCTTCCTCGCCT
TTGGTGGGGATAACTGCATATAAGCCCTTATCCAATGAAAAAGTCCACTGTCTTGTTTTA
CATGATGATGGGAGCCTTCAGATATACTCTCATGTTCCTATGGGAGTGGATGCTGCTGCT
AGTGCGACAGCTGAGAAAGTGAAAAAATTGGGTTCTAATATCCTTAATAATAAAGCTTAC
GCTGGCACAAAGCCAGAATTCCCCCTTGACTTCTTTGAGAAAACAGTTTGCATTACAGCA
GATGTGAAACTGGGTGGTGATGCAATCAGGAATGGCGATTCTGAAGGAGCTAAACAGAGC
TTGGCATCAGAGGATGGTTTTCTTGAAAGCCCAAGTCCTGCAGGATTTAAGGTATCTGTT
TCCAATTCAAACCCTGATATTGTCATGGTCGGCTTTCGTGTTTATGTGGGTAATCAATCA
GCAAACCATATACCATCTGAGATTACCATTTTCCAAAGGGTGATTAAGCTCGATGAGGGC
ATGAGGTCCTGGTATGACATTCCATTTACTGTAGCTGAATCACTCCTTGCTGATGAAGAA
TTCATCATCTCTGTTGGTCCAACCTTCAGTGGCACAGCCCTACCCAGAATAGACTCACTT
GAAGTTTATGGTCGAGCTAAAGATGAATTTGGTTGGAAGGAGAAAATGGATGCTGTGTTA
GATCTAGAAGCTCGTGTTATTGGTGCTAATTCTGTACTTGCAGGATCTGGTAAAAAGAGC
CGGTCAATGCAGTCTGCTCCCATTCAGGAACAGGTGGTGGCTGATGGTCTTAAGCTTCTC
TCCAGGATTTACTCTTTCTGCAGACCACAAGAAGGGGAGCTAAAAGTCGATCTGAGCAAG
CTAAAGAGCAAGCAATTGTTGGAAGCAATATTTGAGAGTGATAGGGAACCGTTGATGCTG
GCTGCTGCTTGCCGTGTCCTGCAGGCTGTGTTTCCTAAGAAAGATATATACTATCAGATC
AAGGACACCATGCGTCTTCTTGGGGTGGTCAAATCAACATCTGTTCTTTCTTCAAGGCTT
GGAATTGGTGGTGCTACTGGAAGGTGGCTTATTGAAGAGTTCACTGCCCAGATGCGGGCT
GTGTCTAAAATTTCACTTCACCGTCGCTCCAATCTAGCTTCTTTCTTGGAGATGAATGGT
TCTGAAGTGGTGGACGGCCTTATGCAAGTTTTGTGGGGAATTTTAGACTTGGAACTTCCT
GACACACAAACTATGAACAATATCGTGATATCTGCTGTGGAGCTAATTTACAGTTATGCT
GAATGTTTGGCTTTGCACGGAAAGGACACAGGGAGGCGCTCTGTGGCACCTGCAGTGGTA
TTATTTAAAAAGCTTCTCTTCTTCCCAAATGAGGCAGTTCAAACTTCAAGCAGTTTGGCC
ATATCATCACGACTGCTCCAGGTTCCATTTCCAAAACAAACTATGTTAGTAACTGATGAT
GTGGTAGAAAGTGTAGTAACAACCTCTGCGCCGGCTGATACATCTGGTGGAAATTCACAA
GTCATGATCGAAGAAGATTCTATAACCTCATCTGTTCAATATTGTTGTGATGGATGTTCT
ACCGTTCCCATACTAAGGCGGAGATGGCATTGCACTGTTTGTCCTGATTTTGACTTATGT
GAGGCATGCTATGAAGTTCTAGATGCTGATCGGCTTCCTCCGCCCCATTCTAGAGATCAC
CCTATGACTGCAATTCCAATTGAAGTGGAATCTCTTGGAGGAGATGGCAGTGAAATCCGC
TTCTCTACAGATGATTTGAGTGATTCAAACTTGGTGACAAATGTAACAGATGTTGGTATG
CAGACTTCAGCACCTTCCATTCATGTCTTGGAACCAAGTGAATCTATGGAGTTCTCTTCT
TCAATGACTGATTCTGTCTCAATTTCCGCTTCAAAACGAGCTGTGAATTCCTTGCTTCTG
TCCGAGCTTCTTGAGCAGTTGAAAGGGTGGATGGAGACCACCTCTGGTGTTCGAGCTATT
CCTGTTATGCAACTTTTCTACAGATTATCATCTGCTGTAGGTGGGCCTTTCATTGACAGT
TCAAAGTCTGAAACCTTAGATTTGGAGAAACTAATTAAATGGTTTCTGGATGAAATTAAC
CTCCACAAACCTTTTGTAGCCAGAACACGTTCTTCTTTTGGAGAAGTGGCAATCCTAGTC
TTCATGTTTTTCACATTGATGCTTCGAAACTGGCATCAGCCTGGTAGTGATAGTGCTACT
TCAAAAGGAACTGGGAATACGGACACTCCTGATAAAAGTGTTCCTCAAGTCTCCAGTTCA
GCTGCCTCTAAGTCTTCCTTGGTGGATCATGACAAAAATGACTTTGCATCGCAACTTCTT
CGAGCTTGCAACTCTCTTAGGAACCAAGCTTTTGTTAATTATCTAATGGATATTCTGCAG
CAGCTAGTACATGTTTTTAAGTCACCAGCGACTGGTCTTGAAAATGCCCATGGTTCAAAT
GTTGCTTCTGGATGTGGGGCTTTATTAACTATCCGAAGAGATCTACCTGCTGGTAATTTT
TCTCCATTCTTTTCAGATTCATATGCCAAAGCTCATCGGGCAGATACTTTTATGGACTAC
CAGAGGCTATTGTTGGAGAATGCATTTCGACTGGTGTACACCTTGGTAAGACCAGAAAAA
CATGAAAAAAATGGGGAGAAAGAAAGGGTTTATAAGGCATCCTCTGGCAAGGATTTGAAG
CTTGATGGATATCAGGAAGTCCTCTGCAGTTATATAAATAATCCCTATACAACATTCGTG
AGAAGATATGCAAGGAGGCTTTTTCTGCATCTGTGTGGAAGCAAAACTCACTATTATAGT
GTTCGGGACTCTTGGCAATTCTCAACTGAAGTGAAGAAACTATACAAACATGTGAACAAA
TCTGGTGGATTTCAAAATCCTGTTCCGTATGAAAGAAGTGTTAAGATAGTTAAGTGCATC
TCTACTATTGCTGAAGTGGCTGCTGCTCGGCCTCGGAACTGGCAGAAGTATTGCTTGAGA
CATAGTGATGTTTTGCCCTTCCTAATGAATGGGATTTTCTATTTTGGTGAGGAGTCTGTC
ATTCAGACTCTTAAATTATTAAATTTAGCATTCTATTTAGGGAAGGATATGAATCACACT
TTGCAGAAAGCAGAATCTGGTGATTCAGGTACTAGTTCGAACAAAGCAGGCACGCAATCG
TTGGATTCAAAGAAGAAGAAGAAGGGTGATGATGGAGTCGAAACTGGTTTAGAGAAGTCT
TTTGTGGATATGGAAACGGTGGTTGAAATCTTCACCGATAAGGGGGGTGATGTCTTGAGG
CAATTTATTGATTGCTTTTTACTGGAATGGAACTCGAGTTCTGTACGTGCTGAGGCTAAG
TGTGTTCTTTATGGAGTGTGGCATCATGGGAAACATTCATTTAAGGAAACTTTGTTAGCA
GCTCTCCTGCAAAAGGTTAAATGCTTGCCAATGTATGGTCAGAATATTGTGGAGTATACT
GAACTTGTCACTCGGTTACTCAGTGAGTTCCCTGATAAAAGTTTAAAACAACAAACTGAA
ATTGTGGACCGCTGCTTGACCCCTGATGTTATCAGGAGTATATCTGAGACACTTCATTCG
CAAAATGAACTCATAGCTAATCATCCGAATTCTCGCATTTACAACACCTTGAGTGGTCTG
GTGGAATTTGATGGTTACTATCTTGAGAGTGAGCCATGTGTTGCCTGCAGCTCTCCTGAG
GTCCCGTATAGCAGAATGAAGTTAGAAAGTCTTAAATCTGAAACCAAGTTCACTGACAAC
CGCATCATTGTGAAGTGTACTGGAAGTTATACAATCCAGACTGTGACTATGAATGTTCAC
GATGCCCGTAAGTCCAAGTCAGTTAAAGTCCTGAACCTGTATTACAACAATCGACCTGTG
GCTGACTTGTCAGAACTGAAAAATAATTGGTCATTATGGAAGCGTGCGAAGAGTTGTCAT
CTTGCTTTCAACCAGAGTGAGCTCAAAGTGGAGTTCCCCATTCCAATTACTGCTTGTAAC
TTCATGATTGAGCTTGATTCTTTCTATGAGAATCTTCAAGCCTTATCCCTTGAACCATTG
CAATGCCCCCGTTGCAGTCGACCTGTGACTGATAAGCATGGAATTTGCAGTAACTGCCAT
GAAAATGCATATCAATGCAGGCAGTGCCGTAATATCAATTATGAAAATCTGGATTCTTTT
CTATGCAATGAGTGTGGATACAGCAAGTATGGTCGGTTTGAGTTTAACTTCATGGCAAAG
CCAAGTTTTACATTTGACAACATGGAGAATGATGAAGACATGAAGAAAGGGCTGGCAGCT
ATAGAAGCTGAATCTGAAAATGCTCATAGGAGATATCAACAACTTCTGGGGTTTAAGAAG
CCCCTTCTGAAGATTGTATCTAGCATTGGTGAAAATGAGATGGATTCGCAGCAGAAAGAC
TCTGTCCAGCAAATGATGGTCTCCTTGCCTGGTCCTTCATGTAAGATAAACCGCAAAATT
GCTCTTCTAGGTGTCCTCTATGGTGAGAAGTGCAAAGCTGCTTTCGATTCTGTCAGTAAA
AGTGTACAGACACTGCAGGGTCTCCGTCGGGTTCTAATGAATTACTTACACCAGAAACAT
TCAGATAACTCTGGGGCTGCATCAAGATTTGTGATTTCGAGATCCCCAAATAACTGCTAT
GGTTGTGCAATGACATTTGTCACACAGTGTCTTGAGATCCTCCAGGTGCTGTCAAAACAT
CAAAACTCTAAGAAACAACTTGTTGCATCTGGCATCTTGTCCGAGTTGTTTGAAAATAAT
ATTCATCAAGGTCCAAAAACTGCTCGTGTACAAGCTAGGGCAGCCCTTTGTGCTTTCTCT
GAAGGCGATATTAATGCAGTATCTGAGTTGAACAGTTTGATACAGAAGAAAGTCATGTAC
TGCCTTGAACATCATCGCTCCATGGACATTGCTGTTGCCTCTCGTGAGGAATTGTTATTG
CTTTCAGAGGTGTGCTCCCTGGCTGATGAATTCTGGGAATCAAGATTGCGTATTGTTTTC
CATCTGTTATTTTCTTCCATAAAATTGGGTGCAAAGCATCCTGCCATATCGGAGCATATA
ATTCTCCCTTGTTTAAGGATCATATCTTTGGCTTGTACTCCTCCAAAACCTGATACTGCA
GAAAAGGAGCAAGGTGTTGGCAAATCTAATCCAGTTATGCAACAGAAGGATGAAAATAAT
TCAACTATATTTGGATCTCATGGTGGTGGTATGAGTTCCAGTAAGCTAATGCCAGAACAT
ACTGAAAATAATTGGGTTGCTTCTCATAAGACCCAAGATATTCAATTGCTAAGTTATTCT
GAGTGGGAGAAGGGGGCATCTTATCTTGATTTTGTCAGAAGGCAATATAAAGTGTCTCAG
CCTGTCAAAGGTGTGGGCCCTAGGTCTCGTCCGCATCGAACCGACTTCCTGGCCCTCAAA
TATGGACTAAGGTGGAAACGATCTGCTTGTAAAGCAAACAAAGGTGACTTGTCAGTATTT
GAGCTAGGATCATGGGTTACAGAACTTGTTTTGAGTGCTTGCTCCCAGTCTATTAGGTCT
GAGATGTGTATGCTAATTAGTTTACTTTGCGCTCAAAGCTCATCAAGGAGATTTCGGTTG
CTAAATCTACTGATGGGTTTGTTACCGGCAACTCTTGCTGCTGGTGAAAGTGCTGCTGAG
TATTTTGAGTTGCTATTCAAGATGATTGAATCGGAAGATGCTCGTCTATTCTTGACAGTA
AGGGGATGTCTAGATACAATTTGTAAGTTGATTACCAAAGAAGTTGGGAATATTGAATCA
TTTGAGAGGAGCCTGCATATTGATATTTCACAAGGATTCATCCTCCATAAGCTCATAGAG
CTCCTTGGCAAATTTCTCGAGGTTCCCAATATCAGAGCCAGATTCATGCAAGACAATTTG
CTGACTGAAGTCCTTGAGGCACTTATTGTAATCCGTGGTTTGATAGTGCAGAAGACTAAG
TTGATTAGTGATTGCAACCGACTTGTAAAAGATCTTCTAGATAGTCTGCTGCTTGAGAGT
AGTGAGAACAAACGGCAATTTATCCGTGCTTGTATCTGTGGTCTGCAGATTCACGGTGAG
GAGAAGAAAGGAAGAACTTCTCTGTTTATTTTAGAGCAACTCTGCAACTTGATCTGCCCG
TCAAAACCAGAGGCTGTTTATTTGTTGGTTCTAAACAAAGCTCACACGCAGGAAGAGTTT
ATTAGAGGATCAATGACTAAGAATCCTTATTCAAGTGCTGAGATTGGTCCGCTAATGCGT
GATGTTAAAAATAAAATTTGCCATCAATTGGATCTGATAGGCCTTCTTGAAGATGACTAT
GGCATGGAACTCTTAGTAGCCGGGAATATAATTTCTCTTGATTTGAGCATTGCTCAGGTT
TATGAGCTAGTCTGGAAGAAGTCAAACAGTCAATCTTCTAATTCTATGTCTAACTCTTCA
CTTTTATCCTCTGGTGCTGTTTCATCAAGTAGAGAATGCTCGCCCATGATAGTGACATAC
CGACTTCAGGGTTTAGATGGTGAAGCTACTGAGCCTATGATTAAAGAACTGGAGGAAGAT
AGAGAAGAATCACAAGATCCTGAGGTTGAGTTTGCAATAGCTGGTGCAGTTCGTGAGTAT
GATGGGCTGGAAATCTTGTTGCTCATGATTCAGCGTTTGCGAGATGACTTCAAGTACAAC
CAGGAGCAGTTGGTTGCTGTTCTCAATCTCCTCATGTACTGCTGCAAGATTAGGGAGAAT
AGGAGGGCTTTATTAAGGCTTGGAGCTTTAGGTCTACTGCTTGAAACAGCAAGGCGTGCG
TTCTCTGTGGATGCCATGGAACCAGCTGAATGGATTCTTTTGATTGTGGAGAGTCTGACC
ATGGAAGCAAATGAGAGTGACAATATTAGTATTTCACAGGGTGTTCTTACCGTCACCAGT
GAGGAAACTGGCAAAGGAGACCAAGCAAAGAAAATAGTTCTTATGTTCCTGGAGAGGCTG
TCTCATCCTTCAGGTCATAAGAAATCAAACAAGCAACAGAGGAACACTGAGATGGTCGCA
AGAATATTACCGTACTTGACTTATGGCGAACCTGATGCCATGGAAGCTCTTATCCAGCAT
TTTAACCCCTACTTGCAAGACTGGGGAGAATTTGACCGATTGCAGAAACAGCATCAAGAC
AATCCTAAAGATGAAACCATTGCCCTGCAAGCAGCCAACCAGAGGTTCACGGTGGAAAAT
TTTGTTATGGTTTCAGAATCTCTAAAGACAAGTTCCTGTGGGGAGAGATTGAAGGATATT
ATCCTAGAGAAGGGCATTACAGGTGTAGCTGTCAGACATTTGAGTGAGAGTTTTGCAATT
GCAGGGCAAGCTGGCTTTAAATCTAGTTCAGAGTGGACATTAGCTTTGAAACTGCCATCT
GTCCCACTTGTATTGTCAATGCTCAGGGGTTTATCAATGGGGCACTTTGCCACTCAAAGG
TGCATTGACGAGGGTGGAATCTTGCCCTTACTCCATGCTTTGGAAGGTGTGCCTGGAGAA
AATGAGATTGGAGCGAAGGCGGAGAATTTGTTGGACACACTATCAGATAAGGAAGGCAAA
GGAGATGGATTCTTGGAGGAAAAGGTGCGTAAGTTGCGGCATGCAACCAGAGATGAAATG
AGACGGCGAGCTCTAAGGAAAAGGGAAGAATTGCTTCAGGGACTTGGAATGCGACAAGAA
TTAGCTTCAGATGGTGGTGAGCGAATAGTTGTTGCTCGACCTCTTCTGGAAGGTTTGGAA
GATGTGGAGGAGGAGGAAGATGGGCTGGCTTGTATGGTGTGTCGAGAAGGCTATAGTTTG
AGACCCACTGACTTGCTGGGTGTTTACTCTTATAGCAAGCGAGTAAACCTGGGTGTTGGC
ACAGCAGGAAGTGCACGTGGAGAGTGTGTTTACACTACTGTTAGTTACTTCAATATTATT
CATTTCCAGTGCCATCAGGAGGCCAAAAGAGCAGATGCTGCTTTGAAGAATCCAAAAAAA
GAGTGGGAGGGTGCTACTCTCAGAAACAATGAATCACTTTGCAATTCTTTATTTCCTGTG
AGAGGACCATCAGTTCCACTAGCACAGTATGTTCGTTATGTCGATCAATACTGGGATAAC
CTCAACGCTCTTGGTCGTGCTGATGGAAGTCGGCTCCGGCTGTTGACTTATGATATTGTT
CTGATGCTAGCTCGATTTGCAACTGGAGCATCATTCAGTGCAGAGAGTAGGGGTGGTGGA
AGGGAAAGCAACTCCCGCTTTTTGCCTTTCATGATCCAAATGGCTCGTCACCTTCTTGAA
CAGGGAGGCTCCTCTCAGAGGCGTAACATGGCCAACGTTGTAGCAACATATATATCCTCT
TCAACATTAGACTCAAAATCCACCACCAGTGCGACTCAACCTTCTTTGGGAACCGAGGAA
ACCGTTCAGTTCATGATGGTAAATTCACTGCTTTCAGAGTCATACGAGTCATGGCTGCAA
CATCGACGTGACTTTTTGCAACGCGGAATATATCACGCCTACATGCAGCACACTCACGGT
CGGTCAACGGCTAAGATAGAACCAGCAAGTAGCAGCAAAAGTCTCACCTCCACCTCAGAA
TCTGGTGGTGATGAGCTACTTTCGATTGTTCGACCCATGCTGGTGTATACCGGCTTGATC
GAGCAGTTGCAGCAAATATTCAAACTTAAGAAATCATCAAGTACGGAAGCCGTCAAAGGC
AAAGCCGAAGGAACATCGACCGGAACCGAAGGCGAAGGGTTGGAAGGCTGGGAGGTGGCA
ATGAAAGAGCGGTTGTTGAACGTTAAGGAAATGCTAGGGTTCTCCAAAGAGTTGCTCTCA
TGGCTTGATGACATGAGTTCCGCAAGCGACTTACAGGAGGCGTTTGACATCATCGGCGCC
CTGGGCGACGTGTTATCAGGCGGATTTACACGGTGCGAGGATTTTGTACAAGCCGCTATC
GCCGCAGGAAAAATGTGA
>EDWA@DN1018_c1_g1_i1
ATGGGATCAGGCGTTGTTGACGGTGGTTCTGAAAGTCGCTCCATGTCTACCGTGTCAAGG
GACGATAACACGGCCGTCTCCTCTGAAGATTCTTCCTGCCCAGATGAGTCTGAATTGGAA
TTGGGTCTTGGCTTAAGCCTTGGCGGCGGCGGCTCTAAGATGCATCAGGTTTCAAAGACT
GGTCAATATGCTAGGATTTTGACTGCTCAAGATTTCCCTTCTTCATCTCCTTCTCCGTCG
TCGTCGTTGAATGTTTCGGCCGGGACCAAGAGGACTGCTGATTCTGTGGCTGCTGCTGCT
AATGGATCTAGTCAAGTTGTGGGGTGGCCTCCCATCAGAGCTTATAGGATGAATAGCATT
GTTAACCAAGCAAAAGCATCGGTCCCGGAAGGATTTAACTCGACAATAGAGAACTGTAGA
AAGGAGACCTCAATGGTTGAAAACAGCACCATTGGCAGCTACCATAACAGTTGTAACACT
AAGGTCAAGAAGTCTCTTTTTGTGAAGGTGAATATGGATGGAATTCCAATCGGAAGAAAG
GTCGATCTGAATGCGCGTGAATCATATGAAAAGTTAGCCAAAACGTTGGAAGAAATGTTC
CTTGAACCTACCCCAAGTGTCAATCCACCAGGATCAACGGCACTGCAGCATGATATGACA
AGACATTCGAAACTGCTGGACTTATCATCCGATTTTGTTCTTACATACGAGGACAAGGAG
GGTGACTGGATGCTTGTTGGAGATGTTCCTTGGGAGATGTTCCGTAGTTCAGTGAAGAGG
CTTAGAATCATGAGGAAATCGGAGGCTACCGGATTAGCTCCAAGATCACAAGAAAGGAAC
CAGAGGCAAAGAAGAAATCCCATATAG
>EDWA@DN1018_c1_g1_i3
ATGGGATCAGGCGTTGTTGACGGTGGTTCTGAAAGTCGCTCCATGTCTACCGTGTCAAGG
GACGATAACACGGCCGTCTCCTCTGAAGATTCTTCCTGCCCAGATGAGTCTGAATTGGAA
TTGGGTCTTGGCTTAAGCCTTGGCGGCGGCGGCTCTAAGATGCATCAGGTTTCAAAGACT
GGTCAATATGCTAGGATTTTGACTGCTCAAGATTTCCCTTCTTCATCTCCTTCTCCTCCA
TCATCGTCTTCCTCGTCGTCTTCGTTTTCTTTAAGCAGAGCTAATGTCACGGCCGGGACC
AAGAGGACTGCTGATTCTGTGGCTGCTGTTGCTAATGGATCTAGTCAAGTCGTGGGGTGG
CCTCCTATCAGAGCTTATAGAATGAATAGCATGGTTAACCAAGCAAAAGCATCGGTCACG
GAAGGATTTAACTCGACAATGGATAATGGTAAAAAGGAGACCTTGATGGTTGAGAACAGC
ACCATTGGCAGCTACCATACCAGTGGTAATACTAAGCTCCGGAAATCTCTGTTTGTTAAG
GTGAATATGGATGGAATTCCGATTGGAAGGAAGGTCGATCTGAATGCCCATGATTCGTAT
GAAAAGTTAGCAAAAACGTTGGAAGAAATGTTCCTTGAAACCACCCCAAGTGTCAATCCA
GCAGGATCAACGGCACTGCAACGTGATATGACGAACAAAATGGCAAGACCTTCGAAACTG
CTAAATGGATCATCTGATTTTGTGCTTACTTACGAGGACAAGGAGGGTGACTGGATGCTT
GTCGGAGATGTTCCATGGGAGATGTTCCGTAGTTCGGTGAAGAGGCTTAGAATAATGAGG
AAATCTGAGGCCACCGGATTAGCTCCAAGATCACAAGAAAGGAACCAGAGGCAAAGAAGA
AAGCCCATATAG
>EDWA@DN1018_c3_g1_i1
ATGCCGGATCACTTAACGCGACTCTGCCAATTCCTCGCCGAGGAGAAGCTCTCATCCTCG
TCGTCATCGCTCGATCTTCTTCGGAAGCTTCGTTCCGATGAGTCGATCAAGCTAGGGCTC
CAACAGCTATACTTGATTCTTCAAGCCGGACTCGACTTGATCGAACCCGGTTCCCATCCC
CGTTTTAAGTCTTGGTCCGATAATCAGATCCTCTCCCTCGCTTCTCTAGGTTCCTGTATT
ACCTCCGTCTTTCGATCCCTCTCAGTGGAACAATTGGAGCCTATAATTGTTGCTGTGGCA
AGGAAGTTAGTGGAATTTACTGTTTCTTTTTTGGAGAAATCAGACTTTAGTGGTGATGAT
TTGAGCTTACAGAGTAATATGATACAACTTTTGGAGATTATATTGGGTGGTGGAACCGAC
AAAATAGTTGATTTCTTGCAACCTACCTCTGTAAATAGCCTTGTAGACTTGTTGCCAATA
GTTTCTAGCAATTTGGATGGTGTTGAGCTGAATGGCAACATAAAATGTGGTCTTCAAGGG
ATTAAGTGCTCAAGGGAAGAGAAGCAAGTGGATCGACTTCTATTAGCCTTGGCTTCTGAG
TGTGTGCAACCTGAAAGACATGCTTCAGGGTTTGAGGCTCCTACTTTCCATCAAAATTTG
AATAGTCTAATTTTCCTGTCTCAGCATTGGGCAGTTGCTCACACAGAAAGCATTCGGTGT
TTGATTTTACTGTGCAAAGAGCTTGTTGAACTTCCTGATATATTTGATGAAAGGATAGCA
GGTACAAATTTCCGCAAGAGACTTTCCTTCAGCTTGAGGGTTTTGAAGTCACTTGGATGC
CTTGTAAAGGATGTGCCATATGTAGAATACAATTCCTCAATGTTAGAAGCAGTTGCATCA
TGTGCTGATGTTTTGCCTAATTTGTTTAGACCCAGCTTTGAATTTGTCAATAACATTGCT
GCTACCGAGGGTAATTTTGAAAGTCTTGTACTGTCACTAGTGGAAGAATTTATTCATCTT
GTTCGAGTTATTTTCTGCAACAGTGTCATTTTTCAGAATGTTCAAGCTTGTATAGTAGCA
TCTATTTTGGAACATCTTGGTCCTTCCATATGGAGATACAACAAGGCTTCTTCGAACATA
AAGGCTCCTTTAGCCTACTTCCCTCGAACTGTTATTTATACCCTGAAGCTCATTCAGGAT
CTCAGAATCCAACTAAATGAGGTTGTTGATTTGAAGGAGCTTAGCACAGAACTTGGTGGT
TGTGTTGAGTTATTAAATGATTCTCCTTCGTGCCATTTACGTGTTCAGAAGATTCACTTG
CTTAAGAGGTACACTGTTGACGAACTATCAAGAATGATATTTCCTTCATCAAGTAAGTGG
ATGGACAATCTGATGCATCTTGTCTCTTTTCTTCATTCTGAAGGAGTAAAATTAAGGCCA
AAAATGGAGAGGTCTACCAGTTCTGGAAGATCTAATTGCTCCTCGGAATTGGAAAATGCT
GTTTGTCATGATGATGAAGCACTTTTTGGGAATCTTTTCTCTGAGAGTAGTCGGACATTA
GGATCTGCAGATGTATGTGATCAA
>EDWA@DN10190_c0_g1_i2
ATGGAACCTTTTGTGTCAAGGTACTGCTTTCTTTCCTTCTCCGTCTTCACCATTCTCGTT
TCTCTTGTTCCACTCGTCAGATCAGGGGATGCAGAGGCACTTTTAGCCCTGAAATCCTCC
ATTGATCCTTTCAACTCGTTGCCATGGAAAGGAACCAATGTGTGTGCATGGAAAGGTATC
AAGGAATGCTTGAACGGAAGAGTTACAAAACTTGTTTTGGAACACTTGAGCTTGACTGGT
TCTTTAGATGAACAGAGCTTGAACCGGTTGGATCAACTTCGGGTTCTCAGTTTCAAAAGC
AACTCCATTTCC
>EDWA@DN10191_c0_g1_i1
GGAGTGCACTACAAAGACAAGAGTGGTCGACTGCTGTCGGCCTATGCTCCGCTCACCGTC
GTCTGCGACGGTTGTTTCTCGAATTTGAGACGCGCTCTCTGCAATCCAGAGATTGATGTC
CCCTCTTATTGTGTTGGTTTTGTTCTTACAAACTGTAAACTTCCTCGTGAAAATTATGGA
GGTCTTGTAATAGCACATCCGTCGCCTTATGCATTTTATCCGATTAGCAGCACCGAAATT
CGTTGCTTGGTTGACGTTAGGAGTCAGAATTTACCGTCTGTTTCCGATGGTGAAATGGCC
CATTACTTGAAAACTCAAGTGGCTCCCAAGGTACTTCCAGAACTGTACACTGCCTTCATA
TCTGCAATCGAGACCGGTAACATAAGAACAATGCCGAATAAAATCATGGCTGCTGCTCCC
CACCCGACTCCCGGTGCGCTTTTGATAGGCGACGCGTTCAATATGCGCCATTCTATAACC
GGAGGGGGAATGACTGTTGCACTATCAGATGTTGTTTTACTTAGGGATCTTCTAAGACCT
TTGCATGATCTATCA
>EDWA@DN10192_c0_g1_i2
ATGGGGAGCTCTAGATTCTCCCTCACTTTCCTCGCGATTTGCGCCATCCTTGCCGTCCAC
GTGGTGTATTCCGCTTCCTCTCCCACCCTCGATTTCGGCGGCGACCTTTTCCTCCCGATT
AAATCGGAGTGTAGCGGATCCATGGCGGAGTGCATGATGGGAAACGGAGAGGAATCGTTC
GACTTGGACGCCGAGTTCGCCATGGGCTCCGAGATCAGCAGACGCATTTTAGCCACGACC
CGATACATCAGCTATGGTGCGCTGAGGAGGAACACGGTGCCATGCTCACGACGTGGCGCG
TCGTATTATAACTGCCGACCGGGAGCTCAGGCGAACCCTTATTCACGCGGCTGCAGTAGA
ATTACTCGCTGTCGGCGTTAG
>EDWA@DN10192_c0_g2_i1
ATGGGAAGCTCTAGATTCTCCTTCAGCTTCCTCGCGATTTGCGCGATCCTTGCCGTCCAC
GTAGCGTATTCAGCTTCGTCTCCCACCCTCGATTTCGGCGGCCACCATTTTCTCCCGATT
GAATCGGAGTGTAGCGGATCCATCGCGGAGTGCCTGATGGCAAACGGCGAGGGATCCTCG
GACTTCGACGCCGAGTTCGCCATGGGATCCGATATCAGCAGGCGCATTTTAGCGACGACC
CGTTACATCAGCTATGGTGCGCTGAGGAGGAACACGGTGCCATGCTCACGACGTGGCGCG
TCGTACTATAACTGCCGGCCGGGAGCTCAGGCGAATCCTTACTCACGCGGGTGCAGTAGA
ATTACGCGCTGTCGGCGTTAG
>EDWA@DN10192_c0_g3_i1
CGATCTCGGGGGCTTTCATTTCCACAACCCCAAAAAATGCGACGCTCTAGATTATCGGTT
TCCCTCGCGGTTTGTGCTATCCTGGCCGTCCACGTGGTGGTTTCAGCTTCAACTCCGACG
ATTGATTTTGCTGGCGGCCACTTCCTCTCGATGAAATCGGAATGCCGCGGATCCATCGCC
GAGTGCCTGATGCAAGGCGGGGAGGACTCGTCGGAGTTCGACGCCGAGTTTGCAATGGGA
TCCGAGATCAGCAGGCGCATTCTAGCGACGACTCGGTACATCAGCTACGGTGCGCTGAGG
AGAAACACGGTGCCGTGCTCACGACGTGGCGCATCGTACTACAACTGCCGACCTGGAGCT
CAGGCAAATCCCTACTCACGCGGCTGCAGTAGAATTACACGCTGTCGGCGG
>EDWA@DN10192_c0_g3_i2
ATGGGAAGCTCTAGATTCTCCTTCGGTTTCCTCGCCATTTGCGCCATCCTGGCCGTCCAC
GTGGCAGCCTCGTCTTCCACTCTCGATCTTGTCGGCGACCATTTTCTTCCGATTAAATCG
GAGTGCCGCGGATCCATCGCCGAGTGCGTGATGCTAAGCGGGGAGGAATCTTCGGACTTC
GACGCTGAGTTCGCCATGGATTCCGAGATCAGCAGGCGCATTCTAACGGTGACTCGTTAC
ATTAGCTATGGTGCGCTGAGGAGGAACACGGTGCCCTGCTCGCGACGTGGCGCGTCGTAT
TACAACTGCCGACCGGGAGCTCAGGCTAATCCTTACTCGCGCGGCTGCAGTAGAATCACG
CGCTGTCGGCGTTAG
>EDWA@DN10192_c0_g6_i1
CCGGATTTTCCACAACCCAAAAAAATGCGACGCTCTAGATTCTCGATTTCTCTCGCCATT
TGCGCGATCTTGGCCGTCCACGTGGCGGTCTCAGCTTCTTCTCCGCTGCTCGATTTCGCC
GGCGGTAATTTCCTCCCGATCAAATCGGAGTGCCGCGGATCTATCGCCGAGTGCCTGATG
CAAGGCGGGGAGGACTCGTCGGAGTTCGACGCCGAGTTCGCCATGGGATCCGAGATCAGC
AGGCGCATCTTAGCGACGACTCGGTACATTAGCTATGGTGCACTGAGGAGAAACACGGTG
CCTTGCTCGCGACGTGGCGCATCGTACTACAACTGTCGACCTGGAGCTCAGGCGAATCCC
TACTCACGCGGCTGCAGCAGAATTACACGCTGTCGGCGGTAG
>EDWA@DN10192_c1_g1_i3
ATGTGGAACTCAACAGTAGAAATTGATGTGGTGGCTGTGTCTACTCAGTTTGTCCACGCG
TCTTGCACTGTTCCGTCGTTGAAGAAGAACTTCTTTTTCACTTTTGTTTATGCGAGTCCT
TGTGCCATCAAATGGCGTGACCTATGGGGGCATTTGAGAGCAATGGATCCGAGAGTTGGT
AAGGCTTGGGCAATCGGGGGGGATTTGAATGCAATTGCCAATAATTCGGAACGATGTGGG
GGATCTCAGCGGCGGTCTGGGGTAAATACACACTTTGCCAACTTTCTTTTTGATAGTGGC
TTAATAGATATGGGTTTTATTGGTCCAAAGTTTACTTGGAAGCGAGGAGACTTGTCGCAA
AGGATTGACCGATATCTTTGCAATGGGGAATGGTTTGATGCATTTGCGAACTCGGAAGTC
ACTCATCTGCAGAGATTAGGCTCGGACCACCGTCCCATTATGCTTGATACAAAAGAGGAC
TCCAACATTATGGGAAATAGGCCATACCGATTTTTGGCACCTTGGCTCGATCATGTTGAT
TTTCCGCGGATGCTGGAAGATAGTTGGTCTGAGGTTGAGTCACTTGAGTCCAATGTTAGG
AGATTTCAGGCGAACAACAGCGCATGGAATACGTCCACTTTTGGGCACATTGGCAAACAG
AAGAAGCACATTTTAGCGAGGTTAAGAGGCATTGAGAAGGCATTAGAGCAATGGGAATCA
CCTTTCCTTTTGAATTTGGAAGAGGCTCTGAAAGTTGAACTAGAAACAGTGCTAATTCAA
GAGGAAAAACTATGGCATCAGAAATCACGAGTTAGATGGATAAATGAAGGAGACCGAAAT
ACTTCCTACTTCCATGCTTGCGCGATGATTCGGAAAAGGCGTAATTCAGTCCGCATGTTG
GAGCTCTCGGAAGGTACATGGTGCACTGATTTTGCCTTGCTACGACACCATGCTACAATG
TTTTTCAAAGATTTGTTTACTGCGGAACCGAGAGACCACCCAAATGTCCACGTACATAAT
GGTTTCCATCAATTTAATCCGACTGAGTTGAGTGCTATGGTGGCACCCGTTCTGCCAGAG
GAGGTCCGAGAGACAGTGTTTCGGATGGAACCTTTGAAGGCGCCGGGATGCGATGGACTT
CCAGTGTTATTTTACCAGCGCAATTGGAGCATTGTAGGACCGAAATTGGTCCGCACGGTA
TGTGATTTCATGGAAGATGGTCACCTGGAGGAATGGCTAAATGAGACGTTGCTTGTGTTA
ATTCCGAAGGTGGAAATACCTACAAGGATCAACCAATTCCGCCCTATTAGCCTCTGTAAT
GTGGCGTATAAAGTTATATCTAAAGTAATTGTGGACCGTATCAAGCCCTTTTTGCCTAAA
TGGATTGCACCAAATCAGACGAGTTTCGTTCCGGGGAGACAAATAACGGATAATATCATT
CTAGCACAAGAGGTAATCCACTCCATGAGTAGCAAGAAAAGCCGAAAAGTGAGGATGGCA
TTGAAGGTCGATCTCGAGAAAGCCTATGATAGGCTAGAGTGGGACTTTATTCAGGAGACA
CTTGAACTAGCCGGCATGCCTAGAACTCTCATAGATCGAATTATGATGTGCATCAGAACG
GTATCAATGCAAATTCTTTGGAATGGTGAAGCTTCGGAAAGCTTTAGGCCTACGCGCGGA
ATAAGACAAGGAGACCCACTATCCCCATACATTTTTGTCCTTTGTATGGATCGGTTATCT
CAATCGATCTCCCAATGTGTTGAGGAGGGAAGGTGGAAACCGATTCGGCTAGCTCGTGAT
GGCCCGGACATCTCGCACCTTTTCTTTGCGGATGACCTTGTGTTGTTCTTGGAAGCTAAC
CTGGATCAAATGGTGGTGCTACATGAGGTGCTGGATGGATTTTGCCGTAAATCCGGGCAT
AAGGTTAGTGTCTCTAAAACACAAATATACTTCTCATATAATACGCCACAAACTCTGCGG
GATATGATTGGTACAGGGCTGGGATTCGAGGAGGTTAAGGACCTTGGCGTTTACCTTGGT
GTGCCTATACTTCACTCGAAAGTAACCAAGAGCACTTACACTTACTTGATAGATAAAGTT
CGGAGTCACCTCACGGGTTGGGCGGCACGATCTCTTTCTCTTGCAGGGCGTATAACATTG
GCGAAATCGGTTCTACAAGCAATCCCAACATATGCCATGCAATCCACTTGGCTTCCTAAA
GGATTTTGCACGGAACTAGAGAAATTGGTAAGGGGTTTCGTATGGGGCAATGGTACAAAT
AACCGAGGTTTGTCCCTCATCAATTGGGATGATTTGAAACAACCAATCGAAAGAGGTGGC
CTTGGTTTCCGAGATATGCATAAACAAAATAAGGCCTTGATTATGAAGATTGGGTTCCAA
CTTGTTTCAAATGTAGATAAGCTGTGGGTGAAGGCCCTTAAGAGCAAGTATGGCTGGGGT
GCTACGATTCCGCGAACCTTGCGAAGACGTAATTGTTCGCGTCTTTGGCTCGGTCTAGCT
AATGTGTGGGGTGATATTAGTGATAACTTATGCTGGAACATAAATAATGGGGCGTCGACG
GATTTTTGGTATGACAATTGGTTGAACTTATCGATGCCATTAGCTATCTTTAGCTCTTCG
ATAGCTCCCCCGACACAAATGAAGGTATGCGACATGGTTGATTACAATGGACAATGGAAT
TGGGAGCTTCTGTCCCAGGTACTCCCGCGCAGCGTCCTAAACCATATTGCGGCTGTTTGC
CCACCATTGGCAAGTGCTGGTGCCGATACGGCTGGTTGGAGAGGAGAGGAGACTCGCTGC
TTCTCAACAAAATCGGCTTACAAGGCGTTGAACATATCTAGTACTGTTGAGTCAGTTAGC
GATTGGAGGATAGTATGGAAGTTGCAAGTCCCGCAACGGCTCCGGGTATTTGTTTGGTTG
GCCTTGCGGGGCAGGTTACTTACGAATGTGGAGAGAACTCGACGACATTTGGCAATCTCA
AGCAGCTGTAGCATTTGCGGTAGAGCGGAGGAAAGCATTGTCCATGTGTTGCGGGACTGC
CCCAAAGCCCGCGCGATATGGCTGAGGATGGTACCGGCCAGTAGGTACAAGCAGTTCATG
CTGAAAGAAGAACATGCTTGGATACTGGAAAATGTTGCCTCTGCAAGCAGTGAAAAGGTC
CGTCCCGACTGGCAGGTCTGGTTCGTGGTAGGTTGTTGGGTCCTATGGAAGCGTAGGTGT
AGTATTACCATGGATCCTAACTTTGTGGAGCGTGGGGATTTCTATGGCCGCTGCAAAACT
CTTGTCGAGGAGATCCTACACACTAATGAGATTCGAATGGCTCCACCTTTGAACCAAGTT
TTGACTATGGAATCTTGGAAACTACCGGCTGTAAGGTATGTCAAAGTGAACGTAGATGCC
GCGGTCCACATTGCGAATGGTTCGGCTGCAACTGGGGTCGTGATACGAGACTCTGATGGA
AGTTGGATAGTGGGTGGTGCGCGTAGCATAGGCGTATGCTCTGTTCTTTCAGCCGAACTG
TGGGCAGCGCATGATGGCTTACAATTGGCATGGTTGAGAGGTTGCCGTCGAATTGAATTG
GAGACGGATAACATGGAGGTCTCGCTTTTCCTCCAAGGGAAATCGTCGGCGTTACAAGGA
TCAGCATTGACGGAGTCAATTCATAGATTTCTGTCAAACCAGTGGGAGGTTAAGGTTCGG
CATATCCGGCGCAGCGCGAATAAAATTGCGGATGCACTGGCGAAAATGGTTCGTGGTGGT
CCGATCGGAGCTTGTATGTTCGAGGATCCTCCATATGAAGTTGCAGCACTGTTATTTCTT
GATGTTCAAGAAATCAATCCTCAACTGTAA
>EDWA@DN10192_c1_g2_i1
ATGCCGAGCTCACCCTTGTCACTGACCTCCACACCACCACCATCAATCACCCTTCTCCAC
CACCAACGTCCGCCGCTACCCACCGTCCGTGTCAGTGCCACATCCGCCACAACAACCACT
TCAATGCCAGACCACCACCCTTCACTCGAAATCACTGGCGGAGGAACTGACCGTTTCCTC
CCTGCTCTCAGCACCCGTCACCTTCCTTACAAGCCTTTCCCCATCATTGGTTGGAACCGC
CATCTCGAGACCATATTCGCCGCCTTCTTCCGTACCTTCCCCGACGTTAAGTACCGCCGT
GAGTGCCTCCGGACCAAAGACAACGGCACCATAGCCTTGGATTGGGACTGTGGTGGTGGA
GACCACAGCAGCTTGCCTCCCGACTCTCCAATCCTCATTTTACTGCCAGGGCTAACAGGA
GGGAGTCAAGATTCATATGTGAAGCATATGTTGGTGAAAGCCAAAAGCAAAGGCTGGAGG
GTTGTGGTGTTCAATAGCCGGGGCTGTGCTAATAGCCCTGTTACAACTCCTCAGCTCCAA
ACAGCTTCATTCACAGAAGATACTTGTCATGTTGTAGATCATGTTTCCTCCATGTTCCCA
AAAGCAAGTATTTATGGTGTGGGTTGGTCTCTAGGGGGGAACATCCTTGTTAATTACTTG
GGAAGGGAGCACCATAGATGCTCTCTGTCTGGTGCAGTATCACTCTGCAATCCGTTCAAT
TTAGTGATTGCAGATGAAAATCTCCGAAAGGGCTTCAACAATATTTATGACAGAGCACTT
AGGGGAGGTCTTTCTGCAACTTTTTCAAAACATGCTTCCCTGTTTGAAGATGTAAATGGT
GAATATAATGTCCAAGCGGGTCTGAATCCTCGTACTGTACGTGAATACGATGAAGCAATA
ACACGAGTGTCGTTGGGTTTCAAATCAGTGGATGAGTATTACTCAAATTCATGTAGTTGT
CATGTCGTGCAACATGTTCGGATTCCTTTGCTTTGCATCCAGGCTGCAAATGATCCGATT
GCTCCCATTGAGGCAACTCCATATGAAGATATCAAGAAAAATCCGAACAGCATGTTGATA
GTAACACCCCAGGGTGGTCATTTAGGATGGGTTGCCGGTGATGAGGCACCCTTTGGAGCT
CCTTGGACCGATAACATGGTGATAGATTTTCTCGAACATCTGCGAAACGGTGCATCAAAA
CAATAA
>EDWA@DN10195_c0_g1_i1
AAACAGCGAGTAGCAGCTGCAAAGCAGTATATTGAGAACCATTACAAGAAGCAGATGAAA
AGCCTCCAGGAAAGAAAGGAGCGACGTGATATTCTAGAAAAGAAATTAGCCGATGCTGAA
GTCTCCGAGGAAGAACAAAACAACTTACTGAAGTATTTAGAGAAGAAGGAAACGGAATAC
ATGCGTCTTCAGAGGCATAAGATGGGTGCCACCGATTTCGAGCCGTTGACAATGATAGGA
AAGGGTGCATTTGGTGAGGTTAGAATCTGTAAGGAGAAGGCAACTGGTCATGTTTATGCC
ATGAAGAAGCTTAAGAAGTCTGAAATGCTTCGTAGAGGCCAGGTTGAACATGTGAGAGCT
GAGAGGAATCTACTTGCGGAGGTTGACAGTAATTGCATTGTCAAACTATATTGCTCCTTC
CAAGATGAAGAGTATCTATATCTAATTATGGAATATTTACCTGGGGGCGATATGATGACT
TTACTGATGCGGAAGGATATACTAACCGAAGATGAAGCCAGGTTTTATGTCGGAGAAACT
GTCCTGGCGATTGAATCGATTCACAAACATAATTATATTCATAGAGACATCAAGCCTGAC
AACCTGCTCCTCGATAAAAATGGTCATATGAAACTATCG
>EDWA@DN10198_c0_g1_i1
ATGGGGTGTGGGTGTTCTAAACTATCTGCATGTTGTTGGAGTTCGGATCAGAATGGGTCA
ATTCTTGAAGCTGATAATGTTGAAAATGAAGACAAGGTTGAAGTTGATGATTTGCCTGCA
TTCCGTGAATACTCAATTGAAACACTCAAGATGGCCACATCTGGATTTGCCATGGAGAAT
ATAGTTTCAGAACATGGTGAAAAGGCTCCTAATGTAGTTTACAAGGGAAAGTTGGAAAAT
CAAAGGCGTATTGCCGTTAAACGATTTAATAGGTCTGCATGGCCTGATGCCCAGCAATTC
TTG
>EDWA@DN10198_c0_g1_i2
ATGGGGTGTGGGTGTTCGAAACTATCTGCATGTTGTTGGAGTTCGGATCAGAATGAATCA
ATTCCTGAAGCTGATAATGCTGAAAATGAAGACAAGGGTGAAGTTGATGGTTTTCCTGCA
TTCCGTGAATACTCAATTGAAACACTCAAGATGGCCACATCTGGATTTGCCATGGAGAAT
ATAGTTTCAGAACATGGTGAGAAGGCGCCTAACGTAGTTTATAGGGGCAAGTTGGAAAAT
CAAAGGCGTATTGCCGTTAAACGATTTAATAGGTCTGCATGGCCTGATGCCCAGCAATTC
TTG
>EDWA@DN10198_c0_g1_i3
ATGGGTCAATTCTTGAAGCTGATAATGTTGGTAAGTTTGAATCATTATGGTTATGCTAAT
AGACACTGGTTTTATACTAAATTTTGTTGTTTTGTAGAAAATGAAGACAAGGTTGAAGTT
GATGATTTGCCTGCATTCCGTGAATACTCAATTGAAACACTCAAGATGGCCACATCTGGA
TTTGCCATGGAGAATATAGTTTCAGAACATGGTGAAAAGGCTCCTAATGTAGTTTACAAG
GGAAAGTTGGAAAATCAAAGGCGTATTGCCGTTAAACGATTTAATAGGTCTGCATGGCCT
GATGCCCAGCAATTCTTG
>EDWA@DN10198_c1_g1_i4
ATGTGTTGTTATCTGACACGAACTACTAAGATTACACACCAGCTTATTAAGAACAATTTG
CATGAAACTCCTACCTATGGAGGATGGGTTGAAGCTAAGGGGCCTAGATACTGCCCTTCA
ATTGAAGATAAGATTGTGAGATTTCAAGACAAAGAATCTCATCAGATTTTTCTTGAACCA
GAGGGTCGGACTGTGCCTGAGCTCTATGTGCAGGGTTTCTCAACTGGTTTACCAGAAAGA
TTACAGTTGCCACTCTTGAGAACTTTGCCTGGACTTGAGAATTGTTCAATGTTAAGACCT
GCATATGCCGTTGAATACGATTATTTACCAGCTCATCAGTGCTCTAGGTCTCTTATGACA
AAGAAAGTTGAAGGTTTATTCTTCTCTGGTCAGATAAATGGAACCACTGGCTATGAAGAA
GCTGCTGCACAGGGCATCATTTCCGGTATCAATGCTGCCAGACATTCGGATGGGAAGCCC
CTTATTGTTCTTGAGAGGGAAAGCAGTTATGTTGGAACATTGATTGATGATCTGGTCACT
AAGGATCTTCGAGAGCCCTACCGAATGTTAACCAGCCGTTCAGAACATCGGTTACTTCTT
CGATCTGATAATGCGGATAGTCGTCTCACACCTTTGGGGCGTGAGATTGGGTTGATAAAT
GATAGGCGCTGGAAAATATACCAGGACAAACAAGCAAGGATTTCAGAGGAAAAAAAGCGA
TTGAAAACTGTCAGGGTTTCAGGAGGCGACTTTACTGCTGAGGTTTCTCATCTCTCTGGT
CAACCTGTGAAAGAATCTTCAACACTAGAGAGTCTGCTAAAGAAGCCACACATTGAATAT
AAACTTCTTGATAAGCATGGTTTTGGGAATGAAATGTTATCGAGAATAGAGAAAGAATGT
GTCGAAATAGATATAAAGTATGAAGGCTTCATTAATCGCCAAAAAATCCAACTCCAACAG
ATGGTCCATCAACAGCATAGACGACTTCCCGACGACTTGGATTACTATGCAATGACAACT
TTGTCCCTTGAAGCGCGTGAAAAACTCTCCAAGGTCAGGCCGCAAACTATCGGTCAAGCG
AGCAGAGTGGGTGGGGTTAGTCCAGCAGACATCACTGCTCTTATGATTATACTCGAAAGC
AACCGAAGAAAAGCTCAAGAACTTAGAAGACACCAGATGCATGCTTCTGTCATGGTAGAT
GCTGTTGAAAACACGCTGGACGCATTAACGGAGGTAGTCGGTAATTAG
>EDWA@DN10199_c0_g1_i1
ATGGCAATGCACGGGATGAGAGGGCTCTCAATTTTCATTAGCGACGTTCGGAATTGCCAC
AACAAAGAGCAAGAACGCTCACGCGTCGATAAAGAGCTCGGCAACATCCGTAATCGTTTC
AAAAAAGAAAAGGGATTGACCCCATATGATAAGAAGAAATATGTTTGGAAAATGCTTTAC
ATTTACATGCTGGGTTATGACGTTGATTTTGGTCATATGGAAGCTGTTTCCTTGATATCT
GCACCAAAGTATCCAGAAAAGCAGGTTGGATACATTGTAACATCATGTTTGCTCAACGAA
AATCATGATTTTCTGAGACTAGCCATCAACACTGTACGCAATGATATAATTGGTCGAAAT
GAGACTTCTCAGTGCCTGGCATTAACCTTGGTTGGGAATATTGGTGGGAGAGAATTTGCT
GAATCTTTGGCACCTGATGTTCAAAAGTTAATTCTGTCTAGTGGCTGCAGACCACTTGTA
CGGAAAAAAGCTGCATTATGTTTACTGCGATTGTTTAGGAAAAATCCTGATGTTGTCAGT
GTTGATGGCTGGGCGGATCGGATGGCACAACTTTTAGATGAGCGTGATCTTGGTGTTTTG
ACGGCTTCTATGAGCCTTCTTGTTGCCTTGGTATCAAATAATCATGAAGCTTATTGGACT
TGCCTTCCAAAGTGTGTTAAAATATTGGAACGTCTTGCAAGGAACCAAGATGTTCCACAG
GAATATACTTACTATGGTATCCCATCTCCATGGCTGCAGGTTAAGACAATGAGGGCTCTT
CAGTATTTTCCTACC
>EDWA@DN10199_c0_g1_i2
ATGGCACTGCACGGGATGAGAGGGCTCTCGATTTTCATTAGCGACATTCGGAATTGCCAG
AACAAAGAGCAAGAACGCTTACGCGTGGATAAAGAGCTCGGCAATATCCGTAATCGATTC
AAAAAAGAAAAGGTATTGACACCACATGGTAAGAAGAAATATGTTTGGAAAATGCTTTAC
ATTTACATGCTGGGTTATGACGTTGATTTTGGTCATATGGAAGCTGTTTCCTTGATATCT
GCACCAAAGTATCCAGAAAAGCAGGTGGGATACATTGTGACATCGTGTTTGCTCAACGAA
AATCATGACTTTTTGAGACTAGCCATCAATACTGTACGCAATGATATAATTGGTCGAAAT
GAGACTTCTCAGTGCCTGGCATTAACCTTGGTTGGGAATATTGGTGGGAGAGAATTTGCT
GAATCTTTGGCACCTGATGTTCAAAAGTTAATTCTGTCTAGTGGCTGCAGACCACTTGTA
CGGAAAAAAGCTGCATTATGTTTACTGCGATTGTTTAGGAAAAATCCTGATGTTGTCAGT
GTTGATGGCTGGGCGGATCGGATGGCACAACTTTTAGATGAGCGTGATCTTGGTGTTTTG
ACGGCTTCTATGAGCCTTCTTGTTGCCTTGGTATCAAATAATCATGAAGCTTATTGGACT
TGCCTTCCAAAGTGTGTTAAAATATTGGAACGTCTTGCAAGGAACCAAGATGTTCCACAG
GAATATACTTACTATGGTATCCCATCTCCATGGCTGCAGGTTAAGACAATGAGGGCTCTT
CAGTATTTTCCTACC
>EDWA@DN10199_c0_g2_i1
ATGACGATGCACGGGATGAGAGGACTCTCGGTTTTTATAAGCGATATTCGAAATTGCCAG
AACAAAGAGCAAGAGCGTTTACGTATCGATAAAGAGCTCGGCAACGTCCGTAATCGCTTC
AAAAATGAGAAGGGACTGACGCCATATGAGAAGAAGAAATATGTTTGGAAAATGCTTTAT
ATATTCATGCTGGGTTATGATGTTGATTTTGGTCATATGGAAGCTGTGTCCTTGATATCT
GCACCAAAGTATCCAGAGAAGCAGGTTGGATACATTGTGACGTCTTGTTTACTCAATGAA
AATCATGATTTTTTGAGACTAGCAATCAACACTGTACGCAATGATATAGTTGGTAGAAAT
GAGACTTTTCAGTGTCTTGCACTAACCATGGTTGGGAATATTGGCGGTAGGGACTTTGCT
GAATCTTTGGCACCTGATGTTCAAAAGTTACTTCTTTCTAGCAGCTGCAGACCACTTGTA
AGAAAAAAAGCTGCATTATGTTTG
>EDWA@DN101_c0_g1_i1
ATGGCGATTGGAATCAAGGCATTGCATTTGTCGTTTGTGCCTCACGCGCTCGCCGTCGCC
GGAGCTGTTATGGTTCTGGTCTGGAACATTCAGTTCAGAGGTGGATTAGCTTGGGAATCC
ACCAACAAAAATCTCATCTTTAATATCCATCCTGTATTGATGTTGATTGGCTTCATTATC
ATGGGAGGTCAAGCCATTATGAGCTACAAGTCATTGCCACTGAAGAAGGAAGTTAAGAAA
CTTGTACATCTTGTGCTCCACGCCATTGCTCTAATTCTGGGCATTATTGGAATCTACGCT
GCTTTCAAGAATCACAATGAGAGCTCAATCCCCAATCTCTACAGCCTGCATTCTTGGCTT
GGGATCGGAGTCATCGTCCTCTACGGCATTCAGTGGATATATGGGTTTCTTGTGTTCTTC
TACCCTGGAGGGTCGGCCGGATTACGAAGCGAATCGCTTCCGTGGCACGTGCTGCTGGGG
CTGTTTGTATACATCTTGGCCGTCGGCAATGCCAGCTTAGGGTTCCTGGAGAAGCTTACA
TTTCTTGAGAACTCAGGGCTTGACAAATATGGTGCTGAGGCCTTCCTTGTAAACTTCACA
GCTATTGTCACAATATTGTATGGGGCCTTTGTTATATTTACAGTTTTCTCCCAGGCTCCC
CAAGAGGATGACTACAGCTATTCGTCTATATAA
>EDWA@DN101_c0_g1_i2
ATGGCGATCCAAGTGAAACCATCGCAATTGGCTTTTGTGCCTCACGCGCTCGCCGTCGCC
GGCGCAGTTATGGTGCTGGTTTGGTGCATCCACTTCAGAGGTGGATTAGCCTGGGATTCT
TCCAACAAGAACCTCATCTTCAATATCCATCCTGTACTGATGTTGATTGGCTTCATTATC
ATGGGAGGTCAAGCCATTATGAGCTACAAGTCATTGCCTCTGAAGAAGGAAGTAAAGAAA
GTAATACATCTTGTTCTTCATGCAATTGCACTAATTCTGGGCATTATCGGAATCTGTGCG
GCGTTCAAGAATCATAACGAGAGTTCAATACCCAATCTCTACAGCCTGCATTCTTGGCTT
GGGATCGGAATCATTGTCCTTTATGGCATTCAGTGGATATATGGCCTCCTCGTATTCTTC
TACCCTGGAGGATCGATCGGACTGAGACGAGACTCACTTCCTTGGCACGTACTCGTAGGG
CTGTTTGTGTACATCTTGGCTGTCGCCAACGCCTCGCTCGGGTTCCTGGAGAAGCTTACA
TTCCTTGAGAACTCGGGGCTTGATAAATATGGCTCAGAAGCCTTCCTTGTAAACTTCACT
GCTATCGTCACAATATTATATGGAGCCTTCGTTATATTTACGGTTTCCTCCAAGGCTCCT
CCAGAAGATGACTTCAGCTATTCAGCTATATGA
>EDWA@DN10200_c0_g1_i2
ATGAAGACCAAGAAGCCATTGAAGCAACTGAAGCTCTCTGTTCCAGCTCAAGAAACCCCG
ATCTCTTCTTTCTTGACGGCGAGTGGGACATTTCATGATGGGGATTTGCTTCTAAATCAG
AAAGGGTTGCGTCTTATTTCCGAGGAAAAAGAATCTCGACCTTCTGATGGAAAGGAGCTT
GATTTTGAGTTCTCACTGGAAGACCTTGAGACCATTAAAGTTATCGGGAAGGGCAGTGGT
GGTGTAGTGCAACTTGTTCGCCATAAATGGGTAGGAAGATTGTTTGCCTTGAAGGTCATC
CAAATGAACGTACAAGAGGAAATTCGCAAGCAAATTGTGCAGGAGCTAAAAATAAACCAA
GCATCACAATGTCCACATGTTGTCGTTTGCTACGATTCTTTCTATCACAATGGGGCCATA
TCCCTTGTGCTAGAATACATGGACCGTGGATCTCTGGCTGATGTGATCAGACAAGTTAAC
ACAATTCTCGAACCATATCTTGCAGTTGTGTGTAAGCAGGTTCTACAAGGACTTGTGTAT
TTGCATCATGAAAGACATGTAATACATAGGGACATAAAACCATCCAATCTACTGGTTAAC
CATAAAGGTGAAGTGAAGATCACTGATTTTGGTGTCAGTGCAATGCTGGCTAGCTCTATG
GGCCAGAGAGATACATTTGTTGGGACTTACAACTACATGTCGCCGGAGAGAATCAGTGGG
AGCACTTATGACTATAGCAGTGATATTTGGAGTTTGGGAATGGTAGTGCTTGAATGTGCT
ATTGGACGTTTCCCGTATATGCAATCTGAAGATCAGCAAAGCTGGCCTAGCTTTTACGAG
CTCTTGCAGGCAATTGTGGAAAAGCCTCCACCAACTGCTCCATCGGATCAATTCTCTCCA
GAGTTCTGTTCATTTGTATCAGCCTGCATAAAGAAGAATCCTCGAGAAAGAGCATCATCT
TTGGACCTCTTGACTCACCCCTTCATCAAAAAGTTCGAAGACAAAGACCTCGACCTTGGG
ATTTTAGTAGGCAGTTTGGAACCTCCTGTAAATTACCCAAAATAA
>EDWA@DN10200_c0_g1_i3
ATGAAGACCAAGAAGCCATTGAAGCAACTGAAGCTCTCTGTTCCAGCTCAAGAAACCCCG
ATCTCTTCTTTCTTGACGGCGAGTGGGACATTTCATGATGGGGATTTGCTTCTAAATCAG
AAAGGGTTGCGTCTTATTTCCGAGGAAAAAGAATCTCGACCTTCTGATGGAAAGGAGCTT
GATTTTGAGTTCTCACTGGAAGACCTTGAGACCATTAAAGTTATCGGGAAGGGCAGTGGT
GGTGTAGTGCAACTTGTTCGCCATAAATGGGTAGGAAGATTGTTTGCCTTGAAGGTCATC
CAAATGAACGTACAAGAGGAAATTCGCAAGCAAATTGTGCAGGAGCTAAAAATAAACCAA
GCATCACAATGTCCACATGTTGTCGTTTGCTACGATTCTTTCTATCACAATGGGGCCATA
TCCCTTGTGCTAGAATACATGGACCGTGGATCTCTGGCTGATGTGATCAGACAAGTTAAC
ACAATTCTCGAACCATATCTTGCAGTTGTGTGTAAGCAGGTTCTACAGGGACTTGTGTAT
TTGCACCATGAAAGGCATGTAATACACAGGGACATAAAACCATCCAATCTCTTGGTAAAC
CATAATGGGGAAGTAAAGATCACCGATTTTGGTGTCAGTGCAATGCTAGCTAGCTCTATG
GGCCAGAGAGATACATTTGTTGGGACTTACAACTACATGTCGCCGGAGAGAATCAGTGGG
AGCACTTATGACTATAGCAGTGATATTTGGAGTTTGGGAATGGTAGTGCTTGAATGTGCT
ATTGGACGTTTCCCGTATATGCAATCTGAAGATCAGCAAAGCTGGCCTAGCTTTTACGAG
CTCTTGCAGGCAATTGTGGAAAAGCCTCCACCAACTGCTCCATCAGATCAATTCTCTCCA
GAATTCTGTTCTTTTGTATCGGCCTGCATAAAGAAGAACCCTAGGGAAAGAGCATCATCT
TTGGACCTCTTGACTCACCCCTTCATCAAAAAGTTCGAAGACAAAGACATCGACCTTGAG
ATTTTGGTAGGTAGCTTGGAACCTCCTGTGAATTACCCAAGATAA
>EDWA@DN10200_c1_g1_i1
ATGCACAAGTTCATTGAAAGATGTAATCCCTACCTTATTAACATCACTAGAATCCAATAT
TTTTATCCTCGGAGGCTCGTTTTATGTCGACTAAAAGTGGTGTATAGTGTATACAGTAAT
ATACTACAATTTTCTTTGAAGACCAACATATTTTCACTGCATTTGAGATTCAATGAACGA
TTGGATACTCTTATCCCAAGGAAAACTAGCCCATACTTGCCTTTGTTCTTATCATTTTCT
TGTGTCTTCTTTGAAGACAACATGTTTGGACTGCATTTTACATTCATATGCAACCTTATC
TGCTTCTTGAAGATGAAAAATGCTTCTACATTAATTTCATTTCTTTGTTTACTCATCCTT
TTACATTAA
>EDWA@DN10201_c0_g1_i1
ATGACAAGTCGACCTACGTCGCCACCGCCCAAACCCGATGACGATCCGGACCTTTCATCC
CGACCCGCTCCGTTCCCGAATCAAGCTCAAGCCACCGCCACCGTCGCTGGCCATCGGAAA
AAGGGGACCGGTGTTCGGGCATGGCTTATACTAGACTCGACGTGCCAGACCCAGATGGTA
GAGGCCGGAAAGCATGCTATCATGAGACGCACGGGTTTACCCGCTCGAGATCTTCGGATC
TTGGACCCGCTTCTGTCATACCCGTCGACGATTCTGGGTCGTGAAAGGGCGATAGTGATT
AACTTGGAGCACATTAAGGCAATCATCACGGCGCAAGAGGTTTTGCTTTTGAATTCTAAG
GATCCTTCGGTTACGCCCTTTGTTGATGAGATTCAGAAGCGAATTTTGTGCCATTATCAA
GCAACCAAAGACCAGGAAGGCGCTGTTGATGATTCCAACTACATAATACGAACAAGTTCT
CAAAATTTGTCATCAAGGTTTTCACAGCCTCAGAATCTGGATGATGAAGGTAAATCAGAA
GAGAAACAGAGTCTTGAGAACCCAAATGGCTCAAAGATTCTCCCATTTGAGTTTGTTGCA
TTGGAGGCATGCCTTGAATCTGCTTGCAGCTGCTTAGAAAATGAAGCAAGGACATTGGAG
CTAGAAGCTCATCCTGCCTTAGATAAATTGACATCAAAGATTAGTACTCTCAATTTGGAG
CGGGTTCGCCAAATCAAAAGCCGATTAGTTGCAATAACTGGGCGCGTCCAGAAGGTAAGG
GATGAATTGGAACACTTGCTAGATGATGATGAAGATATGGCTGAGATGTATTTAACTGAG
AAACAACTACTTGAAAATTCATCAACCTCGTCTATGAATGGGAGAGAGGAGATGGGTGAT
GAAGTTCTTCGACCAGACAACAATAATAGGACACCTGCTGAAATCTCCTTGGCAACCAAT
TACGAAGGTGATATCCAAGAATCTGATTGCCCCCTGGATAATTTGTTTGCTCCTAGTAAT
GCAATTGGCCGAGACAGCCATGGAACTCATACAAGTACTACCCGCAGTGCTATCAGCAAG
CACCTTGATGTAGAAGAGTTAGAAATGCTTTTGGAAGCATACTTTGTTCAAATTGATGGT
ACACTGAACAAGCTGTCCACGCTGAGGGAATATGTCGATGACACAGAGGACTACATCAAC
ATAATGCTAGATGACAAACAGAACCATCTCCTGCAAATGGGAGTCATGCTAACAACAGCC
ACCCTTGTCATCAGTGCCTTTATTGTAGTTGCTGGTGTCTTCGGCATGAATATCCATATT
GAGCTATTCGACCCTGATAAAGCGGGGATGTCGGACTTCCTATGGACAATCGGAGGTAGT
ACTGCCGGGTCAATCTTCCTCTACGTGATTGCTATTGCATGGTGCAAGTACAAGCGATTG
TTAGAGTAA
>EDWA@DN10202_c0_g1_i2
ATGGTTGAGGTAGGCGATGAGAGCAGTACCAAGACTGTGCAAGGAATCTCAGTGAGTGAA
GGGAGCCATTCGAATCAGATAGGTGACTTGCAAAGCATACAGGCTGCCTATAGATTGAAT
GGAAAAAACTATCTTAAATGGTCTCAGCTTGTTCGTACTTTTTTGAAGGGTAGAGGAAAG
CTAAGTCACCTCCTTGGAACTGGACCTAAGGAGGGAGACCCTCGTTTTGAGGCTTGGGAT
GAACAGGATTCACTAGTCATGTCCTGGCTATGGAATTCCATGCTACCAAAAATTGGTGAT
ACTTGTATGTTTCTCAATACAGCCCAA
>EDWA@DN10202_c0_g1_i5
ATGTTCGGAACTCCAGGTTCTACTTCCGCCTTCGGCACTCCTTCCTCCACTCCGGCGTTT
GGTACTCCGTCCTCGACTCCGGCGTTTGGTACTCCGTCCTCGACTCCGGCGTTCGGTACT
CCTTCCTCGACTCCGGCGTTTGGTACTCCGTCCTCGACACCTGCGTTTGGAACTCCGTCT
TCGACGCCTTCCTTTGGGACTCCGTCCACGACACCGGCGTTTGGAACTCCTTCGACACCA
TCTTTCGCAACAGGCTTTGGCGGCTCCTCTCTTTTCTCATCTCCTTTCTCTTCTCAAACG
CAACAGCAACAGACTTCGTTGTTTCAGCAACAACAGCCAACCATCGCTGCACCTTCTACT
GGTTTCGGATTCCAGACTTCGTTATCCGCCACGCCTTTCCCCAATGCTCAAATGACAACT
CAAATGGCTCCCGTCGCTCCTCTCCCCTTCTCTCTCGCCGATCGTGACATTCAAGCGATT
GTGGATGCTTACAAAGAGGAGCCTGGGAACCCTAAGTACGCTTTCAAGCATTTGTTGTTT
AGTGTAATTGACCCGCAGTTCAGGGGAAAGCCAGCTGGTGTATCAGATATAATGTGGGCG
GAAGCAATGGCGAAACTGGAGGGTATGGAGAGTTCGGATCGGGAAAGACTCTGGCCTCAG
CTTGTTCAGGGTTTTAAGGATCTTTCACAGCGGTTGAAGCTACAGGATGAAGTAATCCTT
TCAGATGCTGAAAGGTTGCGAATGACCCAAAGCAATGTGAAAATGCTTCAAAGGCATTTT
CAAGCTGAAACTCTTCCATGGATCCAAAGAATGAGACAAAAGGAGCAAAGCCTCCAAAGA
CGCCTCTTAAAGATGATGAGAATAGTGGAGGCATTAGAGGGTAAGGGTTGCCGTGTGCCT
TTAATGAAAGGGGAAGTTGAATTAGCTGAGAAGTTGGCTGCAATAACCAGACAGTTGAAA
GGATCTGGAGCAGAACTTTCTAGCAGGGTTCAAAACCTACTAACCGTGTCCCGTGTTCAA
GCAAATGCTATTGGTGCTGGAGGTTCTCTTTATCTTCCAGGATCAACTAAAATACACGAG
CAGTCTTGCCAATATGCAGGAGGTATTACAACAGCAAACGGAGGCCATTGCAAGGCTTGG
CAACGTGTTGAAGCGAGACATCAGGGATATGGAGATAATAATGGCCGAAGACACGGATAT
GACGGACAGTGTGAATTAGACGGTGGGTTCTTTGCAATAATTTTCTTTTTTATTTTAAAG
TTTTGTATGTGGATTGGACATGAATTTGAATTGGCTTTTAGACTGTTCTCACCAATGTTA
AGTGAAGCAAGTGTGGCATGGTCAATTCTATGA
>EDWA@DN10203_c0_g1_i1
ATGGCAACCAATGGGGCTGGTTTAGATTGTGTAGAAATTGTAAATATGTGTCAAACAAAG
GGTGGTCACCTAGATGTTGTTGATCATGTCGGAAAAGATCTTGAGGAGTTCGTTGATAAT
AAGGTTAGACTAAGATTCTTGTTTGATCTGGTTCTTTCTGGTTATCTAAAAGAGGTAGCG
AGGCCTATGCCTGCAATGCTCGGAAATGATGGGCAATCACTAGATTTGCTCAAGCTTTTC
CTTGTAGTTAGAGAGATTGGAGGGTTCGAGTCGGTGTCGAAAGAAGGGTTATGGGGTTTT
GTGGTGAAAGAATTAGGTTTGGGTTCTCAGGTTTCGGCTTCGGTTAAATTGATATATGCC
AAGTATTTGTATGAGCTTGAAAAATGGTTGAGGAGCAATTTTGGAGATGGAAATGGGGTT
GATGCATGTGGTGGGAAATTCGGGTTCTTGACATTGGAGGAAGAGATGGAGTTTAGAGGT
TTGTTTAAGAATGGGGTTGGCAGAGAAGGGGTGATAAACAAAGTGGCTCTAATGGAATAT
AGAAAGCATAAGAAGAAGTTCATTGGTAAGGATAGCAAGAATGGAGTTGAAGTTTCGGAT
GCCAAGAGTAGATTTAGATTGCACGAAGGTGTTGGGAAAGCGAATGGCGGTGATACCGAA
AATGAATGTAGGAAAGAATATAGTACTCGTAAGAGAAAACGAGAATCTTTATCAGAAATG
CTGAGTTGGGTAATGCAGGTTGCGAAATGTCCCGGTGATCCTTCGGTTCAGGAAGTGTTG
GAGCCATCTAAGTGGAATGACCATGGCGGCGATGAATTCTGGATACAAGTCATTAGGGCA
CGTGAAGCCTTAAGGCAGAAAAGGGATGGTCATTCAGTCATTGAACAGTCTCTCTTTCAG
AAAAAACAGAAGATGCACCCATCCATGTATGAGGAAAACTTTCTTAGTCATCATTTTACC
GAGAGGTTAAGATGCAGCGGGAGGCTTCCTAGGTCGAAATCTTGTTCTTGCTCTCATTGT
AGTTCTAGTTCGACCTTAGACAGCCATCTGATGTGTCTTCATAGGACACACTCTGAACGT
GAGCTTTCCTCTATAGCTATTGACTTATCATCCTTAGATATGAGTATGACTGTCGAACCA
TTTGGAGACGATTCCTTTAGAAGACAAGTGGCCGTCGGTCCCCTCTTTCAAGCTGAAGTC
CCTGAATGGACCGGTCCTGTTTCTGATTCTGACTCTAAATGGCTAGGCACACGGCAGTGG
CCCTTAAATGGCGCTAAACATGATTCGCTAGCTGTAGCAGATCCAATTGGTAGCAGACGA
CCGAATTCATGCAGCTGTCAGATTCCAGGCTCTGTTGAATGTATTAGATTTCATATTGCT
GAGAAGAGGATGAAATTAAAGCTTGAACTGGGTTCACTGTTCTACCATTGGAGATTTGAT
GGGATGGGAGAGGAAGTCTCACTTCGGTGGACTGCTGAAGAAGAAAAGAGATTCAAGCAT
ATGGTACAATTAGAACCACAATCTTTAAATGCATTCTGGCCTCGCGCATCCAAGCTTTTT
CCCGAGAAGACTAGGCAAGACTTGGTAAGCTATTACTTCAATGTATTTCTCATCCAGCGT
AGAAGTTATCAGAACCATGTGACTCCTAAAAGTATCAATAGTGATGATGATGAGTCGGAG
TTGGGATGCATGAGTGACAGTTTCGGAAGTTACGCCCTAAAGGTTCCTGCCTCAAATACA
CTGACATGTTCTCAAAATAATCAGTGCATTGACTTGGAATAG
>EDWA@DN10203_c0_g1_i3
ATGGCAACCAATGGGGCTGGTTTAGATTGTGTAGAAATTGTAAATAAGTGTCAAACAAAG
GGTGGTCGCCTAGATGTTGTTGATCATGTAGGAAAGGATCTTGAGCAGTTCGGTGATAAT
AAGGATAGACTAAGATGTTTGTTTGATCTGGTTCTGTCTGGTCATCTAAAAGAGGTAGCT
TGGAAGGGTTTTGTGAGGCCTATGCCAGCAATGCTTGGAAATGATGGGCAATCACTAGAT
TTGCTCAAGCTTTTCCTTATAGTTAGAGAGATTGGAGGGTACGAGTTGGTGTCCAAAGAA
GGCTTATGGGCTTTTGTGGTGAAAGAATTAGGTTTGGGTTCTCAGGTTTCGGCTTCGGTT
AAATTGATATATGCCAAGTATTTGTTTGAGCTTGAAAAGTGGTTAAGGAGAAATTATGGA
GATAGAGAGGAGGATAATGCATGTGGTGGGAATTTTTCCTTCTTGAAATTGGAGCAAGAG
GAGGAGTTTAGAGGTTTGTTTGCGAATGGGGTTGGCCGAGAAGGGGTAGTGAACAAAGTG
GCTTTAATGGAATTTAGAAAACATAAGAAGTTCATTGGTAAGGATAGCAAGAATGGACTG
GAAGTTTCAGATGCCAACAGTGGATTTAGATTGCATGATGGTGTCGGGAAAGCGCGTGGT
GATGATGCCGGAAATGAATGTAAGGATAGCAAGAATGGACTGGAAGTTTCAGATGCCAAC
AGTGGATTTAGATTGCATGATGGTGTCGGGAAAGCGCGTGGTGATGATGCCGGAAATGAA
TGTAAGAAAGAATTTAATACTCGTAAGAGAAAAAGGAAATCTTTATCAGAAATGCTGAGT
TGGATAATGCTGGTTGCGAAATGTCCCGATGATCCTTCGGTTCAGGAAATATTGGAGCCA
TCTAAGTGGATTGACCATGGAGGTGATGAATTCTGGATACAAGCGATTAGGGCACGCGAA
GCGTTAAGGCAGAAAAGGAACGGTCATTCAGTCATTGAACAATCTCCCCTCCAGACAAAT
CAGAAGATGCACCCATCCATGTATGAGGATGACTTTCTTAATAGCCATTTTACTAAGAGG
TTAAGATGTAGTGAGAGGCTTACTAGGTCGAATTCTTGTTCCTGCTCTCATTGTGGTTCT
AGTTCAACCTTAGACAGCCAGTTGACGTGTCTTCATAGAACACATTCTGAATTTGGCCCT
AAGGAGCTTTCCTCTATAGCTATTGACTTATCATCCTTAGATACGAGCATGACTGTCGAG
CCATATGGAGATGATTCTTTTAGAAGACAAGTGGCTATTGGTCCACTCTTTCAAGCTGAA
GTCCCTGAATGGACCGGTCCTGTTTCTGATTCTGACTCTAAATGGCTAGGCACACGGCAG
TGGCCCCTAAATGGCGGCAAACATGATTTGCTACCTGTAACAGATCCAATTGGAAGCAAA
CGACCAATTTCATGCAGCTGTCAGATTCCAGGCTCTGTTGAATGTATTAGATTTCATATT
GCTGAGAAGAGGATGAAATTAAAGCTTGAACTGGGTTCACTGTTCTACCATTGGAGATTT
GATGGGATGGGAGAGGAAGTCTCACTTCGGTGGACTGCTGAAGAAGAAAAGAGATTCAAG
CATATGGTACAATCAGAATCATCATCTTTAAATGCATTCTGGTCTCGCGCATCCAAGTTT
TTCCCCGAGAAGACTAGGCAAGACTTGGTAAGCTATTACTTCAATGTATTTCTCATCCAG
CGTAGAAGTTATCAGAACCGTGTGACTCCTAAAAGCATCGATAGCGACGATGATGAGTCA
GAGTTTGGATGCCTAAGTGACAGTTTTGGAAGTTACTCCCTAAAGGTTCCTGGCTCAAAT
ACATTGACGTGTTCTCAAAATAATCAGTGCATTGACTTGGAATAG
>EDWA@DN10204_c0_g1_i4
ATGGCTGCTTATAGACTTGTACTGCTCAATCTGTGGAACTTAGACAACGATTTTTGTGCG
AGAATTCAGAAAGCATTTGCAGTTTTTCTCTTGCATGGTGGGTTGGAGGCCGGTCCTCCT
ATCTTAGGGGCTCAAGCTGATGGTGCTTATGTACCCAAAAATAATTTGGAAGAGGCTATT
CTGCTTTTGTTGGTTCTTATGCAAAAAATTCACCAGGGCGTTATCCAGTGGGATCCATCT
GTTATGGATCACTTAATGTATGCGCTTTCTTTATGCAGCCAAACTCCTGCTTTATCAAAG
CAACTTGAAGAGCTCAAGCCTGGAGTATTCCATCGTACTGAACGTTGGAATTTCTTAGCT
CTTTGCTGCAGTGGTGCAGGACAGAACAAAGCTGCCCTGAATGTATTGAGAAAGTCTCTG
CATATAAACGAAAAACCTAATGATCTCACAGCATTATTGTTGGCTGCTAAGATCTGTAGC
GAGGATCCTCATCTTGCAGCTGAGGGAGCAGGATATGCACAGACAGCAGTCGATAATGCA
AAAGGGGTGGATGAACATCTGAAGGCTGTCTTTCTTCGTATGTTAGGTCTTTGTTTGGGA
AAGCAAGCTAAAGTTACTTCCTCTGACTTTGAAAGGTCCTGCCTCCAGAATGAAGCACTT
AAATCTTTAGATTCAGCACTTTCCCTTGAGCAGGATAATCCTGATGTAATATTTGAATTA
GGAGTTCATTATGCGGAGCAGAGGAATTTGAATACTGCTTTGCCTTTTGCAAAAATTTAC
ATTGATATGACCGGTGGTTCTGTATTAAAGGGCTGGAGATTGCTTGCTATAATTTTATCA
GCTCAACAGAGATTCACAGAGGCTGAGATAGTCACTGATGCTGCATTGGATGAGACTGGC
AAATGGGAGCAAGGACCACTGCTCAGACTGAAAGCAAAATTGAAGGTCTCCCAGTCACGA
CCCATGGAAGCTATTGATACTTATCGCCACCTCCTTGCATTGGTTCAGGCCCAAAGAAAA
TCATTTGGTCCTGTGAAACCTGATTCTCAGGTTGATGATAAAGTAAAAGAATTTGAAGTT
TGGCACGGCCTTGCTACTCTGTACTCTCGTCTTTCACACTGGAAGGATGTAGAAGTATGT
TTGCAAAAAGCCGGAGAAATGAAACAGTATTCTGCGGAACTGCTGTATACAGAAGGCAAG
ATTTGA
>EDWA@DN10204_c0_g1_i9
ATGACGAGAAAGAAAATCCAGATCAAGAGAATCGAAGACACTGCGGCTAGGCAAGTGAGT
TTCTCCAAGAGGAGAAGAGGGCTTTTCAAAAAAGCTCACGAGCTTTCAGTTCTTTGCGAT
GCTGAGGTAGCTGCTGTAGTGTTTTCTGCAACTGGAAAACTCTTTGAACACTCCAGCACA
AGCACGGAGCAGGTGATTGAAAGGCGCAATCGGCAGTCAGAAAAAGGGTTTGACAGATTG
GCTTCCACCACTCCATCTCTTGAACATCAGGTTTCAATTGCAGTTTTATTATTTCCCTTG
CTTGTAGTTTGCTCCTTTTAA
>EDWA@DN10204_c0_g2_i1
TTGGTTCAGGCCCAAAGAAAAGCACTTGGTCCTATGAAAACTGATTCTCAGGTTGATGAT
AAAGTAAAAGAATTTGAAGTTTGGTACGGTCTTGCAAGTCTTTACTCTAGTCTTTCTCAC
TGGAAGGATGTAGAAGTATGTGTGCAAAAAGCCAGAGAAATGAAACAGTATTCAGCGGAA
CTGCTGCATACAGAAGGTTTTATGCATGAAGAACGTGGAGAATTCCAAGAAGCATTATCT
TCACATATCAATGCTGGTTTGCTAGACCCACTTTTTGTACCGTCCAAGGTACGGATTGGT
GCATTGTTGCCCAAGATGGGGTCAATTGCATTGCCTGTAGCGAGAACTGTACTCTCTGAT
GCATTGAGGATCGAACCTACCAACCGCAAGGCTTGGTATCACTTAGGTATGGTACATAAG
GCTGATGGTCGCCTTGCAGAAGCCGTAGATTGCCTCCAGGCAGCATCGATGCTCGAAGAT
TCGGACCCTGTTGAAAACTTCATATCTATCCTTTGA
>EDWA@DN10205_c0_g1_i1
GCAGAGGACAATAATCCCAGTAAGCCTTCTCCTGCAGATGACCTTAACAAACGAATACAA
GGATTTGGGAACACAAACTTCGAAATGCCATCAGATGATAAGAAATCATTTCTAAGTGAG
GTAGTTGGCATCGGAAGTGCTTCTATCAAGCAGGGGATTAGTAGTTTCACTCAGAGTCAT
TCTCATGGAAAGAATGATAATGGAAACTACAAAAGCCCTACACTTCGAAGGTCGTTGACT
AGAGAAATTGACCAATCTGATAGGTATGAACCCGTTGAATTTCACAATGAAACTCAAAGG
GTTTCTGGGAGTTATGCTAGTGGACCTTGGGGCCAGGATTCAGGAGTATTAAAGACAGAA
ATAACAAATGGAGAGTTAAACTCGAATAAAGTGACTAAAACTCGTGAAGAAAGATTGTTG
GAAACAATAGTGACATCTGGTGGTGTTCGTCTGCAACCTACTCGTGATGCACTTCAGGCT
TTCCTTGTGGAGGCTGCAAAGCTCGATGCTTTGGCATTAAGTCATGCCCTTGAATCTAAG
CTTCTATCTCCAATGTGGCAGGTTCGCATGAAAGCTGTATGCGTGCTTGACTCC
>EDWA@DN10205_c0_g2_i1
CGAATTGAAGGATTTGGCAACACAAACTTTGAAATGCCATCGAATGAGAAGAAATCATTT
CTAAGTGAGGTAGTTGATATTGGAAGTTCTTCTATCAAACAGGGAATTAGTAGTTTCACT
CTGGGTCATTCAGTTAGAAAGAATGATAATGGAAACTACAAAAGTCCTACTCTTCGAAGG
TCGTTGACTACAGAAACTGACCATTCTGATAGGTATGATCCAGTTGAATTGCGCAATGAA
ACTCGAGGGGTTTCTGGGAATACTGCTAGTGGACCTTGGGGCCAGGATTCAAGAGTATTA
AAGGCAGAAACAAGTGTGGAATCTATCTCAAATCATTCAGAGTCTAAAACT
>EDWA@DN10205_c0_g3_i1
ATGGATTCCAGCAAGCGAGCGGTGGAATCGTATTGGAGATCAAGGATGATCGATGCGGCA
ACCTCGGGTGAAGACAAAGTAACGCCCGGTTATAAGCTAGATGAGATCAGCGAGCTCCTG
AGATCGTCGCATGTTAGTGTCGTGAAAGAGGTCTCCGAGTTCATCTTGAAACGACTCGAT
CATAAAAGCCCAATTGTTAAACAAAAGACTTTGAGGCTGATAAAATATGTGGTGGGAAAG
TGTGGTGCGGAGTTTAGGAGAGAGATGCAGAGGAATTCAGTGGCTATACGTCAGTTATTT
CATTACAAAGGGGAGCCAGATCCTTTGAAGGGGGATGCACTCAATAAGGCTGTACGGGAC
ACTGCTCATGAGGCTATTTCTGCAGTATTTGCCGAGGACAATAATATCAGTAAGCCTTTT
CCTGCAGATGATCTTAACAAACGAATTCAAGGATTTGGGAACACAAACTTCGAGATGTCA
TCGGATGATAAGAAATCATTTATCAGTGAGGTTGTCGGTAAAGGATGTGCAACTATCAAG
CAGGGAATTAGTAATTTAACTCAGAGTCATTCGTTTAGAAAGAATGATAATGGAAATTAC
AAGGGTCCTACTCTTCGAAGGTCATTGACTACAGAAATTGACAATTCTGATAGGTATGAA
CCAGTCGTATTGCCTAATGATATTCAAGGGGTTTCCAAGAATACTGCTAGTGGATCTTGG
GGGCAGGATGTAAGAGAATTCAAGGCAGAAACAAAAAATGGGGAATCCAGCTCAAATCAT
TCAGAGACTAAAACTCGTGAAGAGAGATTGTTGGAAACCATAGTGACATCTGGTGGTGTT
CGTCTACAGCCTACTCGAGATGCCATTCAGGCTTTCCTTGTGGAGGCTGCAAAGCTTGAT
GCATCGGCTTTAAGTCATGCGCTTGAATCTAAGCTTCTATCACCAATATGGCAGGTTCGC
ATGAAAGCTATGTGCGTGCTTGAGTCCGTTTTGAGGAAAAAGGAAGATGAGCATTTTCTA
GTTGTGGCTTCTTATTTTACCGAGAACATAGATGTTGTTTCCAGATGTTCTGAGTCTCCC
CAGGCTTCACTAAGAGAAAAGGCTAACAAGGTGTTGAACCTTTTGAATGGGGAACAGAGC
GGTGGTTTCGCAAGTCATTCAGAAAAGTCTTTGAAGGCAGAGATGACACCGGTTCAAATG
CCTGACCTGATAGACACTGTTGATCAGGATGATTATAATGGACTAGATAACTCCACAAAA
AAACAACATGATCAA
>EDWA@DN10206_c0_g1_i1
ATGGGAAAAAAACGAGATTGGCTTTGTGTTGTGAAGAAAGCATTTTCCCCCGATACCAAG
AAAAACAAGGAAACTTCAAAACCAAAGAAAAAATGGCTTGGCAATAGCAAGAATTCGGGG
CCTGCAGCTTCTTTGCCTGAACGAGAACCTGAAAAGCCTAAACCTACTCCAACTGAACCT
GCCAATTTAACCGAAGCTCAAAATGAGCATAAGAAACATGCCTACTCCGTCGCTCTTGCC
ACCGCTATGGCCGCCGCCGCCGCTGTTGTTGATGCTCGGGAGGCCGCTGACGGTGTCCAC
GTCCCTTCGTCACCGGAGAAAACCGCTACTGAAGCTGTTCACGCCACTTCCGCACAAGGC
AATTCATTGGGGAAAGACGTGGTTGAAGCTGTTCACACCGCTTCTGTAGAAGGCGAATCG
TCGGAGAAAATTACAGCTGCTGGAGCTGTTCACGCTGCTTCCGTACTAGGCGAATCATCG
GAGAAAACCTCTGCTGATGAATCTGTTCACGTCGCTTCCTTACAACGCAAATCATCGCAG
AAAACCGCCACCGAAGCTGTTTACGCCGCTTCCGTACAAGGCGAATCATTGGAGAAAAAA
GCTGCTATCAAGATTCAAACTGCATTCCGCGGATACTCGGCAAAGAAGGAAGTAGGAGGT
TTGAGAAGGTTGAAATCATATATTCAAGGACAATCTATGAAACAAGCGACGACGACATTG
AGATGCATGCAAACTCTAGGTCGGGTTCAGTCCCAGATTCGTGCAAGAAGACTCCGAATG
TCGGAAGAGAACCGGATGCTTCAAAAGAAACGCGACAAAGAGCTGGAGGAGAAGAATGCA
TCTTTGGGATTAGACTGGCGTGGCAGTAAAAAATCCAAGGAGCAATCTGAAGCAATAAAA
CAGAATAGGCAACAAGCTGCTAAGAAAAGGGAGAGAGCTTTAGCTTATGCATTCACTCAC
CAGAGATCGTGGAAGGTGCCTTCTAAAGCAGTGACTCAAACATTGATGGATCAACAGAAT
CCCCTCTGGGGATGGAGTTGGTTTGAGCGATGGATGGCAGCTCGGCCATGGGAGATGTCA
ACCTCAACACCTAACAATGCCGCACTTTCCATCTCTAACAACCAAAATAATAATAATAAC
AAGTCATCTCCGACACCTTCAAAACCGAGCAGTCGACCTACTGCCCGACCATCGCTTTTG
ACTCCGCGGTCAAAGATACCTTCGATTTCCAGTAAAATTAGACAGCCAAGTTCAAGCGTA
ACTCGGTGCGGAGGTGACCAGGACCCAACATTGGATCGTCAACGGAGAGGACAGAGTACC
GTTGGAGGCTTTCAATCGGTTAGAGACGACGAGAGCCGTGGAATATCAGCGGCAGTGGCC
CCGAATTCTAGGAAGACGACAGCTCCGGCACAGATCACAAATACCAGGCAGTCCCGACCG
GTGACTTCATCGGGGCTTGGTCTCACACCGCAAATGGGATTGGCCTCCACTGCGAAGAAG
CGGCTCTCGTTCCCACAGAAGACAAGTAGTAATATGAAACAGTCTGGTCCTCCAGTGGCG
GATAATAATACAGCGCTTAAGTATACGGCGAAGAAAGAAGGGAAACTGAGGAATGGAGGA
GTGGTTGGTAGTGGCGGTGGAAAAGTGGTGTGA
>EDWA@DN10207_c0_g1_i2
ATGGAAGTGCAAAATTCGGAACAAGGGCAAATAATCGAAATACGAGGAGATGTGCCATCC
GCAGAGACAGGCCTGGGTGGAAGTGCTGTATGTGGAGGTGCAGCATGTGGGTTTTCTGAT
GCTCAGACCATTTCTAAAGATGCAAAAGAACGTTCGGCCTCTATGCGGAAATTGTTGATG
GCTGTAGTGCTCTGTGTTATCTTTATGAGTGTTGAAGTAGCTGGTGGAATTAAAGCCAAT
AGTCTTGCAATCTTAACCGATGCAGCTCATCTCTTGTCCGACGTTGCGGCGTTTGCAATC
TCCTTGTTCTCTCTTTGGGCATCAGGGTGGGAGGCAACTCCACGTCAGACTTATGGATTC
TTCCGGATTGAAATTCTCGGTGCCCTTGTTTCAATCCAGATGATATGGCTTCTAGCTGGC
ATCCTTGTTTATGAAGCCATAGCTAGACTTATCCATGATACAGGTGAAGTTCAAGGCTTT
CTCATGTTCATAGTTTCTGCATTTGGGCTTGTGGTTAATATTGCTATGGCTATCTTACTG
GGTCATGATCATGGCCATGGCCATGGCCATGACCATCATCACGGCCATGGTGGGAGCAAT
CATGACCACCATGATCACAGTCATAGCCATGACACTGAACCGCATAATCATGGATTAAGT
GTAACATCTCACCATCACCATCATCATGGTTCGGATTCTAAACTACACGATAAGCACGAT
AAGCACCATCATACTCATGAAGGTGATGCCGAGCATCAAGAGCCTCTGCTCGTGACATAC
TCGGACTGTGAAAAGAACCCAGAAAGTGGAGCGCCGAAAAGGAAGGAAAGAAACATCAAC
ATACAAGGGGCTTATCTTCATGTCCTAGGGGATTCCATACAGAGCATCGGAGTGATGATT
GGTGGAGCAATGATTTGGTGGAAGCCGGAGTGGAAAATAATAGATCTGATATGCACCCTT
ATATTCTCCGTGATTGTATTGGGAACAACCATCCGGATGCTGCGAAACATATTGGAAGTT
CTCATGGAGAGCACGCCCCGAGAAATCGATGCGACGAGGCTGGAGAAGGGTTTATGCGAG
ATGGACGAGGTGGTGGCGATACACGAACTGCACATTTGGGCCATAACTGTTGGGAAGGTG
TTATTAGCTTGCCATGTGTTGATAAAGCGTGAGGCCAATGCTGACATGGTATTGAACAAG
GTTGTGGATTACATCAAGAGAGAGTACAATATAAGTCATGTGACTATTCAGATAGAGCGC
CAGTAA
>EDWA@DN10207_c0_g2_i2
ATGGAAGTGCAACATTATGAACAAGGGCATGCAATTGATGTACATGGAGATGTTCCAACT
GTAGAGATAAGTCAGGGTAGAAATACAATTTGTGAAGGTGCAGTATGTGGGTTTTCTGAT
GCTCAAACCAGTTCTAAAGATGTGAAGGAACGTGCAGCCTCTATGCGTAAACTTTTGGTT
GCAGTAATGCTTTGCATCATCTTTATGAGCGTAGAGGTAGTTGGAGGAATTAAAGCTAAT
AGTCTTGCAATTTTAACTGATGCAGCTCATCTCTTATCAGATGTTGCAGCATTTGCAATC
TCCTTGTTCTCCCTTTGGGCATCGGGTTGGGAGGCAACTCCACGTCAATCTTATGGATTC
TTCAGGATTGAAATTCTTGGTGCTCTTGTTTCCATCCAATTGATATGGCTTCTAGCTGGT
ATACTTGTTTATGAAGCCATAGCTAGACTTATCCATGATACTGGTGAAGTTGAAGGCTTC
CTCATGTTTGCAGTTTCTGCATTTGGTCTTGTAGTTAATATTGCTATGGCTCTCTTGTTG
GGTCATGACCATGGACATCACCATGGCCATGGTGGGAATGAACATGGACACCATGATCAT
AGTCATAGCCATGACAGCGAACCACCTAATCGTGGATTAAGTATAACATCTCACCGTCAG
CATCACCACTATCATGACTCGAAGTCTAAACTAGATGACGGGCATCCTCATCATACACAT
GAAGTGGACCATCAAGAGCCTCTGCTTAAGAGTTGTGAACAAGGATCAGAAAGTGGAGTG
CCTCAGAAGCAGGAAAGGAATATCAACGTACAAGGGGCTTATCTTCATGTCTTGGGGGAT
TCCATTCAGAGTGTTGGAGTGATGTTTGGTGGAGCAATCATTTGGTACAAACCTGAGTGG
AAAATAATTGATCTGATATGCACCCTTATATTCTCTGTTATTGTGCTGGGAACAACCATC
AGGATGCTACGAAACATTTTGGAAGTTCTGATGGAGAGCACACCCCGAGAAATTGATGCC
ACAAGGCTTGAGAAGGGTTTATGTGAGATGGACGGGGTTGTTGCCGTACACGAGCTGCAC
ATTTGGGCCATAACTGTTGGTAAAGTGCTATTAGCTTGCCATGTATTAATCAGGCCTGAA
GCTGATGCTGACATGGTATTGAACAAGGTTATAGATTACATCAAGAGAGATTACAATATC
AGTCATGTGACTATTCAGATAGAACGCCAGTGA
>EDWA@DN10208_c0_g1_i1
ACTGGCTATATGGTTCTCTTACATTTTCTTTTTAAAAATGATTGTACATCATTCTATACA
GGGCATACATGTTTCTTTTGCAAGACTAACATTTGTAACACTTTTGTCTCCCAGTTTGGC
AAGGGGGTTTACTTTGCTGATTTGGTCAGTAAGAGTGCTCAATATTGCTTTACTGATAGG
AAAAATCCTGTGGGCCTCATGCTTCTCAGTGAAGTTGCTTTAGGGGAGGTCTATGAACTA
ACAAAGGCCAAGTATATAGAGAAACTACCAAAAGGAAAGCACTCTACAAAAGGGCTTGGA
AAGAAAGTACCTAAGAAGTCTGACTTTGTAAAGTGGAAGGATGATGTTATTGTACCTTGT
GGCAAACCAGTTCCATCCAATGTGAAGGACTCTGAGCTGATGTATAATGAGTACATTGTT
TATAACACTGCTCAAGTAAGTTAA
>EDWA@DN10208_c0_g1_i2
ATGGCGAACCCACCCAAGCCATGGAAAGCGGAATATGCCAAGTCGGCTCGATCTTCTTGC
AAAACTTGCAAAAGCGTTATCACCAAGGAGGCCTTCAGGCTAGGCAAAATGGTCACTGCC
ACCCAGTTCGACGGCTTCATGCCCATGTGGAACCATGCAGATTGTATACTAAGGAAAGCA
AATCAGATAAAGGCTTCTGATGATGTTGAAGGCATAGAATCGCTTCGATGGGAGGACCAA
CAGAAAATCAGGAACTATGTGGAATCCGGTGGACCTTCAAATGCAAAAAATGTCACTCCT
CAAGCCATGGAATATGCTATTGAAGTTTCACAAAATTCTCGTGCTACTTGCAAGGGTTGT
TCCCAAAAGATCATGAAAGGAGAGGTCCGTATATCCTCAAAGCCTGAGGGTCAAGGATCT
AAGGGATTGGCGTGGAACCATGCCAAGTGTTTCTTGGAGTTGTCTCCTACTACTCAAGTC
GAAAAGTTACCTGGATGGGAAAGCCTTCCATCTTCTGACCAGGCAACTATTTCTGCACTA
GTTAAGAAGGTTCCTGCTGCTAAGAAGGGCAAAGGAACTGAGGTACTGGAGGAGAAACAA
CCACAATCAACCTCCACAGCTGGTGCAAAACGTAAGAAGGATGTTGGTGATGATCAAAAA
TCAAAAGTCAGTAAGTTGGAAGGAGAAGTGACAACATGTAGGGCTGGGAAGAATGCCAAT
GACTTGGACAAAAAGCCAAAAGATTCTGATCTGGAAGCTAAACTGGAGGCCCAGACTAAA
GAACTGTGGGCTTTGAAGGATGAGTTGAAGAAACATGTTACTACAGCTGAACTGCGTGAA
ATGCTTGAGGCCAATGGTCAAGATGCAACAGGATCGGAACTTGATTTGCGTGACCGCTGT
GCTGATGGGATGATGTTTGGAGTACTTGGTAAATGTCCCATGTGTTCTGGTTGTCTTCGT
TTTTCTGGAGGCAAGTATCGCTGCCATGGCTACATTTCAGCATGGAGCAAGTGTTCTTAC
TGTACTTGTGAACCTGAACGTCTTAAAGGGAAATGGAAAGTCCCAGATGAAACAAACAAT
GAATTTCTTAGCAAGTGGTTTAAATCACAAAAAATGAAAAAACCTGTTCGCATCCTGCCT
CCACCATCTGCTTCTTTGAGTCAAGCTCCTAATGGCCAATCTCAAACTTCAAAGGTTGAA
AGCTTGGCAGATTTGAAAGTTTCCATGGTTGGATTGCCTCAGGAGTCCATGGAAGAGTGG
ACGGGCAAAATCAAGGAAGCAGGTGGTATGGTTCATGCCAAGATCAAGAATGATACAAAT
TGCTTAGTTGTGAGTGGGGAGTTGGAGAATCATGCTGCTGAGATGAGGAAGGCACGGAGG
ATGAGATTACCAATTGTTAGGGAGGAGTATCTTGTTGACTGTTTTAAAAGACAGAAGAAG
CTTCCTTTTGATGTGTACAAAGTTGAAGCTATTGGTGAGGCCTCTAGCATGGTCACTGTC
AAAGTAAAAGGACGAAGTGCTGTGCATGAAGCTTCTGGTCTACAAGATTCAGGCCACATA
CTCGAGGACGGGGGAAGTATATATAACACAACTTTGAACATGTCTGACTTATCAACCGGT
GTTAACAGTTATTACATCCTCCAAATAATCCAAGAAGATAAAGGGTCAGGTTGCTATGTA
TTCCGTAAATGGGGTCGTGTTGGGAATGAAAAAATCGGCGGGAACAAATTGGAAGAGATG
TCAAAATCAGATGCAATCATTGAATTCAAACGTTTATTTCTTGAGAAAACTGGGAATACA
TGGGAGGCATGGGAACAGAAAGAAAACTTCCAGAAACAGCCTGGCAGATTTTTCCCATTG
GATATTGATTATGGAGTTAACAAACAGGTATCACAAAAGAAGCACAATGATGCAGACAGT
CAGCTTCCTCCTCCATTACTTGAATTGGTGAAGATGCTTTTTAACGTGGAAACATACAGG
GCTGCAATGATGGAGTTTGAGATTAATATGTCTGAAATGCCCCTTGGAAAGCTGAGCAAA
AGTAACATTCAGAAAGGCTTTGAGGCATTAACAGAGATACAAAATCTATTGAAAAGCAAC
GCTTCTGATCCTACTGTCAAAGAAAGCTTGATTATTGATGCCAGTAATAGATTTTTTACT
GTTATTCCTTCTATCCATCCACATGTCATAAGGGATGAAGATGATTTCAAGTCAAAGGTG
AAAATGTTGGAAGCTCTTCAAGACATTGAAATAGCCTCAAGATTAGTAGGTTTTGATGCT
GACAGTGATGGCTCCCTTGATGAAAAATATAAGAAACTCAAATGTGATATCACTCCCCTT
CCTCATGATAGTGAAGCTTTTAAGTTGATTGAGAAATATCTTCAGACCACTCACGCCCCT
ACTCATACTGAATGGACACTTGAACTGGAAGAAGTATTCTCACTTGAAAGAGAAGGGGAA
TTTGATAAGTTTGCTCCTTACAGAGAAAAGCTTAGTAACAGAATGCTTCTTTGGCATGGT
TCTCGGTTGACAAATTTTGTAGGGATACTTAGCCAGGGACTAAGAATAGCTCCTCCAGAA
GCTCCAGCAACTGGCTATATGTTTGGCAAGGGGGTTTACTTTGCTGATTTGGTCAGTAAG
AGTGCTCAATATTGCTTTACTGATAGGAAAAATCCTGTGGGCCTCATGCTTCTCAGTGAA
GTTGCTTTAGGGGAGGTCTATGAACTAACAAAGGCCAAGTATATAGAGAAACTACCAAAA
GGAAAGCACTCTACAAAAGGGCTTGGAAAGAAAGTACCTAAGAAGTCTGACTTTGTAAAG
TGGAAGGATGATGTTATTGTACCTTGTGGCAAACCAGTTCCATCCAATGTGAAGGACTCT
GAGCTGATGTATAATGAGTACATTGTTTATAACACTGCTCAAGTTAAGATGCAGTTCTTG
TTGAAAGTGAAGTTTCATCACAAGAGGTGA
>EDWA@DN10209_c0_g1_i1
ATGGCGGAAACGATCCTCACATCAGACAAACCTTCCAATTCGTCACCGTTGAATCCTCCT
TCGCGTTTAATCTGCCATGTTTGCCAGAAGCAATTCTCGCAATACACTTGTCCTCGATGT
AACTCCCGCTACTGCTCCCTTCCTTGCTACAAGTCTCATAGTCTTCGCTGTACTGAATCA
TTTATGCAAGAAAATGTGGTTGAGGAGCTTCGCCAACTTCAACCTGACGATCAAACTAAA
CGGAAAATGCTTGAAATTCTGAAACGAGTACATTCGGAGGAAGAAACCGATCCTTTAGAT
GAAGATGTTGATGATTTAACTCTTTCTGATGAGACTATTCAGAAGATTTTGTCAGGAGGT
GAAGTTGATATCAATGATTTGTCCCTTGAAGAGAAGAAACGGTTCCAAAGAGCTTTGGCA
TCTGGAGAATTGAGTAAGATGATTGAGCCATGGGATCCTTGGTGGTTAAAGCCTGCTGCT
AGAACAATCTGTCTAAGCAAGGATGGAGCTCGACTCGTACAGCCTACAGTGTCATCCAAA
GATGATCCTGAAATCAACCAACCAAGTGAAATTCCTTGTGGCCCCGAAAGTGCACTTCCT
TCGGTTCGCAAGCTCATTTCAACAGAACCATCTCCGCTTTTAGCTGTTCATTTGGTTGAC
ATTGTATATAGTTATTGCTTCACGCTTCGCGTCTACAATGGAGATTGGAAATCGGATGCT
TTAGGATCAGCAATGGTAGTATTGAGTATATCATGTGTATTAGGCCAAGCTGGACAGCCC
GAAACTGTGCGGGAAGCTCTGTGTTATTGCTTGGAGAAAAGCTGCTCTCCGGCTTACCGG
CACATCGGTGGCTTGCAATTTGGATTGACACTTGTTGATGACATAACAAGCTTGCTTTCC
CTTGGAAGTCCTGCTTTAATCTGTATGCTTTGTGATCTGCAAAGGATGATTGGGGCTGCT
GAAAGGGAATTGAAATCTGAGAAACAAATAAAGCTGAGAAAGTCCGAGATGAAAAACAAG
CTGAAACATGCTGAAAGGAAGGTTTATTTCATCATGTGTTGGGTTCACGAGCAAGCAGAC
GAAGCATGGTCTTCTTTAGCAACCATTGTGAGTGCAGAAAAGAGTTCGTTAATGGATTAT
GGCGGCAATAAAAGTTTTTCCAAAACAGAGAAGAATGTAGCAGAAAACAAGGGCAAAGCG
TTGATAGAAGAAATGTAA
>EDWA@DN10209_c0_g2_i1
ATGGCGGAAACGATCCTCACATCAGACAAACCTTCCAATTCGTCACCGTTGAATCCTCCT
TCGCGTTTAATCTGCCATGTTTGCCAGAAGCAATTCTCGCAATACACTTGCCCTCGATGT
AATTCCCGCTACTGCTCTCTTCATTGCTACAAGTCTCATAGTCTTCGCTGTACTGAATCA
TTTATGCGAGAAAATGTAGTTGACGAGCTTCGCCAACTTCAACCTGATGATCAAACTAAA
CGGAAAATGCTTGAAATTCTGAAACGAGTCCATTCGGAGGAAGAAGCCGATCCTTTAGAT
GAAGATGTTGATGATTTAACTCTTTCTGATGAGACTATTCAGAAGATTTTGTCAGGAGGT
GAAGTTAATATCAATGATTTGTCTCTTGAAGAGAAGAAACGGTTCCAAAGAGCTATGGCA
TCTGGAGAACTGAGTAAGATGATCGAGCCATGGGATCCTTGGTGGTTGAAGCCTGCTGCT
AGAACAATTTGTCTAAACAAGTATGGAGCTCGACTCGTGCAACCTACAGTGTCACCCGAA
GATGATGCCGAAAGCAACCAACCGAGTGAAATTCCTTGTGGCCCTGAAACTCCACTTCCT
TCACTTTGCAAGCTCATTTCTACGGAACCATCTCCGCTTTTAGCTGTTCATTTGGTTGAC
ATTGTATATAGTTACTGCTTCACCCTTCGCATCTACAACGGAGATTGGCAATCCGATGCT
TTAGGATCAGCAATGGTTGTATTGAGTATATCATGTGTGTTAGGTCAAGCTGGACATCCC
GAAACCGTGCGGGAAGCTCTGTGTTATTGCTTGGAGCAAACCTGCTCTCCGGCTTACCGG
CACATCGGTGGCTTGCTATTTGGATTGGCACTTGTTGATGACGTAGCAAACCTACTTTCC
CTTGGAGGTCCTGCTTTAATATGTATGCTTTGTGATCTACAAAGGATGATTGTGGCTGCC
GAAAGGGAATTGAAATCCGAGAAACAAAGAAAGCTGAGACAGTCCGAGATGAAAAGTAAG
CTGAAACTTGCTGAAAGGAAGGTGTACTTCATCATGTGTTGGGTTCATGAGCAACCAGTC
GAGTCATGGTCTTCGTTAGCAACGATTGTGAGTTCGGAAAAGAGTTCATTAACGGAATAC
GGCGCCAATAAAACTTTTCCGAAAACAGAGAAAAATGCAGCAGAAAACAAGGGAAAAGCA
TTGATAGAGGAAATGTAA
>EDWA@DN1020_c0_g1_i1
CGGGGACCACAGACTCGCTCTTTCGCGTTCGTTTATTCTCAAAACCTCTTTACGATACAA
AGTGAAGGATCGTTAACTCAGGTTCCTTCGCCGTTTGGTGATTTTTTTCTTTCTTGTTTG
CTCGTTTTCATGGATGAGTTAAACAGTAAGAAGCGAGTTAGAGATGAGTCGAACGAGTCG
GACCTGGACTCGCCTGAGGTGAAGAGACTCAGAGATGATTTGTTCGATTTTCTTGATGAG
TCTGATTCTTTGCATGTTAATCAAGACCTCGCATCGGTGATGAAGAGTTTCGAAGAGGAG
ATATCTGCCGCGCCGTCTACATCGACGGAAACAGTGCCGGTTGTTGATCTGACTTCCGAC
TCCGGTGAGTCGCAACCGGATCTCGGTTATCTTCTCGGGGCTTCCGACGACGAGCTTGGT
TTACCTCCTCCCGCGGCTTCTACAACTGGCGGTGAAGAAAGGTCGGATGTGATTGATCTG
GGGCGAGTCGACTCACACTCGTCCGGAATCGGTGATTTGTGGGGGTTTGAGGAGCCGAAC
CCGAGCTATGATTCCTTTGAGTTTGGATTCGCTGATAATTACAATGTTGACCATGTTGCT
TATGACGGATTGTTCGAGTATGCCGATGTTTATTACGACTCTTCCAATATTTCCGGTCAG
TTATGGCGGCCGGAAACTCTGTCGGCGGAGTAA
>EDWA@DN1020_c0_g2_i1
ATGGATGTGTTAAACAGTAAGAAGCGAGGTAGAGATGACTCGAACGAGTCGGATCTGGAC
TCGACCGAGGTGAAGAGACTCAGAGATGATTTGTTGGATTTTCTCGACGAGTCGGATTCT
TTGCCTGTTAATCAAGACCTCGCATCGGTAATGAAGAGTTTCGAAGAGGAGATTGCTGCT
GCGCCGTCTACTTCGTCGGAATCGGTTCCGGTTGTTGATTTGACTTCGGATTCCGGTGAG
TCACAGCCGGATCTCGGTTACCTTCTTGAGGCTTCCGACGACGAACTCGGTCTGCCTCCT
CCAACGGCTTCCACTACAGGCGGCGAGGAAGGACCGGAATCGACTGATTTGGAGCGTGTC
GACTCGCACTCGTCCGGATTCGGTGATTTGTGGGGGTTCGAGGAGCAGAATCTGAATTAC
GATTCCTTCGAGTTTGGAACCGTTGATAATTACAATGTTGACCACTTTGCTTATGACGGA
TTGTTCGAGTATTCCGATATGTATTACGACTCTGATATTTCTGGTCAGTTGTGGCGGCCG
GAAACTCTGTCGGCGGAGTAA
>EDWA@DN10210_c0_g1_i1
ATGTTGGCCAATAAATCTTGTTCCTTAGAGAATGGTAGTGACAGCAATAAGAGGAAACGA
AGACCTGCAGGAACGCCTGATCCGGATGCGGAAGTTGTTTCGCTGTCGCCTAAAACGCTG
CTCGAATCGGATCGTTTTGTTTGCGAGATCTGTAACCAAGGATTCCAAAGGGACCAGAAC
CTACAGATGCACAGGCGGCGACACAAGGTTCCTTGGAAGCTACTGAAGAGGGAAACCCCA
GTGGCGAGGAAGCGGGTGTTCGTCTGCCCCGAGCCTAGCTGCCTGCACCATGACCCTTGC
CATGCTCTAGGCGATTTGGTCGGGATCAAGAAACACTTCAGGCGGAAACATAGCAACCAC
AAGCAATGGGTGTGCCAGAAATGTTCCAAGGGATATGCTGTTCAATCTGATTACAAGGCC
CATCTTAAAACCTGTGGCACCCGAGGCCATTCTTGTGACTGCGGCAGAGTTTTCTCCAGG
GTTGAGAGCTTCATTGAACATCAAGATGCTTGCCTAATAAGCCGTGGCCGGTCAGAATCA
CAACCGATGCTGCCGTCTAGCGATACCAATTTCAGTACAGTTCCTTGGCCTAGTTTGGAG
TTGGCAAAGACAACATGTACCATGTTGTCGTTGAGCCCTACAAAAGATAATTCC
>EDWA@DN10210_c0_g1_i2
ATGTTGGCCAATAAATCTTGTTCCTTAGAGAATGGTAGTGACAGCAATAAGAGGAAACGA
AGACCTGCAGGAACGCCTGATCCGGATGCGGAAGTTGTTTCGCTGTCGCCTAAAACGCTG
CTCGAATCGGATCGTTTTGTTTGCGAGATCTGTAACCAAGGATTCCAAAGGGACCAGAAC
CTACAGATGCACAGGCGGCGACACAAGGTTCCTTGGAAGCTACTGAAGAGGGAAACCCCA
GTGGCGAGGAAGCGGGTGTTCGTCTGCCCCGAGCCTAGCTGCCTGCACCATGACCCTTGC
CATGCTCTAGGCGATTTGGTCGGGATCAAGAAACACTTCAGGCGGAAACACAGCAACCAC
AGGCAATGGGTGTGCGAGAAATGCTCCAAGGGCTATGCTGTTCACTCGGATTACAAGGCT
CATCTTAAAACCTGTGGCACCAGAGGCCATTCTTGCGACTGCGGCAGAGTTTTCTCAAGG
TTTTAA
>EDWA@DN10210_c0_g2_i2
ATGTCTTCGGAGCCATTTTCTTGCTTTGAGAACGGTAATCATAACAACAAGAGGAAACGA
AGACCTGCAGGAACACCAGATCCAGATGCAGAAGTGGTTTCTCTTTCGCCAAAGACACTA
CTGGAATCGGATCGTTATGTTTGCGAGATCTGCAACCAAGGGTTCCAGCGGGACCAAAAC
CTACAGATGCACCGGCGGCGACACAAGGTCCCATGGAAGCTGCTCAAGAGAGAAAGTCCG
GTGGTGAGGAAAAGGGTGTTCGTTTGCCCCGAGCCTAGTTGCTTGCACCATGATCCTTGT
CATGCTCTAGGCGATCTGGTAGGGATCAAGAAGCACTTCAGGAGAAAACACAGCAACCAC
AAGCAATGGGTGTGCGATAAATGTTCCAAGGGCTACGCTGTTCAATCCGATTACAAGGCT
CATCTTAAAACCTGCGGCACCCGAGGCCATTCTTGTGATTGCGGCAGAGTTTTCTCAAGA
GTTGAGAGTTTTATTGAACATCAAGATGCTTGCCATATGGGGCGTCTAATACGGCCAGAA
CCACAAGCGGTGCAGTTGGCTTGCTTGTCCCGAACAGCTTCAACTCCCACTCCATCCGGC
ACTGATGCCCATTTCAGTACAGCACCATGGCCTAGTCTGGTCTTACCAAAGACAAAGGAA
ACCTCGCTGTTGAGCCCTACAAAAGACAACTCTCCTAAAAATGCGCATTCCCACAATTTG
GAGCTTCAACTGTTAACCACGTCAATTCCCAGTGATGTCTCAAAGGAACATGATAATCAT
TCAACACAGTTACAGCTCTCCATCAGCTCTCAATCAACTGTACAAGCACCACCCCAGCAG
TTGAGGGTGGCGATGGAGAAGAAAGCTTATGCCGAAGAGGCGAGACGAGAAGCGAAAAGG
CAGGTCGAGATAGCCGAGCAGGAGTTTGCAAAGGCAAAGAGAATCCGGCAACAAGCACAG
GCGGAGTTAGAAAAGGCTCAAGCTTTAAAGGATCATGCAATAAAACAAATCAACTCGACC
ATCCTTCAAATCACTTGCCATGCTTGCAAACAGCAGTTCCAGGCAAGAACACCTCCCGAG
GAGAACTCCCTTGTCGTAAGTTACATTTCATCGGCTTTAACAGAAGGTGAAGTTGTGAAC
GAGTTTCAAACATAA
>EDWA@DN10210_c0_g2_i4
ATGTTCCTCAGCCCTAGGAAAGATACTAATTCCTCCAAAAATGGCCGCTACCACAATTTG
GAGCTTCAACTCTTAACCACATCAAGGGAGCCCTATGTGCCCCGTACATCGACATATGAT
AAACATTCCACCCGGTTACAGCTCTCGATTGGCACCGCAGACGTTGACGACAAAACCGAA
CCGACTTTAACTTGTACGAACATGGAAACCGATGCTCACGAGCAATTAAAGTTGGCCATG
GCGGAGAAAGCTTACGCCGAAGAAGCGAGACAGCAAGCGAAAAGGCTGATCGAATTCGCC
GAGCAAGAGTTCGCCAAGGCAAAGAGACTGAGGCAGCTAGCACAAGTAGAACTAGAGAAG
GCTCAAGCTTTGAAAGATGATGCGACGAAGCAAATCAACAACACCATTCTTCAAATCACT
TGCCATGCTTGCAAGCAGCAACTTCAAGAAACAAGTACAACTCCCGAGGACAACTCTCTT
GTTGTGAGTTACATTTCATCGGCTATAACAGGAACTGGTTGA
>EDWA@DN10210_c0_g3_i1
AAGAAACACTTCAGGCGGAAACATAGCAACCACAAGCAATGGGTGTGCCAGAAATGTTCC
AAGGGATATGCGGTTCAATCTGATTATAAGGCCCATCTTAAAACCTGCGGCACCCGAGGC
CATTCTTGTGATTGCGGCAGAGTTTTTTCAAGAGTTGAGAGCTTTATAGAACATCAAGAT
GCCTGCCATGTCCGGTCCGAATCACAAGAAGTACAGCCGGTTTGCTTGTCTCGAACAGCT
TCAAGCCCCAGTCCATCTAGAGAGACCATGTTCTTCAGCCCTACAAAAGATGATAATTCC
TCTAAAAATGGCCGCCACCACAATTTGGAGCTTCAACTCTTAACCACATCGAGGGAGCCG
GAGCCGTCTGTGCCCCGTACAAAAGACGACAAATATTCCACCCGGTTACAGCTCTCAATC
GGCTCATCCGACATCGGCGTGAAAATCGAACCAACCGTAACTTGTACGAACAAGGAAACC
GAGCAGTTGAAGCTGGCGGTGGCGGAGAAAGCTTACGCTGAAGAGGCAAGACAGCAAGCG
AGAAGGCTGGTTGAGTTAGCCGAGCAAGAGTTGGCTAAGGCGAAGAGACTCAGACAGCAA
GCACAAACTGAATTAGAAAAAGCTCAAGCTTTAAAAGATCACGCAACGAAGCAAATTAAC
TCCACCATTCTTGAAATCACTTGCCAAGCTTGCAAGCAGCAACTTCAAGAAAGAAGTAAA
CCTCCCGAGGAGAGCTCTCTAGTTGTGAGTTACATTTCATCGGCTATAACGGGGACTGGT
TGA
>EDWA@DN10211_c0_g1_i1
ATGGCGTCGGGGACGAGGATGCCGTCATGGAAAGAGAGAGAGAACAACAAGCGGAGAGAA
CGGCGGAGGAGAGCAATTTCCGCGAAGATCTTCGCCGGACTTCGGATGTACGGTAACTAT
AAGCTTCCAAAGCACTGCGATAACAATGAAGTTCTCAAAGCTCTTTGTAATGAAGCCGGT
TGGACTGTTGAACCCGATGGCACTACCTATCGTAAGGGTTGCAAGCCTTTGGAGCGCATG
GATATGGTCGGTGGATCTGCGACAGCGAGCCCCAGTTCATCTTATCACCCAAGCCCTTGT
GCTTCTTACAACCCAAGCCCCATGTCATCATCTTTTCCAAGCCCAACTTCATCTTCGTAT
GTGATTAATCCCAATGGTGATGGGAGTTCTCCTATCCCATGGCTCAAAAACCTCTCATCT
GCATCCTCATCAGCATCGTCTTCCAAGCTTCCTCATATCTATATTCCTAATGGTTCTATC
AGTGCTCCGGTCACTCCTCCATTAAGCTCGCCAACAGCGCGAACCCCACGAACCAAAACT
GATTGGGAGGACCAGTCTGCTCGTCCAGGTTGGACTGCACAACAACACTTTTTCCTGCCC
TCTTCAACTCCACCTAGCCCTGGTCAAATCGTTCCGGACCCAGAGTGGTTTGCTGGGCTC
CGAATTCCTTGTAGTGGGCCAACTTCTCCCACATTCAGCCTTGTCTCCTCAAACCCCTTT
GGCTTCAAGGAGGAAGTTTTAGCCGGTGGAGGATCTCGAATGTGGACTCCAGGGCAAAGC
GGGACATGCTCTCCTGCAATAGCTGCAGGATCGGATCACACAGCCGACGTTCCCATGTCT
GAAGTTATTTCAGACGAGTTCGCATTCGGAAGCAATGCAACAGGTCTCGTAAAACCATGG
GAAGGAGAGATGATTCATGAAGAATGCGGATCAGATGATCTAGAACTCACTCTTGGCAGT
TCCAGAACTAGATAA
>EDWA@DN10211_c0_g1_i2
ATGACGTCGGGGACGAGACTACCGACATGGAAAGAAAGAGAGAATAACAAGCGGAGAGAG
CGGCGGAGGAGAGCAATAGCGGCGAAGATCTTCGCCGGACTTCGGATGTACGGTAACTAT
AAGCTTCCGAAGCATTGCGATAACAATGAAGTTCTAAAAGCTCTTTGTAACGAGGCCGGT
TGGACTGTCGAACCCGATGGCACTACTTATCGTAAGGGTTGCAAGCCTGTGGAGCGCATT
GATATAGTAGGTGGATCTGCGACGGTGAGCCCCTGTTCATCTTACCACCCAAGCCCTTGT
GCTTCTTACAACCCTAGCCCTGCATCATCATCCTTTCCGAGCCCAGCTTCTTCCTCTTAT
GTGGTTCATCCCAATGGTGATGTGAAGTCTCTTTTCCCCTGGCTCAAAAACCTCTCATCT
GCCTCATCAGCATCCTCATCCAAGCGTCCCTATAGCTATATTCATGGTGGTTCTATTAGT
GCTCCCGTCACCCCTCCATTGAGCTCACCAACTGCTCGAACCCCACGAATGAAACATAAC
TGGGAGGACCAGTCTACTCATCCAGGTTGGAGTGCACAGCAGCAATCTTTCCTACCTTCT
TCAACTCCCCCTAGCCCTGGTCGTCAGATTGTTCCCGACCCAGAATGGTTTGCTGGGCTC
CAAACCCCTCATAGTCGGCCAACGTCCCCCACATTCAGTCTTGTCTCCTCAAACCCCTTT
GGCTTCAAGGAGGAAGTTTTAGCTGGTGGGGGATCCCGCATGTGGACTCCCGGGCAAAGC
GGGACATGTTCTCCTGCAATAGCCGGAGGATTAGATCATACAGCTGATGTTCCAATGTCC
GAAGCTATTTCAGATGAGTTTGCATTTGGAAACAACACGACAGGGATAGTAAAGCCATGG
GAAGGGGAGAGAATCCATGAAGAATGTGGATCAGATGATCTAGAACTCACACTTGGGAGT
TCCAAGACTAGGTGA
>EDWA@DN10212_c0_g1_i1
ATGGGACTACTGGATCAAGGTTTCAATCTGGGTTTTTCTTCTTCTTCTTGTTGTTCTTCA
GTTTTGGCTACGGTTTTCGTCGCTGATAGTATTATTATGGGCTGCGGACCTTCCAAAGTC
GACGACTTACCTTTGGTAGCCCTTTGTAAAGAACGGAAGGAGCTAATCAAAGCGGCGTCG
ATTCACCGTTCCGCTCTGGCCGCCGCTCATGTGACCTACTTTCACTCCCTGCGTGACGTT
GGTGAAGCGATCCGTAAGTTCGTCGATGAAGAGCTTGTCGTCGGATCTTCCTCTTCCGTT
GATTCCCCTGTTCTCACATTGCCTTCCGACGAATTCAAATCCTCGAAAAAGAAGAAGAGG
AAAGACGACAACCACGTTGTCTCCTCCTCCTCTTCTTCTTCTCTTTCCCATTCCCATTCC
ATTGAAGAACACGGCAAAAACACGAGAAAAGGCAAAGAAGAAAGTGATGGAGAGGGGTCT
CATTTGGATTTGTCATCTGGGTCACCTTCAATTTCAGGGTCAGGTCCCGGTTCACCTTTG
GGTCATGTTGGAATGGACCATAGTCATAGCCACCGCCACCGCCACCGCCACAGCCCAGAC
CAAGAAGGACCAGCAGCACCTTATGGTTACAACTATGGTTATGGTGGCTACGGGGGTTAT
GGCTATGGATACCCTTACCCTCCCCCTCAAGATAACTGGGGGACTACTGGTAATTCTTCT
TCTTATATGTATTACATGAAGAAATCTGCAACACCTTCTCAATCTTTTGTTTATCAGGAG
CCTGATGGACATTATGGCTACTCAAATTATACAAATGGAGGCTTTTTTGGGTACCCTTTG
GGGTCTCCGAGAGGAGAATATGGACATGGGCGGAGGAATTCTCCTCCCGGGCCACCTCAA
CCACCGCCTGCTCCGCCGTCTCCACCGAGAAATTCTACATGGGATTTTCTTAATGTGTTT
GATACTTTTGATAACAGTGGATATCCCGGTTACTATCCGGCGTCTAGATTCGGTTACGGG
TCGACCACTAGTAGTCCGGACTCAAAGGAGGTGAGGGAGAGAGAAGGAATCCCTGATTTG
GAAGATGAAACAGAGCCTGAGATGTTAAGAGCTGCTCACAAAGAAAAGAGGAAAATGGTG
AATGAGGATATGAGTCATAATTATAATAGTAGTAATAATAAAACTAGGAACTTTGGTGAA
GGGACTTCAAAGTCAGTTCCGGTTCAAAGGGTTAATGGTATTACCGAAGCCTCAACTTCC
ACTTCAAAGGCAGTTCCATCAAGTAAAAACGAGAGCTTGGAGCCTGGGGATCATATTAAT
ATTAGTCCAAGTAGTGGAAGTGCTGATACTATTGTTACAAAGAGTCCCGAGGAAGACTTT
CCTAAGAATAAAAGGGTCAGTTTTGAGGTAGAAGAGGTATCTAATTTGGATGTTGACTCT
TCCAAGCCGAGTAGTTTAACCACATTGTCCGTCCATGGCACGAGAGATCTCCAGGAGGTC
GTTAAGGAGATAAAGGATGAGTTTGAGACTGCCTCTAGTTATGGGAAAGAGGTTGCTGTT
TTGCTCGAGGTTGGCAAGTTGCCTTACCAGCAACGTAAAGGAACAGGGTTTAGAGTGATC
TTTTCTAGGATGCTGTATCTGGTGGCGCCTAACATGATATCATCTCCTCCTCCACCTAGA
CCATCAGTACCGATAACTTCTAGGACAATGAAAATGGCAAAAGAATACTGTCAGGTTCCA
GACCAGGATGAAGAGCGACGAAATCTTTCATCAACTTTGGAGGAGCTTTATGCATGGGAA
AAGAAATTATATAAAGAAGTCAAGGATGAAGAAAGGCTACGTGTTATTTATGAGAAGAAG
TGTAACAAACTAAGAATGTTAGATAACCAGGGAGCAGAGTCCAGCAAGATTGATGCAACA
CGGGCTTCGATAAGAAAGTTGTTGACAAAAATTGATGTTTGTATAAAGGCTGTTGAAGCT
ATATCAACTAGGATACATAAGCTAAGGGATGAAGAACTGCAGCCCCAGCTCACCGACTTG
GTTTATGGGTATTGA
>EDWA@DN10213_c0_g1_i1
ATGCAAGTTATGAATTCGTCTCCCTCGTTATCACCAAGCTTTAGTAAGTATTCCCCGGAC
ATCGACGCCGACAAGTTCACCCATGATTTTGGATTCAAATTACAAGACGGATCCGAGGAG
GAAGACCAAGAGTTTTCCTTCGTTTGTGTAAATGCCGATGGATCACCGGTTTCTGCCGAC
GACATGTTCCAAAACGGTCAGATCCGTCCAGTTTTCCCGTTATTCAACCAGGATCTGATC
TTCGCTGGTGAAGACGGCTCTGTGTCGAAATCGAGAGACGGTGACGTTTCACCACGGCCG
TCGCCGAGGAAGCTTTTCGTGGGAGATTCGTCGGTCACGTTGGAACCGGTTGGACCGTAC
TGCGAGTGGAAGAGAGATGATAGAATAACCGTGGAGGCAACGTCGTTGGATACCTGTAAG
AAGAGCAACTCGACGGGATTCTCCAAGCTTCGGAGGGTCCGAGATTTGATGCTCCGAAGT
AACAGCGACGGCAAAGACGCGTTCGTCTTGTTAAACCATCCGTTTCCTTTCTCCGTTTCG
GCGGCGAAAACCGAGAAGAAGAACGAAAAGGAGGAGAAGAAAGCGAAGGTCAAGGGAGTC
GGAGAGAAACCACCGAATGGGAAGAAAGAGAAGAGTGAGAAAACGTCGGCGGCGTCGGCT
CACGAAAAGCTTTACGTTAGGAACAGAGCCATGAGGGAAGGGGACAAACGGCGGTCGTAT
TTGCCGATACGGCAGGTTGGGTTTTTCACTAACGTCAATTGA
>EDWA@DN10214_c0_g1_i2
ATGGCAGGGAAGGTCCATTCATCCCAATCTGGAGGTGCTAGAAAACAGATTAGCAAAACC
TTAAAAAGCCTTGTAAGCTTATATTCTACTTCATCCTCAGAAGTTGTGTCTGTATTATTG
GAATTCTTGCTGAAGGCTTTAGATTCGTCAAGCTCCATGGACCTTTCAAAAGACACCGAA
GATGGCGCAGATAAACATGCTGCATGGGATGATTGGCAGCTTGTCATAACAAAATTTTCA
AAGAAGGAACCAGAATTGCTTCTGTCCCTTCTTCAGAGGATTCTTGATATGATTGGGACA
AAGGAGGCATCAAAACATGAAACAGAAGGTCATCCGACATCATCAGAGAGTAGACAAGAG
GCTTACGAAATAGAACATCTCTCATCTTTGTTTGCATGGCTGGTTAGACATTTGGATCTA
AAAGCTAATCACACCAAAGGCTCTGTTGGAAAAAGCATGTCAAATTCAATTCTACTGGAG
CTACTGCGTAAATGTCTTTTGGTGTCGTCTTTCTGTAATGACCATCTCTTGGATTCAGCC
CTTCATATTGCACAGCTGGCCGGAAACAGTGTTTTGATGGAGAAACTCAACAAACTTCGT
TCCTTAGGTTTGTCAAGCACAAAGGTTACCGAAGAAAATACCTCAAACGAGATTTCCAGA
ATTGTTAGCCAAAATGAGAAATATATCCATCAAGCTGCTAAGAATCTAGAACTCGTGAAA
CTTCGTCGAACGAAGAGTAATGTTGTGAAAACAGCAGATGATGTTAGAAACTCAAACAGA
TGGGTTGTGGCAAAATCATGGAACCCATGTCCACTCGGTATGTTGCCACGTACTCTCGGG
TCTTCTGGTCGTATTCCGGTTCTCGACCGTGATAGTGATTGCCAAAAGGATACAGAAGTA
ATGGAGGGGAAGAAGGAGTCGGAACTTAGCGGACAAAGTGGCAAGAGAGAAGCCAGTGAT
GATATCCAGGTAATGAATACCTCAAGCCCTAAGAAACTAAAGGAGACGGTGGAGAACAAG
CATGAAGATGTTCCTTCACCAAGCAGTTGTGGGCACCTTATGATGGATGGAGTGTGGAAG
AAAGTTGGGGAAACAGAGCTGCAGGCTATAGCGTCGGCTGTAAGGATTTTGGTATAG
>EDWA@DN10215_c0_g1_i5
ATGGCGTCGGTTACACTTTCTGTACCCAAACCAACCCTTCAGGCAAATGGAAAGGGTTTT
GCCGAATTCTCAGGCCTACGCAACTCTGGTAGCCTTCCCTTTGCCAGGAAAACCTCGGAT
GACTTCCACTCGGTCATTGCTTTTCAGACATCTGCTTTGGGAAGCAATGGTGGATACCGG
AAAGGGGTGGTAGAGGCAAAGCTAAAGGTGGCTATCAATGGGTTTGGTAGGATTGGCAGG
AACTTCTTAAGGTGCTGGCATGGTCGTAAGGACTCCCCACTCGATGTCATTGCCATCAAC
GACACCGGTGGTGTTAAGCAGGCTTCTCACCTTCTCAAATATGACTCTACCCTCGGCATC
TTCGATGCCGATGTCAAGCCTGTTGGCACTGATGGCATCTCTGTTGATGGCAAGGTTATC
AAGGTTGTTTCTGACCGCAACCCTGTCAATCTTCCCTGGGGGGACATGGGAATCGACCTG
GTGATTGAAGGAACCGGTGTGTTCGTCGATAGAGACGGTGCAGGTAAGCACATCCAAGCA
GGAGCCAAGAAAGTGCTGATTACTGCCCCAGGTAAGGGTGACATCCCCACCTATGTTGTT
GGTGTTAATGCTGATGCCTACAGCCCAGATGAGCCCATTATCAGCAATGCTTCTTGCACC
ACCAATTGCCTTGCTCCCTTTGTCAAGGTTCTGGACCAAAAGTTTGGTATCATCAAGGGT
ACCATGACTACAACTCACTCGTACACTGGTGACCAGAGGCTGCTTGATGCTAGCCACCGT
GACCTCAGACGTGCACGAGCTGCAGCTCTCAACATCGTCCCGACTTCAACCGGTGCTGCA
AAGGCTGTGGCCCTTGTACTCCCTACTCTCAAAGGCAAACTCAATGGTATTGCATTGCGT
[truncated: 44,410,812 more chars]
