# Supplementary material for: The genetic basis of replicated bullseye pattern reduction across the Hibiscus trionum complex
Source: New Phytol. 2025 May 20;247(2):863–83. doi: 10.1111/nph.70168 (PMC12177274; doi:10.1111/nph.70168)
Supplement: Supplementary file 2 — Dataset S2 Differential gene expression analysis between proximal and distal regions of stage 1 Hibiscus trionum petal primordia. [file NPH-247-863-s004.csv]

Transcript	baseMean	log2FoldChange	lfcSE	stat	pvalue	padj	Proximal_Sample1	Proximal_Sample2	Proximal_Sample3	Proximal_Sample4	Proximal_Sample5	Distal_Sample1	Distal_Sample2	Distal_Sample3	Distal_Sample4	Distal_Sample5	Automated Annotation
EDWA@DN138_c0_g1_i2	3127.057201	-4.165956422	0.106780322	-39.01427109	0	0	6026.049302	5956.454648	5803.480911	5601.264071	6234.340077	271.7152818	318.0175661	249.5180366	427.4960185	382.2360981	Uncharacterized protein
EDWA@DN2122_c0_g2_i2	1974.443565	-3.76779418	0.080834473	-46.61122987	0	0	3749.210785	3452.872626	3669.447153	3609.505896	3912.182136	335.8192953	261.9301377	225.431046	271.138167	256.8984051	Glutamate decarboxylase 4 isoform 2
EDWA@DN2273_c0_g1_i5	905.9986574	-4.294398103	0.10590009	-40.55141135	0	0	1886.959626	1758.46633	1651.932825	1846.313996	1478.695943	78.45968286	84.12968528	102.2831474	99.71901631	73.02632248	Multidrug resistance protein ABC transporter family isoform 1
EDWA@DN53999_c4_g1_i1	18280.33632	2.274245233	0.058913254	38.60328642	0	0	6171.324851	6088.741612	7166.113606	5972.584117	5918.130564	28345.46175	31809.30474	30702.53415	29539.68761	31089.48023	Flavonol synthase
EDWA@DN5633_c0_g1_i2	2368.039841	-2.372629609	0.050721151	-46.77791357	0	0	3992.017956	3953.576013	4041.765708	4000.991895	3860.969889	765.6861515	730.7851077	722.1485576	827.2011636	785.2559656	Pectinesterase 3
EDWA@DN567_c0_g1_i2	4586.383365	2.542320246	0.055387599	45.9005318	0	0	1279.347172	1347.530517	1468.601872	1385.209051	1240.396109	7961.046527	7882.155454	8244.134372	7691.151339	7364.261236	TCP family transcription factor 4
EDWA@DN138_c0_g1_i1	3488.34415	-3.288039377	0.087733511	-37.47757659	2.14E-307	1.43E-303	7075.691104	6652.206512	6297.812984	5483.502514	6134.838428	546.6671853	699.6593507	569.7343885	686.2178592	737.1111721
EDWA@DN353_c0_g1_i3	986.1049167	-3.7023066	0.098838895	-37.45799276	4.45E-307	2.61E-303	1754.363539	1862.829792	2001.732646	1980.865149	1559.536537	141.4778681	126.6189213	133.3732811	171.7960896	128.4553438	Saposin-like aspartyl protease family protein
EDWA@DN71452_c0_g1_i1	685.4386616	-2.881569658	0.078593865	-36.66405317	2.73E-294	1.42E-290	1260.09648	1192.542533	1206.280929	1222.59234	1154.463894	152.3814335	159.4904727	146.5070908	181.2035619	178.8278814	Glyoxal oxidase-related protein
EDWA@DN48539_c0_g1_i1	2595.530009	-3.433036578	0.095378078	-35.99397953	1.04E-283	4.88E-280	5651.346836	4861.767764	4297.865217	4884.60401	4059.475958	492.4483116	447.4802701	356.9702506	444.0530236	459.288448	UDP-glucosyl transferase 78D2
EDWA@DN13179_c0_g1_i1	436.0729422	4.017809587	0.115359359	34.82864013	8.97E-266	3.82E-262	43.67138111	55.51421665	43.1591427	57.58134615	53.27246182	764.9848898	832.0760876	838.0661959	835.1171715	837.2865291
EDWA@DN6656_c0_g1_i1	1128.286047	-3.487913898	0.100708778	-34.63366308	7.87E-263	3.08E-259	2456.047245	1891.297378	2185.646519	1876.229463	1950.106114	193.6163964	211.4619475	146.8161032	189.0669485	182.5723521	unknown seed protein like 1
EDWA@DN6633_c0_g2_i1	459.4539751	-3.900357485	0.114037984	-34.20226613	2.24E-256	8.08E-253	858.7762212	901.5656196	947.8896585	781.7651552	815.4501932	52.6179404	54.15538668	60.9878999	52.41248777	68.9191884	Uncharacterized protein
EDWA@DN71721_c1_g1_i1	7372.632145	-2.745124985	0.085528543	-32.09601009	5.01E-226	1.68E-222	13897.37382	13527.71826	12525.09754	12029.52875	12176.49008	1743.632513	2010.875367	1567.015259	1944.647668	2303.942198	Uncharacterized protein
EDWA@DN53955_c0_g1_i1	910.5822528	-2.565525046	0.080764114	-31.76565569	1.93E-221	6.04E-218	1707.343911	1595.24838	1511.670362	1460.301307	1515.165427	250.6233007	291.8061238	218.9836404	275.3288349	279.3512401	Alpha/beta-Hydrolases superfamily protein
EDWA@DN824_c0_g1_i7	823.6506667	-3.008447899	0.094913277	-31.69680767	1.72E-220	5.04E-217	1611.239052	1507.81168	1497.297141	1374.324885	1335.671575	149.6583326	162.3479126	178.5300218	199.7953153	219.8307505	Glutamate dehydrogenase 2
EDWA@DN6868_c1_g1_i1	934.4567723	-2.152954826	0.068479721	-31.43930497	5.88E-217	1.62E-213	1485.577315	1420.007386	1618.116507	1554.511778	1552.755895	344.2141649	353.6865238	335.4485147	371.0484427	309.2011958	GBF's pro-rich region-interacting factor 1
EDWA@DN1496_c0_g1_i5	352.2591849	-4.105199821	0.13174724	-31.15966468	3.75E-213	9.78E-210	731.1235764	659.9043632	674.9911744	661.862922	601.8060531	27.0966093	43.44875458	34.82592409	44.45809901	43.07437284	AGAMOUS LIKE6-like protein
EDWA@DN563_c1_g2_i2	2651.696161	-2.505949121	0.081890464	-30.60123253	1.18E-205	2.91E-202	4907.816433	4256.593872	4919.755465	4227.169645	4236.016067	917.7220368	654.347453	821.8706888	792.6316152	783.038333	Cytochrome P450
EDWA@DN5308_c0_g1_i2	2785.697989	-2.099502408	0.06879505	-30.51821917	1.49E-204	3.50E-201	4325.962128	4451.594833	4440.18121	4722.746898	4645.185852	995.3209748	1049.949654	915.6660861	1084.899183	1225.473069	SSXT family protein
EDWA@DN1033_c0_g1_i2	15343.21772	-2.367859687	0.079655001	-29.72644112	3.50E-194	7.81E-191	30913.81589	23895.85371	25697.61968	24139.41863	23884.57158	5528.073957	5022.031575	4331.209832	5121.167328	4898.415043	S-adenosyl-L-methionine-dependent methyltransferases superfamily protein isoform 1
EDWA@DN788_c0_g1_i9	742.1600522	-3.019887544	0.101779598	-29.6708534	1.83E-193	3.89E-190	1473.553401	1312.056968	1445.239812	1268.711646	1107.604607	179.507692	187.3321324	153.3870895	156.7514344	137.4557395	HD domain class transcription factor
EDWA@DN4416_c0_g1_i1	3384.969976	-1.983181746	0.067023785	-29.58922356	2.06E-192	4.19E-189	5540.88725	5454.907409	5449.959069	5295.274856	5273.268623	1401.881693	1470.666806	1146.148907	1308.770338	1507.934814	sphingoid base hydroxylase 2
EDWA@DN289_c0_g2_i1	2858.809204	-1.361494674	0.046066407	-29.55504401	5.66E-192	1.11E-188	4203.393664	4091.04267	4120.856309	4038.553023	4126.804738	1694.068149	1571.985091	1603.500309	1647.161656	1490.726435	Beta-galactosidase 5 isoform 1
EDWA@DN9568_c0_g2_i1	1281.481683	-2.806955793	0.095093208	-29.51794198	1.69E-191	3.18E-188	1945.872798	2272.558718	2415.897234	2284.651045	2293.326657	411.600554	308.3184213	302.4634815	310.9069327	269.2209867	Aspartic proteinase nepenthesin-1
EDWA@DN1496_c0_g1_i2	352.4103279	-5.111698987	0.174851948	-29.23444122	7.08E-188	1.28E-184	776.8113199	701.8792132	684.1373239	660.3173079	602.5461011	28.41119294	17.34907094	13.22058029	29.20391269	10.22725631	AGAMOUS LIKE6-like protein
EDWA@DN27151_c0_g1_i3	401.3832801	-6.013734412	0.211161898	-28.47925915	2.12E-178	3.68E-175	874.05393	660.5672855	891.8218449	687.1142897	839.4778709	17.0036366	4.829999151	14.1046645	15.62040338	9.238876061	Ankyrin repeat family protein / BTB/POZ domain-containing protein
EDWA@DN71388_c0_g1_i1	8935.798357	-4.386910065	0.154877513	-28.3250292	1.70E-176	2.85E-173	17558.6596	17618.30292	18238.50115	17299.67283	14568.27929	634.206184	908.6584315	852.6608481	1053.085526	625.9567877	Larreatricin hydroxylase isoform 2
EDWA@DN493_c0_g2_i2	912.5326198	-2.676134689	0.094573214	-28.29696254	3.77E-176	6.09E-173	1747.406437	1531.322172	1541.046674	1536.822964	1536.186079	275.5721399	246.5257508	248.7932111	281.7399822	179.91079	HCO3-transporter family
EDWA@DN6327_c1_g1_i5	1645.587656	-2.448841393	0.086811906	-28.20858917	4.59E-175	7.18E-172	3141.869258	2695.267197	3008.903978	2513.644189	2549.370775	561.3065793	477.4317448	434.0175343	568.558331	505.5069771
EDWA@DN8910_c0_g1_i1	16467.29865	1.223508381	0.043378805	28.20521172	5.05E-175	7.64E-172	10355.10265	9968.704051	9720.68022	10060.66669	9271.401597	23182.7413	22591.22627	22184.18929	24228.9669	23109.30758	Cytochrome P450 superfamily protein
EDWA@DN1130_c0_g1_i1	802.3864387	-3.822721226	0.135885312	-28.13196789	3.98E-174	5.84E-171	1671.591034	1632.79948	1809.951334	1294.066337	1086.07769	125.4917128	95.69415787	95.7933469	114.7636223	97.63567285	SKU5 similar 5
EDWA@DN5158_c0_g1_i9	279.3426987	-4.473329418	0.162176513	-27.58309042	1.78E-167	2.52E-164	552.7347606	523.2982933	594.5229028	549.703354	452.7702137	26.84990077	32.87206224	22.52954108	20.66695933	17.47899876	AT5G40450.1
EDWA@DN5158_c0_g1_i5	317.6467394	-4.359667772	0.159756622	-27.28943381	5.66E-164	7.81E-161	721.2731484	543.4821382	660.4079922	525.1305489	579.5202378	27.84793485	35.77186097	24.40792229	37.03467039	21.59093982
EDWA@DN11034_c0_g2_i1	659.8070105	-2.161448132	0.079543918	-27.17301556	1.35E-162	1.82E-159	1078.541909	974.8277515	1111.940165	1077.792752	1149.602486	222.5712621	245.441675	217.0773467	255.2710989	265.0036597	Nodulin MtN21 /EamA-like transporter family protein
EDWA@DN171_c0_g1_i1	5243.777844	-5.625605385	0.20794111	-27.05383935	3.44E-161	4.49E-158	9504.473192	7598.352524	13087.09591	9849.767132	11357.55678	159.7250557	143.008935	234.0063516	261.3997443	242.3928121	Alcohol dehydrogenase 1 isoform 2
EDWA@DN65653_c0_g1_i1	5329.880001	-2.278347454	0.08481568	-26.86233803	6.05E-159	7.68E-156	9691.057659	8424.228517	9207.96178	8984.377416	7882.076079	2216.011888	1600.6177	1651.393396	1912.405131	1728.670439	Indole-3-acetic acid inducible 14 isoform 1
EDWA@DN166_c0_g2_i2	569.3784574	-2.515611621	0.094149331	-26.71937847	2.80E-157	3.46E-154	969.6008483	962.965765	1057.122438	931.8383895	924.4853864	156.1946727	145.7050105	152.668469	183.1914144	210.0121803	Kinase superfamily protein isoform 1
EDWA@DN60489_c0_g1_i1	661.7550474	-3.036727475	0.114676479	-26.48082253	1.61E-154	1.94E-151	1158.878281	1189.008039	1373.526294	1160.151294	1018.202112	123.6761695	157.5239102	185.0894583	137.4600661	114.034849	Transmembrane amino acid transporter family protein
EDWA@DN16353_c0_g1_i1	853.5637795	-1.949611056	0.074035621	-26.33341943	7.95E-153	9.10E-150	1417.361614	1385.16412	1226.344357	1317.273523	1433.734913	323.8798198	342.1494065	392.6322569	333.3353468	363.7624387	O-Glycosyl hydrolases family 17 protein isoform 1
EDWA@DN588_c0_g1_i1	942.0756619	-1.773379874	0.067342877	-26.33359233	7.91E-153	9.10E-150	1609.709648	1429.897901	1435.384326	1410.347415	1403.783123	436.2126932	425.1669385	388.1216313	451.7731256	430.3598165	Zinc finger family protein isoform 1
EDWA@DN5158_c0_g1_i6	3122.579958	-3.942123342	0.152201984	-25.90060424	6.56E-148	7.32E-145	6468.294327	5920.628058	6117.617097	5622.765573	5189.512425	503.1094249	375.2451614	377.1349465	388.1257279	263.3668364	Uncharacterized protein
EDWA@DN13579_c0_g1_i3	906.483975	-2.182157429	0.084783094	-25.73811991	4.38E-146	4.78E-143	1304.547147	1486.382202	1415.637626	1542.771583	1679.715338	309.0342885	313.286594	303.1422331	375.0667977	335.2559409	Leucine-rich receptor-like protein kinase family protein isoform 1
EDWA@DN195_c0_g2_i1	433.6804228	-2.926201647	0.11454676	-25.5459138	6.10E-144	6.50E-141	726.4038348	808.6338126	708.9124279	793.3908135	795.9203146	78.28476563	120.4552542	76.53514138	118.883005	109.3848587
EDWA@DN2122_c0_g2_i3	3256.05793	-1.264410617	0.049623491	-25.48008192	3.28E-143	3.42E-140	4407.975845	4589.771286	4718.949119	4620.766819	4652.277793	2077.579204	1961.109279	1804.358392	1893.508859	1834.282709	Glutamate decarboxylase 5 isoform 1
EDWA@DN2452_c0_g1_i1	621.8247496	-2.20474512	0.086743321	-25.41688609	1.64E-142	1.67E-139	998.3646554	1037.377809	943.6545657	1076.041256	1053.481691	212.3252007	217.0101388	185.8397664	228.0255889	266.1268244	Protein of unknown function (DUF640)
EDWA@DN5308_c0_g1_i1	605.287737	-2.440866187	0.096145549	-25.38719896	3.49E-142	3.49E-139	978.6306455	1008.01377	1019.035088	995.156624	1111.420491	149.2748461	186.2146308	166.8516253	221.1490903	217.1305588	SSXT family protein isoform 1
EDWA@DN1047_c0_g1_i4	717.1114789	-2.665378603	0.105523049	-25.25873376	9.08E-141	8.88E-138	1445.411881	1108.214906	1165.157809	1253.866525	1223.119921	190.8276961	202.5876039	152.7569308	240.766135	188.4053807	Serine/threonine-protein kinase WNK-related
EDWA@DN996_c1_g1_i1	460.9482184	-3.623636176	0.14395471	-25.17205712	8.11E-140	7.76E-137	1034.069015	748.8674158	968.7335428	850.8334672	661.3111425	86.79877789	73.44348505	59.19619179	71.78455537	54.44459118	Cation exchanger 5
EDWA@DN2124_c0_g2_i2	1205.013962	1.2810128	0.050966292	25.13451044	2.09E-139	1.96E-136	720.3932325	728.9224721	680.0931601	696.4962336	686.6992657	1712.11828	1710.741184	1682.318465	1697.817549	1734.539781	Uncharacterized protein
EDWA@DN13297_c0_g1_i1	196.3339681	-4.402971468	0.176027179	-25.0130207	4.41E-138	4.06E-135	394.9945116	369.8678412	362.5846061	358.6163589	388.1086647	16.18613598	17.35859081	18.86981542	13.21595585	23.53720074
EDWA@DN1677_c0_g1_i3	492.4339051	-2.204786228	0.088169627	-25.00618749	5.24E-138	4.72E-135	842.7396184	801.5171566	848.2849955	793.449274	760.9947654	138.5800143	189.4267421	186.9462037	175.4030949	186.9971858	UDP-glucosyltransferase
EDWA@DN6681_c0_g1_i1	225.6970283	-3.509668611	0.140580036	-24.96562609	1.44E-137	1.28E-134	383.0070156	436.3820208	408.5273264	419.4420129	427.5746705	37.79948618	27.06998142	28.16426172	44.7953686	44.20813858	Interleukin-1 receptor-associated kinase
EDWA@DN17572_c1_g1_i1	316.4830822	-5.74175376	0.230267137	-24.93518541	3.09E-137	2.69E-134	817.328448	621.2770675	590.1724006	613.7313187	464.8324742	14.91769859	7.734520179	9.387508497	17.22413872	8.225246707	Glycosyl hydrolase family protein
EDWA@DN48564_c0_g1_i1	979.7899999	-3.07187324	0.123563577	-24.86066946	1.98E-136	1.69E-133	1426.572715	1794.825871	1753.755009	1881.23392	1901.975357	214.3533118	227.1183402	170.0371725	273.9103206	154.1179808	Trichome birefringence-like 14 isoform 1
EDWA@DN2800_c2_g1_i2	199.5028768	-4.06115738	0.163619926	-24.82067725	5.36E-136	4.49E-133	418.5859842	385.5623749	360.3610388	372.1360554	345.758977	22.94140157	23.19348567	27.24717764	20.75045965	18.49181265	C2H2-like zinc finger protein
EDWA@DN24774_c1_g1_i1	232.9004851	4.62272434	0.186512859	24.78501683	1.30E-135	1.07E-132	29.79002282	17.14926449	19.39870452	14.91885877	10.04483874	447.6751893	467.6090332	495.4092365	436.822967	390.1867357	AP2/B3-like transcriptional factor family protein
EDWA@DN11973_c0_g1_i3	358.9429596	-2.379190725	0.096307947	-24.70399168	9.69E-135	7.84E-132	653.5587003	553.162743	596.603512	577.617719	629.6569646	114.0564812	128.3094548	104.6561054	115.0704121	116.7375039	IQ motif and SEC7 domain-containing protein 2
EDWA@DN15016_c0_g1_i2	351.3901348	-2.476587983	0.10040613	-24.66570512	2.50E-134	1.99E-131	625.6124882	568.4263824	573.2814044	600.5357034	612.3339293	93.66236492	102.4537158	98.62354008	132.0994821	106.8723379	Eukaryotic aspartyl protease family protein
EDWA@DN7619_c0_g1_i4	391.579981	-2.607677502	0.105858252	-24.63367243	5.51E-134	4.31E-131	720.754002	635.3514835	681.7226976	688.0194857	636.492003	110.6021129	96.52660937	110.1866249	92.63734826	143.507443	AUX/IAA transcriptional regulator family protein
EDWA@DN10437_c0_g1_i1	790.1213596	1.690619706	0.068671806	24.61883286	7.94E-134	6.11E-131	392.1250805	349.8433469	411.1841694	367.3987943	349.3250608	1197.479858	1235.326077	1274.497804	1170.52539	1153.508016	Myb domain protein 7
EDWA@DN8390_c0_g1_i2	981.2246599	-2.016812883	0.082748881	-24.37269077	3.33E-131	2.52E-128	1643.564427	1557.511945	1463.789085	1712.038129	1493.411435	385.4271127	346.6174157	399.1021692	462.1008805	348.6839991	Indole-3-acetic acid 7 isoform 1
EDWA@DN5016_c0_g1_i5	991.2694721	-1.620615419	0.066525999	-24.36063254	4.47E-131	3.33E-128	1593.205493	1533.05997	1526.359029	1389.232624	1438.388702	508.5427906	466.0918148	530.1968896	466.8426764	460.7747306	Uncharacterized protein isoform 2
EDWA@DN27151_c0_g1_i2	240.5310348	-5.989873741	0.24679826	-24.270324	4.04E-130	2.96E-127	442.2374604	497.7181589	478.2067514	486.3643748	463.4874942	9.966351883	6.765584305	11.27200888	5.181946426	4.110217242	Ankyrin repeat family protein / BTB/POZ domain-containing protein
EDWA@DN2659_c0_g1_i1	242.65423	-5.953397399	0.246884164	-24.1141323	1.78E-128	1.28E-125	469.1090985	445.8541062	525.1834032	463.1926356	484.6606122	3.043637176	8.674583017	1.888454799	10.61716224	14.3186071	K-box region and MADS-box transcription factor family protein
EDWA@DN3509_c0_g1_i2	424.0642208	2.966582232	0.123080269	24.10282536	2.33E-128	1.66E-125	107.6019543	103.9730236	111.1572704	85.31513005	73.38349025	806.6113191	753.8334399	875.5646194	674.8888559	648.3131052	Amino acid permease 7 isoform 4
EDWA@DN16749_c1_g1_i2	1468.542199	-1.612362031	0.066898902	-24.10147213	2.41E-128	1.69E-125	2208.170508	2285.287578	2326.530812	2171.193355	2076.806402	782.625216	721.1169679	696.7967331	785.8144744	631.0799454	White-brown-complex ABC transporter family isoform 2
EDWA@DN2452_c0_g2_i3	585.2173073	-2.393838054	0.100215431	-23.88692065	4.19E-126	2.89E-123	1103.348443	912.6885519	1017.640002	1020.339462	862.4849611	214.8410289	193.0955211	147.7898464	195.3587222	184.586535	Zinc finger protein ZFPM1
EDWA@DN9278_c0_g1_i1	311.7638647	-2.940996102	0.123899711	-23.73690845	1.50E-124	1.02E-121	552.3528227	494.3784115	616.6461526	605.3860779	490.2755726	75.90543404	85.02636771	60.15449181	77.9499812	59.5633352	Nodulin MtN21 /EamA-like transporter family protein isoform 1
EDWA@DN1322_c0_g1_i4	289.8353921	3.772051326	0.159324333	23.67529969	6.48E-124	4.34E-121	42.24963653	18.09215286	37.43885897	60.47994123	40.01328068	527.9750963	535.2316237	528.3423346	498.5663471	609.9646492	Plant-specific transcription factor YABBY family protein isoform 2
EDWA@DN11467_c0_g1_i2	747.031686	-2.698506108	0.114205733	-23.62846459	1.97E-123	1.30E-120	1384.593061	1252.324267	1384.025016	1282.74313	1169.327394	145.6752238	221.8042159	166.0543757	207.9310387	255.8391385
EDWA@DN4697_c0_g2_i1	272.7811583	-2.635461394	0.111998592	-23.53120108	1.96E-122	1.27E-119	432.9533942	465.5730166	499.0789383	503.6294452	449.5923778	63.71003616	76.36760772	76.9991479	87.95568987	71.95192924	Calmodulin-binding protein isoform 2
EDWA@DN3676_c0_g1_i2	812.8234301	2.479860264	0.105460759	23.51453069	2.90E-122	1.86E-119	205.7551028	257.4942715	278.6263278	240.0399232	253.4212122	1170.218482	1476.0176	1207.735007	1393.492311	1645.434064
EDWA@DN67013_c0_g1_i1	522.6701645	-2.355935609	0.100251403	-23.50027559	4.05E-122	2.57E-119	1039.08135	829.0696617	922.1727523	831.024059	751.1988423	179.9777212	183.5491633	161.7176933	165.675084	163.2353181	Ribosomal protein L10 family protein
EDWA@DN1322_c0_g1_i3	401.6600488	2.372706797	0.10149327	23.37797182	7.16E-121	4.48E-118	109.838046	118.5989274	126.2093909	164.4542474	131.0366883	683.8642451	704.95166	621.7604181	646.7007728	709.1860918	Plant-specific transcription factor YABBY family protein isoform 2
EDWA@DN6924_c0_g1_i1	554.4009107	2.933561142	0.125952023	23.29109993	5.46E-120	3.37E-117	93.83299145	135.3228256	131.778278	105.6283965	173.993733	981.6903813	913.4896853	1002.913884	873.7077727	1131.651159	Auxin-responsive GH3 family protein
EDWA@DN469_c0_g2_i1	938.1125572	-2.284695388	0.098144873	-23.27880523	7.27E-120	4.43E-117	1473.187789	1608.50363	1509.611897	1526.568851	1666.251047	379.5119856	355.7048639	256.3977051	344.350094	261.037709	Plant invertase/pectin methylesterase inhibitor superfamily
EDWA@DN7917_c0_g1_i4	1167.381495	1.923696119	0.083136821	23.13891843	1.88E-118	1.13E-115	444.1989167	508.7283496	429.4622156	489.4593545	561.8945169	1655.459947	1826.537595	1888.408294	1784.092622	2085.573141	Cellulose synthase like G3
EDWA@DN694_c1_g1_i3	538.259455	-3.028435852	0.131406797	-23.04626484	1.60E-117	9.52E-115	949.9676513	931.5569656	1088.511876	903.0935536	921.6309172	136.6760205	126.5943483	155.0353025	87.34622433	82.1816907	terpene synthase 21
EDWA@DN71679_c0_g1_i1	3697.189054	-1.899433708	0.082657852	-22.97947081	7.48E-117	4.39E-114	6534.953711	6009.428643	5988.219927	5330.705265	5293.575085	1675.333586	1659.831451	1273.347357	1694.632326	1511.863185	Delta tonoplast integral protein
EDWA@DN3514_c0_g1_i9	396.1224752	-2.216599156	0.09658526	-22.94966284	1.48E-116	8.60E-114	684.2070463	643.6481178	608.9953908	672.4696696	650.959828	162.8422491	142.0268628	114.6786975	155.0911603	126.3057299	OSBP(oxysterol binding protein)-related protein 2A isoform 4
EDWA@DN2588_c0_g1_i1	926.278909	1.827005047	0.079653129	22.93701553	1.99E-116	1.14E-113	334.6771791	370.9810376	429.3991315	458.9334741	442.6315335	1453.260346	1394.628131	1424.184608	1440.526556	1513.567094
EDWA@DN4698_c2_g1_i2	161.73631	-4.668925935	0.204295155	-22.853826	1.34E-115	7.57E-113	323.7246892	304.7854584	306.3497942	301.7257569	319.5885051	8.9801432	12.56250318	13.15511729	12.10996461	14.38116774	WRKY DNA-binding protein 14
EDWA@DN2674_c0_g1_i6	462.1200724	-2.290791594	0.100644813	-22.76114915	1.11E-114	6.22E-112	833.7856728	739.7527521	886.6684625	675.9426386	700.472964	148.676679	168.143368	150.3457885	147.9217635	169.4906354	UDP-D-glucuronate 4-epimerase 6
EDWA@DN5892_c0_g1_i8	1071.311814	-1.408842222	0.061968427	-22.73483918	2.03E-114	1.12E-111	1543.764893	1595.823322	1490.520795	1570.595996	1579.823206	633.9860779	543.7504415	548.4145484	576.3844939	630.0543702	S-norcoclaurine synthase 1
EDWA@DN5573_c0_g1_i3	189.594385	4.350495603	0.191419461	22.7275512	2.39E-114	1.31E-111	13.83957471	21.19075653	19.41090939	9.593997437	24.11601613	321.439912	392.309515	398.4662152	328.9043489	366.6726043	AP2/B3-like transcriptional factor family protein
EDWA@DN2847_c0_g1_i1	354.1310228	2.628850882	0.115734013	22.71459189	3.21E-114	1.73E-111	65.72286964	105.7296418	111.6644916	101.0305932	108.2603012	688.624191	584.0006783	592.3389805	580.1530128	603.7854681	KNOTTED-like homeobox of 7
EDWA@DN788_c0_g1_i4	655.7599464	-1.782013621	0.078766544	-22.62399136	2.52E-113	1.34E-110	1079.672308	1054.571011	1004.27966	942.4577767	1000.796223	296.3662524	290.7217743	266.1866262	342.380849	280.1669824	Homeobox-leucine zipper protein family
EDWA@DN11191_c0_g1_i1	477.1919448	-2.703943251	0.120089665	-22.51603635	2.89E-112	1.52E-109	1042.438116	752.2179	861.6312365	822.4500161	658.6236681	129.5113156	114.0550694	131.4916295	132.0699103	127.4305865	AMP-dependent synthetase and ligase family protein isoform 1
EDWA@DN257_c0_g1_i2	663.8156237	-2.10561834	0.093582856	-22.50004349	4.15E-112	2.16E-109	1233.507237	1011.984511	1071.454774	1110.855548	959.1671915	219.909408	236.3828317	296.010122	238.7461953	260.1384179	Sequence-specific DNA binding transcription factors
EDWA@DN255_c0_g1_i8	434.3106409	-2.997853862	0.133744651	-22.4147571	2.83E-111	1.46E-108	744.3291252	779.1077994	935.1980519	695.1291072	706.4984036	76.83432743	86.00413279	138.1309305	87.37113891	94.50339165	Regulator of chromosome condensation (RCC1) family protein isoform 1
EDWA@DN20355_c0_g3_i6	597.9319756	-1.960604081	0.087626748	-22.37449322	6.97E-111	3.56E-108	1074.240676	838.1709472	971.7866136	936.5307335	938.0252435	226.9500736	228.956696	256.6726847	274.9332689	233.0528197	Haloacid dehalogenase-like hydrolase (HAD) superfamily protein
EDWA@DN24392_c0_g1_i1	636.3052934	-2.894293179	0.130012662	-22.26162542	8.70E-110	4.39E-107	1000.766825	1112.621445	1085.024127	1162.671255	1247.79377	113.5905277	143.0485843	112.7126172	186.4933864	198.3303962	MATE efflux family protein isoform 2
EDWA@DN16229_c0_g1_i7	481.0835196	-1.989826866	0.08944213	-22.24708709	1.20E-109	6.01E-107	867.9943891	759.4403734	760.4606823	727.6806813	728.177378	208.0709715	211.6999331	191.5636545	192.3173217	163.4298107	Mannose-binding lectin superfamily protein
EDWA@DN873_c0_g1_i2	2470.103204	1.524497668	0.068651268	22.20640225	2.98E-109	1.47E-106	1191.607442	1350.513023	1413.526682	1248.668658	1167.984307	3586.4172	3568.339397	4073.636766	3732.408572	3367.929989	Protodermal factor 2 isoform 1
EDWA@DN48923_c0_g1_i1	453.6519282	-2.902903874	0.130846583	-22.18555357	4.74E-109	2.31E-106	891.2089274	790.8748652	801.8982026	708.6809663	809.2248024	65.50948899	127.3696177	93.30128065	118.3497342	130.1013963	Disease resistance-responsive family protein
EDWA@DN2327_c0_g1_i1	1546.304507	-1.168752264	0.052790837	-22.13930151	1.32E-108	6.35E-106	2112.72955	2190.014718	2128.268112	2048.110173	2221.039611	972.8488466	952.817549	909.5823955	911.7073355	1015.926778	SOS3-interacting protein 4
EDWA@DN394_c0_g1_i1	4837.037408	-1.127704564	0.050937094	-22.13916195	1.33E-108	6.35E-106	6646.157846	6418.238249	6579.206919	6766.312391	6776.544925	3129.752628	3112.029532	3038.085038	3198.181006	2705.865541	Auxin response factor 8-1
EDWA@DN3873_c0_g3_i1	177.7469514	-3.25577596	0.147385988	-22.0901322	3.93E-108	1.86E-105	361.6461023	311.6751283	301.680796	318.5797629	315.3634113	41.98681686	34.77871688	33.84602716	31.21878694	26.69396495	C2H2-like zinc finger protein
EDWA@DN11884_c0_g1_i3	409.0186975	-2.280443673	0.103286332	-22.07885232	5.05E-108	2.37E-105	631.3606157	662.5376581	666.5827986	673.3195451	759.4188902	128.3956845	123.7376709	124.8832323	175.0129833	144.9378967	Subtilase family protein
EDWA@DN10219_c0_g1_i1	312.1229845	-2.501747498	0.113511063	-22.0396799	1.20E-107	5.57E-105	592.7848947	501.5218748	517.4108067	534.8003346	506.3462459	105.2937306	71.23903803	83.323028	109.2699941	99.23989747
EDWA@DN71913_c0_g1_i1	1328.158413	-1.849299982	0.084239799	-21.95280612	8.14E-107	3.75E-104	2182.588986	1967.094571	2326.505564	1969.814931	1950.725808	496.6181929	689.03806	569.9218791	545.7017782	583.5743636
EDWA@DN3803_c0_g1_i2	519.0958783	2.753805275	0.125799931	21.89035597	3.21E-106	1.46E-103	100.0566032	133.4762317	117.3138444	163.1530094	155.8248671	818.7826418	946.5057763	758.6491899	922.692328	1074.504291	JAGGED
EDWA@DN3514_c0_g1_i4	500.5665854	-2.050994512	0.094310733	-21.74720137	7.34E-105	3.31E-102	747.7805846	803.0135106	841.8006696	844.1594518	797.7456882	187.0478823	192.3841988	168.9960886	243.8595064	178.8782735	OSBP(oxysterol binding protein)-related protein 2A isoform 4
EDWA@DN6942_c0_g1_i1	316.4598707	-3.403032675	0.156785774	-21.7049837	1.84E-104	8.23E-102	678.2817813	503.9655132	680.0180606	467.3591391	560.5295425	57.18408223	55.84735437	49.21426362	37.58330838	74.61566195
EDWA@DN12261_c1_g1_i6	301.5640073	-2.363769597	0.108936474	-21.69860576	2.11E-104	9.36E-102	538.6192865	452.3998495	543.3251336	474.4681104	515.9682388	115.9920554	90.59109762	84.10800399	103.0683934	97.09990356	Probable pectate lyase 5 [Source:UniProtKB/Swiss-Prot;Acc:Q9FXD8]
EDWA@DN4716_c0_g1_i1	756.0626129	2.186801995	0.100811936	21.69189554	2.45E-104	1.07E-101	252.7602158	206.6178534	287.2128017	292.753551	322.1102457	1378.114839	1221.622416	1187.377313	1117.309695	1294.747198	adenine phosphoribosyl transferase 4
EDWA@DN3138_c0_g1_i3	370.1808376	3.248980125	0.150261875	21.62211891	1.11E-103	4.83E-101	68.13670321	93.84707998	72.25542607	53.30148231	64.31120418	564.968694	664.8085017	768.7205928	540.0358445	811.4228476	GDSL-like Lipase/Acylhydrolase superfamily protein
EDWA@DN5599_c0_g1_i4	178.5472686	-5.709546437	0.264162053	-21.61380245	1.33E-103	5.73E-101	351.5278632	382.9989477	351.7550043	328.9485355	337.1621263	5.011326687	0.96570942	10.34956453	9.571967795	7.181640561	POX (plant homeobox) family protein
EDWA@DN1303_c1_g1_i3	1780.295286	-1.359716062	0.062988739	-21.58665324	2.40E-103	1.02E-100	2745.229183	2498.159515	2593.986737	2426.015949	2549.439268	1033.413264	1046.076917	1010.128444	1037.906954	862.5966327	ATP binding cassette subfamily B1 isoform 2
EDWA@DN2674_c0_g1_i4	2966.01092	-1.954706571	0.090693198	-21.55295675	4.97E-103	2.10E-100	4344.450921	4670.65205	4953.38345	4695.46418	4913.606805	1541.500422	1236.08584	1086.014102	1208.992045	1009.95939	UDP-D-glucuronate 4-epimerase 6
EDWA@DN3803_c0_g2_i1	237.3269311	3.373285482	0.15696671	21.49045158	1.91E-102	8.01E-100	40.20927928	35.21248587	36.43922082	47.79930211	49.06670254	368.0402729	436.1212674	393.0556655	413.1976668	554.1274478
EDWA@DN19679_c0_g1_i1	877.002187	2.040258634	0.095018883	21.47213863	2.84E-102	1.18E-99	278.250608	354.4342118	341.2651135	331.7895032	408.2909605	1254.861563	1480.852577	1400.25528	1321.860816	1598.161237	Auxin efflux carrier component isoform 1
EDWA@DN6162_c0_g1_i1	332.9146402	-2.08095673	0.097753937	-21.28770257	1.48E-100	6.07E-98	542.4381824	506.8588207	589.2138825	509.7956436	543.7366099	140.4204696	128.4254732	138.3381988	108.8819057	121.0372151	RING/U-box superfamily protein isoform 3
EDWA@DN13498_c0_g1_i1	293.2345046	2.199148731	0.103369147	21.27471105	1.95E-100	7.94E-98	116.1766931	92.8893611	91.77366727	105.6038476	117.6443776	522.0677962	482.3125122	462.1088342	461.8574127	479.9105442	Cytokinin oxidase
EDWA@DN2195_c0_g1_i8	9865.445561	1.016908409	0.047911741	21.22461816	5.66E-100	2.29E-97	6041.546536	6520.062606	6392.762742	6820.793405	6853.214012	12944.47751	13238.84016	13865.64428	13399.5918	12577.52256	Uncharacterized protein [Source:Projected from Arabidopsis thaliana (AT5G26850) TAIR;Acc:AT5G26850]
EDWA@DN14115_c0_g2_i2	188.7134169	3.385602171	0.159623174	21.20996642	7.73E-100	3.07E-97	18.12085531	36.34953457	30.2339835	38.40324329	41.22781171	328.7365508	325.7368926	395.4060818	324.5337559	348.3854591	Sucrose-proton symporter 2 isoform 1
EDWA@DN958_c1_g3_i2	527.6203459	-1.73611251	0.081852785	-21.2101824	7.69E-100	3.07E-97	896.9918133	783.3109852	774.8223557	791.2749731	812.2209076	216.3777245	227.1136292	248.0201579	260.9982306	265.0726818	Cystathionine beta-synthase family protein isoform 2
EDWA@DN4746_c0_g2_i2	665.1854664	-1.711527852	0.080779372	-21.18768443	1.24E-99	4.89E-97	1157.080956	1056.456747	990.9291049	916.706271	973.6266494	318.4999473	319.830405	311.0823153	283.0958868	324.5463806	Tubulin beta-1 chain
EDWA@DN4139_c0_g1_i4	331.9998408	2.25525283	0.106934776	21.08998512	9.83E-99	3.84E-96	107.5094331	90.1540076	133.7669523	111.7621376	131.9490426	526.7240491	532.0569748	519.9510401	568.6261352	597.4986354	DnaJ subfamily C member 2
EDWA@DN5054_c0_g1_i2	418.529599	1.795538606	0.085419611	21.02021522	4.28E-98	1.66E-95	170.9655967	193.9105132	195.5498829	182.4103914	192.966805	641.1865842	654.6734571	717.2461074	614.3549325	622.0317193	Homeobox-leucine zipper protein HAT5
EDWA@DN54441_c0_g1_i1	282.905709	-4.030779327	0.194985303	-20.67222125	6.16E-95	2.37E-92	757.3386087	474.7540646	613.2507175	393.9216767	426.5083979	35.07006793	25.10942562	39.5135238	28.70581409	34.88479304	Pyridoxal phosphate phosphatase-related protein
EDWA@DN17881_c1_g3_i1	230.1099612	-3.537227836	0.171318823	-20.64704725	1.04E-94	3.96E-92	350.7788551	451.0524224	405.7434039	412.5537945	498.1206452	28.16118641	35.7134213	21.66240534	41.96479888	55.34867901	Myb domain protein 105
EDWA@DN57305_c0_g1_i1	687.1500747	-6.581254397	0.319759645	-20.58187926	3.99E-94	1.51E-91	1424.40621	1272.917708	1092.156608	1536.746045	1474.713636	6.979234182	25.12783304	6.576102445	21.60295432	10.27441507	Exostosin family protein
EDWA@DN1036_c0_g1_i2	1346.006678	1.305144089	0.063454494	20.56818988	5.29E-94	1.99E-91	715.3339576	806.8090466	782.9486782	770.2545107	802.4931945	1711.054267	1959.316292	1929.010029	2047.60025	1935.246556	Growth-regulating factor 1
EDWA@DN18372_c0_g1_i1	194.0475918	-5.288701761	0.259563318	-20.37538205	2.77E-92	1.03E-89	418.2239924	440.4278373	427.9917093	360.7463974	245.4815535	6.962782775	5.800744604	9.387976885	17.22806302	8.224860887	Subtilisin-like serine endopeptidase family protein
EDWA@DN11467_c0_g1_i5	215.9537329	-2.68109161	0.131629383	-20.36848877	3.18E-92	1.18E-89	421.3479179	326.6296642	396.7493636	380.8704788	342.0777441	55.65034699	56.89670391	53.78269736	52.878201	72.65421164	LOB domain-containing protein 21
EDWA@DN23451_c0_g1_i2	259.1214449	-3.558105518	0.175095256	-20.32097047	8.39E-92	3.08E-89	592.4942763	422.6389343	599.0859172	420.8793461	353.5395524	42.98255577	43.47398793	47.00712185	37.28453337	31.8282242	Heat shock transcription factor C1
EDWA@DN71601_c0_g1_i1	1297.668947	-3.448521167	0.16992284	-20.29463006	1.43E-91	5.22E-89	2755.082567	2495.373113	2237.213568	2400.577112	2000.473148	179.4635307	247.4130164	164.4018978	291.2024314	205.4890854	UDP-Glycosyltransferase superfamily protein
EDWA@DN20948_c0_g1_i1	416.4296995	-2.101383143	0.103615986	-20.28049172	1.91E-91	6.90E-89	693.6136996	721.3170565	745.8864317	644.7149772	572.5156767	136.2294336	182.7317546	147.3779204	168.7653895	151.1446554	Plant calmodulin-binding protein-related
EDWA@DN29092_c0_g2_i1	408.3860806	-2.264063928	0.111713326	-20.26673106	2.53E-91	9.06E-89	734.1035429	605.6949076	750.1113501	633.4969573	658.474699	106.6681065	148.8370658	155.9414215	164.1527381	126.3800173
EDWA@DN65860_c0_g1_i1	4104.473667	-3.184961327	0.157203891	-20.26006682	2.90E-91	1.03E-88	9585.523002	6552.814632	8066.69438	7140.335561	5633.928338	792.927673	770.9027619	705.1710036	996.6960897	799.743225
EDWA@DN8342_c0_g3_i1	259.3382109	-3.018949686	0.14919588	-20.23480597	4.84E-91	1.71E-88	547.6698262	433.6769856	546.1375178	376.0705581	404.700457	49.00204201	59.89352011	66.75875408	46.85042967	62.62201811	Ethylene-forming enzyme
EDWA@DN1336_c1_g1_i1	1298.181601	-1.673881385	0.082758135	-20.22618555	5.76E-91	2.02E-88	1992.281679	1955.804514	1810.119333	1941.332436	2183.462784	603.7917904	632.7823258	505.805558	640.8259203	715.6096742	PfkB-like carbohydrate kinase family protein
EDWA@DN2924_c0_g2_i1	545.9841047	-2.051482302	0.101517843	-20.20809584	8.31E-91	2.89E-88	883.1640829	860.891305	862.6495201	860.2038816	931.8820116	249.8545284	157.0754191	198.6550683	247.0523114	208.4129185	arabinogalactan protein 3
EDWA@DN5241_c0_g1_i1	231.9013383	-2.67792931	0.132539427	-20.204775	8.89E-91	3.07E-88	460.7673775	357.5448998	433.2679369	357.4870135	397.3337272	62.69480886	60.90357094	76.05314738	64.64614018	48.31476031
EDWA@DN1021_c0_g1_i1	1140.791062	-2.084284686	0.103694223	-20.1002971	7.34E-90	2.51E-87	1855.028698	1689.914977	1762.549084	1918.655308	2004.613954	447.5838422	390.4586945	323.150795	495.0155073	520.9397646	Fumarase 1 isoform 2
EDWA@DN9503_c0_g1_i1	2065.691866	-1.445318841	0.072087932	-20.04938693	2.04E-89	6.95E-87	2973.79694	2940.7134	3371.067296	2907.410479	2914.608096	1001.641419	1130.014193	1061.147346	1063.511184	1293.008311	SEC14 cytosolic factor family protein / phosphoglyceride transfer family protein isoform 2
EDWA@DN4771_c0_g1_i2	326.4711705	-1.843844334	0.092066567	-20.02729532	3.18E-89	1.08E-86	566.389522	500.9796524	486.2369597	506.8993969	492.9095975	151.2506031	132.4427791	136.1410943	146.5143834	144.947717	Outer arm dynein light chain 1 protein
EDWA@DN49354_c0_g1_i1	847.056748	1.512770717	0.075757701	19.9685404	1.03E-88	3.47E-86	491.3256195	398.5379043	446.1683574	468.6693441	394.7128168	1172.27222	1266.124609	1193.808614	1335.639955	1303.30804	Uncharacterized protein
EDWA@DN6522_c0_g1_i2	281.2981878	2.972974188	0.148918297	19.96379393	1.14E-88	3.78E-86	69.24936699	45.4252949	69.06919261	66.11953839	68.35755094	377.8756793	447.4687191	534.5431845	567.7256396	567.1477121	UDP-Glycosyltransferase superfamily protein
EDWA@DN2847_c0_g1_i3	335.1859716	2.034070061	0.102280431	19.887187	5.25E-88	1.74E-85	130.7571201	117.980308	145.3693173	135.2736965	128.5146347	522.3230918	515.8129014	522.8740754	502.7281808	630.2263897	KNOTTED-like homeobox of 7
EDWA@DN5865_c0_g1_i2	7643.640205	-1.051603559	0.053572358	-19.6295924	8.64E-86	2.84E-83	11055.74356	10102.23992	10391.88816	9918.061188	10093.09104	4840.244418	5175.145158	4505.488037	5061.111987	5293.388596	Chitinase family protein
EDWA@DN3183_c0_g2_i3	330.1393549	-2.204137657	0.112289166	-19.62912126	8.72E-86	2.84E-83	574.0477844	579.8572442	542.6100616	492.0510988	524.192779	114.3699251	150.8229688	91.99779522	121.4314551	110.0124365	Uncharacterized protein
EDWA@DN3359_c0_g1_i4	3055.571074	-0.89798003	0.045813025	-19.60097656	1.52E-85	4.91E-83	4023.600197	4088.067585	4046.655062	3696.100282	4029.692574	2195.683759	2123.952535	2046.705862	2155.413076	2149.83981	Transcription factor JERF1
EDWA@DN31048_c0_g1_i1	168.7085109	-3.728895647	0.190353047	-19.5893667	1.91E-85	6.12E-83	254.0907644	348.6167883	304.989921	353.4067337	308.9803997	12.9166861	24.17366242	22.52391613	37.84630498	19.53993206	Leucine-rich repeat transmembrane protein kinase family protein
EDWA@DN1808_c0_g1_i4	406.913922	-1.832618209	0.093587706	-19.58182632	2.21E-85	7.05E-83	611.8686972	579.0665756	640.4010728	666.3196564	680.4419699	193.6828173	184.6962	186.7417802	183.9852825	141.9351681	Kinase superfamily protein with octicosapeptide/Phox/Bem1p domain
EDWA@DN1077_c0_g1_i1	2608.539986	0.9385131	0.048247634	19.45200267	2.80E-84	8.89E-82	1845.235394	1754.409218	1739.586152	1783.18424	1821.717975	3161.517122	3554.657036	3486.208967	3451.969215	3486.914543	BHLH-like DNA binding protein
EDWA@DN7834_c0_g1_i2	4451.956534	-1.205093577	0.061955902	-19.45082761	2.87E-84	9.03E-82	6825.980022	6506.497866	6349.278426	5740.287706	5629.013557	2637.121078	2842.998691	2535.165736	2679.697561	2773.524696	Pectinacetylesterase family protein
EDWA@DN12137_c0_g1_i5	156.468752	4.207030693	0.216560897	19.42654816	4.60E-84	1.44E-81	17.07824731	17.17651045	8.650387494	17.08115796	20.12669378	338.9286979	289.1027416	350.0936459	287.4167412	219.0326965	Phototropin 2 isoform 1
EDWA@DN353_c0_g1_i6	1380.130205	-1.786063693	0.092123554	-19.38769844	9.80E-84	3.05E-81	1924.897054	2024.376007	2503.785332	2034.200236	2211.103059	524.0659056	659.1916361	575.7593051	611.2142282	732.7092813	Saposin-like aspartyl protease family protein
EDWA@DN2485_c0_g1_i7	195.3653814	-2.878236614	0.148463315	-19.386854	9.96E-84	3.08E-81	409.6310261	300.2472469	366.5452413	359.677047	283.8640109	49.16853832	52.13937223	47.06006732	45.32227545	39.99898868	LRR receptor-like serine/threonine-protein kinase
EDWA@DN10718_c0_g1_i1	188.3879876	-2.723862181	0.140648678	-19.36642572	1.48E-83	4.54E-81	387.4729267	345.1626069	303.4581888	299.657735	300.5071867	58.432755	41.49437124	47.11649435	53.44986988	47.12774184	Caleosin-related family protein
EDWA@DN59916_c0_g1_i1	1943.04948	-4.112474225	0.212506588	-19.35221991	1.95E-83	5.95E-81	4167.087664	3767.04693	4223.274235	3592.569403	2618.708366	305.4300232	206.7876078	187.0092835	219.8103562	142.7709324	Cysteine proteinases superfamily protein isoform 1
EDWA@DN6048_c0_g1_i5	275.695853	2.234070887	0.115446542	19.35156178	1.98E-83	5.99E-81	105.4002619	84.765616	87.35467808	95.94333113	109.5307858	430.2059059	430.9672752	504.6461084	405.88128	502.2632875	Homeodomain-like superfamily protein isoform 1
EDWA@DN60946_c0_g1_i1	2479.121616	-1.32291949	0.068398868	-19.34124828	2.42E-83	7.27E-81	3301.033765	3618.712571	3546.9183	3595.939657	3649.064085	1577.065327	1398.622363	1211.605021	1524.435408	1367.819661	Sugar transporter 1 isoform 1
EDWA@DN21823_c0_g1_i2	372.5102036	-2.507756375	0.129828583	-19.31590346	3.95E-83	1.18E-80	657.8726172	581.6755513	680.4683047	652.9618772	595.3879068	78.65956563	102.4645786	93.90748474	133.6977897	148.00636	terpene synthase 14
EDWA@DN3463_c0_g1_i7	2704.961027	-1.127621341	0.058399465	-19.30876135	4.53E-83	1.35E-80	3513.204007	3666.367261	3766.471069	3711.644872	3898.856388	1876.793341	1732.093145	1587.106525	1734.823238	1562.25043	Apyrase 1
EDWA@DN34776_c0_g1_i1	404.9663797	-1.786287346	0.092669285	-19.27593751	8.55E-83	2.52E-80	698.8606925	558.2224863	603.9085656	666.2952253	611.6347271	192.8700601	194.5179776	176.932368	163.5098977	182.9117968	EPF/EPFL
EDWA@DN2814_c0_g1_i8	3689.923328	-1.858078467	0.096419631	-19.27074862	9.46E-83	2.77E-80	5289.566873	5969.460918	5873.150637	5180.29303	6608.302361	2020.326302	1635.320868	1426.878609	1526.231125	1369.702554	UDP-glucose 6-dehydrogenase family protein
EDWA@DN756_c0_g1_i8	1653.737369	1.277422017	0.066323779	19.26039265	1.15E-82	3.37E-80	833.1440352	984.2267855	965.9142972	1078.190189	968.0773092	2213.322569	2478.00606	2363.610641	2284.602169	2368.279639	Teosinte branched 1
EDWA@DN7792_c0_g1_i5	913.2488032	-1.58090891	0.082245611	-19.22180261	2.43E-82	7.04E-80	1268.681361	1447.513738	1409.674283	1399.005405	1318.699981	526.1753063	474.9994236	370.9102442	455.3901201	461.4381702	RING/U-box superfamily protein
EDWA@DN55948_c0_g1_i1	328.5993769	-2.147829382	0.111871501	-19.19907537	3.77E-82	1.08E-79	636.0233463	499.2667983	522.5135565	540.1774291	483.0676828	99.9811865	128.485641	112.8241965	124.0287952	139.6251363	Clathrin light chain protein
EDWA@DN3762_c0_g2_i1	447.604358	1.498146322	0.078260426	19.14308926	1.11E-81	3.16E-79	224.5040127	240.0975187	231.722519	237.6449642	236.0626159	645.4606751	680.1696692	713.4793927	623.0746228	643.8275894	WRKY family transcription factor family protein
EDWA@DN13668_c1_g1_i1	151.7478536	-2.741382555	0.143325491	-19.12697133	1.51E-81	4.28E-79	267.9111022	283.3639998	249.8375072	251.3844751	267.0799414	36.01817033	48.29790699	33.85403932	35.59362986	44.13776337	DNA binding protein
EDWA@DN2452_c0_g2_i1	503.0127035	-2.005979065	0.104934234	-19.11653606	1.84E-81	5.20E-79	736.612014	745.0826335	819.0942479	882.5940269	843.9516703	170.9462633	193.0505841	168.5806026	221.1334105	249.0815818	Zinc finger protein ZFPM1
EDWA@DN3567_c0_g1_i7	188.7923427	2.739997667	0.143370902	19.11125357	2.04E-81	5.72E-79	54.2518934	41.35681283	61.41936501	49.01479547	40.17577735	338.8421212	341.0323194	338.4453934	272.2419606	351.1429882	SBP family protein
EDWA@DN920_c0_g1_i11	919.5116145	-1.649028881	0.086379047	-19.09061201	3.02E-81	8.44E-79	1388.488899	1428.05275	1462.724876	1360.468294	1333.718509	484.7634829	406.0087059	517.3873582	457.8491053	355.6541649	Cryptochrome 2 isoform 1
EDWA@DN20300_c0_g1_i1	244.2060659	-2.004083025	0.105091363	-19.06991173	4.49E-81	1.25E-78	420.3528303	392.4616058	409.6287762	380.482048	351.6172042	102.8845137	95.65291934	93.05480204	95.28787326	100.6380862	Outward rectifying K+ channel isoform 2
EDWA@DN9968_c1_g1_i3	1090.140187	1.273999167	0.067051708	19.00024941	1.70E-80	4.68E-78	574.8069001	682.7196539	624.4154574	671.1658971	635.6802822	1436.36339	1579.568775	1452.625524	1620.995386	1623.060607	Phototropic-responsive NPH3 family protein
EDWA@DN761_c0_g1_i2	1345.699774	-1.052712775	0.055455765	-18.9829278	2.36E-80	6.48E-78	1704.96148	1770.072566	1906.663736	1874.947449	1822.537032	895.6525095	919.4104645	836.3316438	847.0834113	879.3374439	Tetraspanin8
EDWA@DN4471_c0_g1_i3	215.7595181	-3.058307566	0.161327986	-18.95708021	3.86E-80	1.05E-77	512.5339428	333.8168536	381.2944102	388.8367333	310.2892094	42.00751401	53.13026668	41.3732638	51.19781665	43.1151705	Nodulin MtN21 /EamA-like transporter family protein isoform 4
EDWA@DN3398_c0_g1_i1	221.485133	2.46752273	0.130337842	18.93174448	6.25E-80	1.69E-77	81.04850715	55.54660625	64.81794133	74.69237692	63.3667165	353.3696847	381.841521	430.9996324	326.7887211	382.3796223	Fatty acid hydroxylase superfamily
EDWA@DN34277_c0_g2_i3	183.5089357	-5.618201647	0.296768869	-18.93123652	6.31E-80	1.70E-77	539.5991083	360.1157324	321.7054397	336.7748109	240.4731048	9.158942082	6.74582716	9.451440781	7.998886	3.066064958
EDWA@DN21369_c0_g1_i4	392.8415213	-2.216783339	0.117168606	-18.91960157	7.86E-80	2.11E-77	676.1816029	694.8708704	600.7067269	654.1277585	607.5496172	102.510346	142.1064358	116.4301236	166.3762085	167.5555233	Glycosyl hydrolases family 32 protein isoform 2
EDWA@DN14014_c0_g1_i2	550.7134697	-2.29714724	0.121501454	-18.90633536	1.01E-79	2.70E-77	1075.11067	890.3954785	1069.643571	731.6368866	810.3010242	202.3519202	182.666122	167.2098714	218.5557998	159.2633533	terpene synthase 21
EDWA@DN5892_c0_g1_i2	641.2012974	-1.583314867	0.083783536	-18.89768485	1.19E-79	3.16E-77	953.4506169	938.2475722	958.2554087	968.7570329	987.5075783	363.628844	297.5823809	264.1330274	317.9581586	362.4923537	S-norcoclaurine synthase 1
EDWA@DN72556_c0_g1_i1	127.4629725	-3.770931883	0.199629534	-18.8896493	1.39E-79	3.66E-77	234.6003823	213.2218749	232.6754962	236.7495552	270.5818839	7.155884604	25.99262198	15.14964146	17.0174581	21.48492626
EDWA@DN6587_c0_g1_i1	1247.402166	-1.701480183	0.090138384	-18.8763112	1.79E-79	4.68E-77	1851.597238	1876.847572	2002.497879	1922.67914	1887.191649	472.7147196	581.3886159	523.7614318	637.9037422	717.4396685	PLAT/LH2 family protein
EDWA@DN5071_c1_g1_i2	783.5501738	-2.13556438	0.113201412	-18.86517441	2.21E-79	5.75E-77	1291.631957	1180.282619	1252.315687	1216.964085	1441.448103	211.8404095	271.4848742	281.0743264	308.5381088	379.9215682	Phytochrome-associated protein 1
EDWA@DN2339_c0_g2_i1	371.9822668	2.856600254	0.151537888	18.85073289	2.90E-79	7.51E-77	90.80893867	106.1813867	93.42453811	62.20722756	98.2177084	562.5904727	581.1255203	857.729453	539.8804222	727.6570003
EDWA@DN3902_c0_g1_i2	6281.735915	1.56642089	0.083166474	18.83476378	3.92E-79	1.01E-76	3845.672326	3042.363385	3311.709832	3026.976465	2630.250979	9948.535321	9548.00267	8530.322272	9237.038076	9696.487828	S-adenosyl-L-methionine-dependent methyltransferases superfamily protein
EDWA@DN8776_c0_g2_i1	309.3415477	-2.264251277	0.120310228	-18.82010631	5.17E-79	1.33E-76	490.6255323	503.4588313	484.0456688	515.8571509	566.629965	73.90792261	114.0126294	94.93130738	119.5233045	130.423165	Indeterminate(ID)-domain 12
EDWA@DN16849_c0_g1_i5	167.2569757	-4.281699098	0.227873187	-18.78983289	9.15E-79	2.33E-76	235.6946626	307.030231	286.2968357	328.6574839	433.5235291	5.971853835	15.46722351	21.5963079	19.82888695	18.50274293
EDWA@DN5820_c0_g1_i7	2803.865009	0.808181241	0.043012349	18.78951667	9.20E-79	2.33E-76	1947.167684	2081.517872	2052.571788	2105.402226	2005.769227	3640.980344	3568.933171	3643.378607	3552.992442	3439.936728	Uncharacterized protein isoform 2
EDWA@DN53885_c0_g1_i1	859.1955977	-1.788807926	0.095330454	-18.76428626	1.48E-78	3.73E-76	1550.449972	1133.731286	1244.595725	1348.145899	1387.423358	329.9021487	384.6690608	360.7093414	436.1752012	416.1539844	Serine carboxypeptidase-like 35
EDWA@DN7711_c0_g2_i4	238.4534742	2.156741773	0.114941517	18.76381858	1.49E-78	3.75E-76	83.59297534	82.49782404	97.52850279	91.34977736	82.11162466	431.5650323	392.7021146	413.7924152	363.1928536	346.2016217
EDWA@DN117_c4_g1_i1	205.6301226	3.163210892	0.168920611	18.72602088	3.04E-78	7.58E-76	62.30457934	34.17048795	24.59632173	40.31498104	45.01022948	450.2618984	331.7367143	341.567306	356.9278567	369.4108507	Bifunctional inhibitor/lipid-transfer protein/seed storage 2S albumin superfamily protein
EDWA@DN1906_c0_g1_i3	991.4713039	-1.331091146	0.071411486	-18.6397347	1.53E-77	3.80E-75	1520.033723	1383.903105	1381.319614	1376.634214	1435.235095	546.7947025	549.7019499	539.6465029	659.876304	521.5678295	Pollen Ole e 1 allergen and extensin family protein
EDWA@DN9500_c0_g3_i3	146.9366293	3.204366677	0.171918039	18.63892056	1.55E-77	3.84E-75	36.01627936	26.1719848	33.26129174	24.44838164	24.04862467	299.9286144	259.6172741	241.1635731	227.5212362	297.1890329	Homeodomain-like superfamily protein
EDWA@DN788_c0_g1_i2	766.8618823	-2.330400668	0.125498423	-18.56916294	5.71E-77	1.40E-74	1672.984961	1242.220171	1364.08326	1191.78731	925.6185944	258.2314998	286.8728489	230.4216548	244.943086	251.4554365	HD domain class transcription factor
EDWA@DN7148_c0_g1_i1	245.6539986	-2.216380982	0.119371422	-18.56709876	5.93E-77	1.45E-74	400.1651887	381.8753363	423.7537047	401.3476752	412.5352704	96.45304828	86.04846562	83.54509926	62.85530894	107.9608884	Receptor-like protein kinase THESEUS 1
EDWA@DN1306_c0_g1_i5	679.8673635	1.50763668	0.08142809	18.51494587	1.56E-76	3.80E-74	304.4821159	371.3496314	387.1547507	323.0047368	381.8450871	1041.120913	983.6816895	997.08729	924.3174294	1084.629991	CYCLIN D3;1
EDWA@DN255_c0_g1_i6	179.0414369	-3.123791032	0.169041757	-18.47940462	3.03E-76	7.32E-74	316.2384716	293.6694441	399.0762718	289.981439	307.5108906	48.9000806	21.25909472	40.40696754	41.52916117	31.84254778	Regulator of chromosome condensation (RCC1) family protein isoform 1
EDWA@DN2070_c0_g1_i5	335.2201599	-2.174296251	0.1176878	-18.47512024	3.27E-76	7.88E-74	616.7339046	547.3363399	602.2660723	518.7326207	459.5801039	110.0662148	154.2023085	112.5207626	119.4113752	111.3518964	Uncharacterized protein
EDWA@DN8049_c1_g2_i1	329.165624	2.284475708	0.123693469	18.46884659	3.68E-76	8.81E-74	139.2518002	101.8427139	116.2870278	99.05475621	104.4139422	477.3511465	576.6571988	644.2101814	468.070644	564.516829	Ovate family protein 8
EDWA@DN1231_c0_g1_i1	198.7367455	-2.327971987	0.126121553	-18.45816145	4.48E-76	1.07E-73	369.5424654	334.0652214	325.7914172	325.1951651	302.5164821	50.88115454	76.34276666	65.77321325	62.26948984	74.9900796	Hydroxycinnamoyl CoA shikimate/quinate hydroxycinnamoyltransferase
EDWA@DN19110_c0_g1_i3	162.1687258	2.822193322	0.152932084	18.45389965	4.85E-76	1.15E-73	35.17364149	38.36781449	57.22504984	39.46865817	31.17117506	262.0193637	273.5376214	268.6210046	304.7227395	311.3801894	Cytochrome P450
EDWA@DN2488_c0_g1_i2	692.3466341	1.684213898	0.091413082	18.42421093	8.40E-76	1.98E-73	316.8507041	332.7943656	389.8770323	287.6188246	316.2988504	1193.3826	1051.957145	1080.450645	1040.640841	913.5953324	RmlC-like cupins superfamily protein
EDWA@DN436_c0_g1_i2	1517.459544	-1.58017935	0.085770293	-18.42338764	8.53E-76	2.00E-73	2235.20527	2213.702511	2322.283648	2163.662202	2436.150789	615.0886692	807.5842149	697.6966715	775.7411013	907.4803593	Molybdenum cofactor sulfurase family protein isoform 1
EDWA@DN71853_c0_g1_i1	1935.75789	1.075217789	0.058591216	18.35117727	3.23E-75	7.54E-73	1195.953579	1293.00607	1221.841521	1301.560511	1217.33273	2555.344841	2567.269079	2446.032874	2648.520031	2910.717667	High mobility group B4
EDWA@DN17479_c0_g1_i2	218.6390954	-3.238451316	0.176624376	-18.33524563	4.33E-75	1.01E-72	325.3349727	372.7089018	363.0656873	385.2486127	530.1363661	25.87080813	51.23728009	38.49463167	38.78120982	55.51248388	Subtilase family protein
EDWA@DN6726_c0_g1_i1	291.6745935	-1.96966032	0.107437819	-18.33302596	4.51E-75	1.04E-72	516.4195927	432.3633336	461.5336513	466.4295005	446.7160083	132.2755383	127.6188358	132.3654114	103.3503274	97.67373529	OSBP(oxysterol binding protein)-related protein 1C isoform 1
EDWA@DN9052_c0_g1_i2	585.2415783	-2.112991203	0.1153075	-18.32483759	5.24E-75	1.21E-72	1062.413815	939.2081203	893.0559685	861.0428726	996.6867435	198.6191068	198.6157346	185.9496228	211.9730412	304.8507573	RING/U-box superfamily protein
EDWA@DN159_c1_g1_i1	4710.30661	-1.521690125	0.083182667	-18.29335582	9.35E-75	2.14E-72	6862.852779	6447.136	7100.088737	7090.049923	7434.613319	2064.811194	2289.060994	2366.384694	2425.143093	3022.925364	UDP-Glycosyltransferase superfamily protein isoform 2
EDWA@DN6987_c0_g1_i3	435.8858884	-1.812733151	0.099128951	-18.28661691	1.06E-74	2.41E-72	654.7831172	690.2466429	649.2528919	709.995187	689.3548288	234.5528559	197.1258052	186.067371	201.6262542	145.8539297	Kinase superfamily protein
EDWA@DN25621_c0_g1_i2	102.4565527	-4.121765398	0.226284453	-18.21497391	3.93E-74	8.90E-72	203.1205066	201.7122348	193.8990107	174.7203248	194.8208304	16.00012886	13.52441071	9.40255	6.0729311	11.29259959	TRANSPARENT TESTA 1 protein
EDWA@DN7833_c0_g1_i1	238.9642773	2.655635915	0.146055772	18.18234142	7.12E-74	1.61E-71	53.08189485	46.3553153	68.82094344	78.76230014	80.26120342	394.1146534	386.2518193	368.8818349	408.4245708	504.6882376	Pathogenesis-related thaumatin superfamily protein
EDWA@DN2984_c0_g1_i1	559.0420038	-1.785364839	0.098331763	-18.15654261	1.14E-73	2.56E-71	999.7420277	852.7169785	804.5559092	824.0634828	854.1568578	225.5699805	256.0702862	233.993815	311.5255429	228.0251577	FASCICLIN-like arabinogalactan 2
EDWA@DN23102_c0_g1_i1	306.3255678	-3.398793621	0.187712844	-18.10634557	2.84E-73	6.35E-71	457.1014005	595.6114997	546.1463487	795.6215298	404.1416169	35.88599094	67.65386319	45.09063904	65.65537432	50.34741456
EDWA@DN53947_c0_g1_i1	1760.000526	-0.836003426	0.046235865	-18.08127596	4.48E-73	9.95E-71	2275.924435	2273.942549	2219.11649	2186.936434	2323.932325	1298.858285	1242.074136	1215.293023	1277.224473	1286.703109	SKU5 similar 5 isoform 2
EDWA@DN10173_c0_g1_i2	589.9822678	-2.338610022	0.129367171	-18.07730666	4.81E-73	1.06E-70	985.3338173	999.8164213	962.5009826	982.7129439	996.742501	141.3586307	170.1350781	160.5720519	267.3213246	233.3289267	Auxin-responsive GH3 family protein
EDWA@DN5083_c0_g1_i1	108.9880902	-5.108235456	0.282918599	-18.05549537	7.14E-73	1.57E-70	202.7779311	231.1674008	216.0533641	202.6500726	207.0579732	1.011633499	4.82183078	6.604435397	10.57276468	7.163495877	LOB domain-containing protein 25
EDWA@DN5622_c0_g1_i1	624.7543681	2.288353106	0.126789089	18.04850191	8.11E-73	1.78E-70	163.312205	217.2332881	209.7738253	204.9749229	265.673706	834.8853118	947.5628815	1286.799764	991.3100451	1126.017731	ERECTA-like 1
EDWA@DN11823_c0_g2_i1	230.4540665	-1.968383772	0.109111058	-18.04018586	9.42E-73	2.06E-70	396.1102837	339.0879481	369.967517	369.9466822	360.7796153	87.8155619	86.96975414	84.57132775	105.5452784	103.7466963	Pectinesterase/pectinesterase inhibitor PPE8B
EDWA@DN3180_c0_g1_i1	152.4431366	2.840833863	0.157629614	18.02220913	1.30E-72	2.83E-70	49.9257148	27.2159744	29.05097619	41.52283393	39.13971599	301.5714652	268.4813109	270.0007248	246.1402832	251.3823666	Alpha/beta-Hydrolases superfamily protein
EDWA@DN45120_c1_g1_i1	4841.422343	-1.053933371	0.058556136	-17.99868374	2.00E-72	4.31E-70	6906.889754	6345.592964	6702.053667	6172.60947	6547.864427	3519.869204	3149.93903	2850.584155	3127.509172	3091.311588	Leucine-rich repeat (LRR) family protein
EDWA@DN4429_c0_g1_i5	317.732983	-1.706982155	0.094990333	-17.97006182	3.34E-72	7.20E-70	490.4412418	456.4396191	534.6189843	492.9047411	457.5874722	139.4112769	141.1282862	146.5001392	146.6567339	171.6413356	Ent-kaurene synthase No1
EDWA@DN656_c0_g1_i2	2468.274976	-0.806979544	0.044942913	-17.95565724	4.33E-72	9.29E-70	3189.399531	3223.58201	3082.890323	3069.702816	3140.0135	1714.345516	1845.366083	1729.707116	1833.482628	1854.260242	D-3-phosphoglycerate dehydrogenase isoform 1
EDWA@DN15037_c0_g1_i1	664.8113025	-1.165908116	0.064986167	-17.94086599	5.66E-72	1.21E-69	899.2075157	945.4094775	887.1367357	880.4174389	985.8341842	419.9008152	408.9318288	404.6624323	408.4924257	408.1201714	glycosyl hydrolase family 81 protein
EDWA@DN7174_c0_g1_i8	2572.79619	1.202655004	0.067292939	17.87193462	1.95E-71	4.14E-69	1437.028246	1568.72728	1750.771201	1610.499044	1426.563222	3390.20487	3599.311472	3971.225095	3519.280602	3454.350871	Kinase protein with adenine nucleotide alpha hydrolases-like domain isoform 1
EDWA@DN2000_c0_g1_i5	3379.357774	-1.567409764	0.087808191	-17.85038212	2.87E-71	6.07E-69	4479.536533	5166.138445	5068.308904	4901.217496	5653.099383	2047.145674	1657.917403	1550.194087	1825.738258	1444.281558	Endomembrane protein 70 protein family
EDWA@DN5619_c0_g1_i4	1611.60471	0.993536154	0.055683653	17.84251036	3.31E-71	6.95E-69	984.7801347	1143.920233	1120.651785	1058.137509	1079.87954	2052.600763	2187.290178	2088.940506	2152.444502	2247.401951	NIMA-related kinase 7
EDWA@DN10443_c0_g1_i6	341.9469809	-1.649047494	0.092463447	-17.83458812	3.81E-71	7.98E-69	549.515563	497.5628517	477.8941642	504.3160777	562.8179936	164.6183719	183.6087126	150.3395347	158.2719715	170.5245686	IQ-domain 12
EDWA@DN14799_c0_g1_i8	107.9607115	-4.563137215	0.256048351	-17.82138882	4.82E-71	1.01E-68	254.4448451	200.8113496	211.3713959	194.0160465	175.8497112	5.989190296	6.764019476	8.457856371	14.71291788	7.189782137	Serine carboxypeptidase-like 31
EDWA@DN8396_c0_g1_i2	570.853314	-1.930231837	0.108401854	-17.80626219	6.32E-71	1.31E-68	1050.837394	900.9366535	852.012542	939.9703858	778.4684854	291.5603218	226.973095	221.624201	254.7006778	191.4493836	GATA type zinc finger transcription factor family protein
EDWA@DN60_c1_g3_i1	1553.363334	1.169030237	0.065777409	17.77251884	1.15E-70	2.39E-68	1049.825801	944.7621885	875.7426207	954.0276296	956.3739502	2177.393654	2157.505382	2005.630795	2032.822943	2379.548376	Eukaryotic aspartyl protease family protein
EDWA@DN857_c0_g1_i1	2241.489432	-1.018763909	0.057357541	-17.76163866	1.40E-70	2.88E-68	3099.982521	2937.360219	3186.709597	2894.241896	2891.10688	1357.600424	1500.159012	1415.329737	1593.902132	1538.501903	Cytochrome P450
EDWA@DN59856_c0_g1_i1	328.9946349	-1.715201576	0.096844198	-17.71093795	3.45E-70	7.07E-68	557.2674734	458.3214821	519.1710973	512.9990415	474.5187139	160.4860056	163.3363736	132.4527633	162.4051003	148.9882983	Eukaryotic aspartyl protease family protein
EDWA@DN1671_c0_g1_i6	558.9731903	1.698424037	0.096011091	17.68987332	5.02E-70	1.02E-67	247.9403003	256.7163951	252.2038401	283.8652534	275.5939356	756.5533473	802.0582968	811.0000064	861.4788261	1042.321702	Transketolase family protein isoform 1
EDWA@DN5892_c0_g1_i5	327.9384735	-2.684305795	0.151761543	-17.68765485	5.22E-70	1.06E-67	553.4650899	536.2713123	517.5695986	662.2583178	569.0506952	83.14930221	110.0982825	50.80007147	115.6618415	81.06022337	S-norcoclaurine synthase 1
EDWA@DN11872_c0_g1_i2	113.7082789	-4.765998897	0.269540344	-17.68195007	5.78E-70	1.17E-67	276.8199675	206.0790592	231.1280108	172.980836	210.105201	2.021816964	7.71598319	9.433245963	10.56253609	10.23613265	PEBP (phosphatidylethanolamine-binding protein) family protein
EDWA@DN25345_c0_g1_i1	192.6235154	-2.300780408	0.130216667	-17.66886264	7.29E-70	1.47E-67	326.1753956	330.174939	325.0153226	313.6264869	307.7002533	45.82388284	65.72732552	65.74447916	84.58592574	61.66114321	Cytochrome P450
EDWA@DN4431_c0_g1_i2	2353.29782	0.817864119	0.046319952	17.65684302	9.01E-70	1.81E-67	1708.934599	1668.664656	1780.885295	1740.627126	1620.655276	2920.060729	2960.21428	2988.391749	3141.629983	3002.91451	Long-chain acyl-CoA synthetase 2 isoform 2
EDWA@DN54132_c0_g1_i1	212.6436679	-2.291064258	0.129764005	-17.65562228	9.21E-70	1.84E-67	324.2275577	389.2297141	362.8761993	328.0610361	360.4386002	92.06050663	59.88804498	57.36632242	71.20180138	81.08689585	Domain of unknown function (DUF303)
EDWA@DN7834_c0_g1_i5	2199.78056	-0.993712667	0.056312995	-17.64624068	1.09E-69	2.16E-67	2970.626351	3026.514027	3172.182053	2711.085695	2762.63971	1491.26229	1521.245438	1444.779226	1405.543342	1491.927468	Pectinacetylesterase family protein
EDWA@DN251_c0_g1_i1	914.4938223	-3.596487504	0.203936521	-17.63532836	1.32E-69	2.61E-67	2455.859735	1492.2266	1847.925743	1512.200914	1138.516666	150.4961172	122.6264805	131.7631731	150.7570912	142.5657012	tonoplast intrinsic protein 4;1
EDWA@DN23422_c0_g1_i1	937.5558645	-1.085158078	0.061619541	-17.61061605	2.04E-69	4.03E-67	1222.681172	1373.394619	1278.651072	1232.270771	1264.259915	570.113823	638.2186989	582.7442914	588.9125645	624.3117183	Dicer-like protein isoform 1
EDWA@DN12367_c0_g1_i2	178.4643758	3.849915246	0.218649862	17.60767288	2.15E-69	4.22E-67	32.9267429	22.17501079	29.04779146	8.517076753	23.08122308	331.6797311	253.0238136	400.7859835	274.0289188	409.3774662	Ser/Thr-rich protein T10 in DGCR region
EDWA@DN25547_c0_g1_i1	470.2429184	-1.386737901	0.079094327	-17.53271011	8.06E-69	1.58E-66	674.2904117	731.5991891	660.6503232	715.3504872	619.9078664	253.8954373	266.9499284	243.1248738	271.0850649	265.5756019	Xyloglucan endotransglucosylase/hydrolase 16
EDWA@DN7952_c0_g1_i2	402.332969	-1.56640058	0.089354839	-17.53011483	8.44E-69	1.64E-66	653.0469508	570.3279203	620.5164127	532.142929	632.2920578	192.4410217	216.4836954	215.1369022	203.9510688	186.9907318	Amino acid transporter isoform 1
EDWA@DN395_c0_g1_i1	6384.777439	-0.779385858	0.044465956	-17.52769828	8.81E-69	1.71E-66	8356.227207	8058.192946	7971.837371	7727.006747	8227.98316	4788.386419	4740.168493	4395.131073	4640.210934	4942.630038	Aldolase superfamily protein isoform 1
EDWA@DN11478_c0_g1_i3	249.7548845	2.40521896	0.13727599	17.52104621	9.90E-69	1.91E-66	82.05487704	99.9481622	53.97446904	93.86054711	66.35666784	407.614108	396.2713252	432.0906878	383.4518837	481.9261174	Leucine-rich repeat family protein
EDWA@DN2622_c0_g1_i8	853.254117	-1.645786878	0.094149342	-17.48059878	2.01E-68	3.87E-66	1498.978279	1258.625178	1257.010779	1332.545829	1120.62395	429.2397344	410.3888897	375.4755167	488.5812622	361.0717525	Indoleacetic acid-induced protein 16
EDWA@DN4830_c0_g1_i1	612.4891564	1.736983175	0.099579626	17.44315818	3.88E-68	7.43E-66	244.0411996	291.1519742	324.5699734	289.4185029	264.7821483	922.4154078	1012.81802	1070.233883	931.1768686	774.2835862	IQ-domain 17
EDWA@DN20373_c0_g1_i1	161.4276708	-3.032609628	0.173912478	-17.43756203	4.28E-68	8.16E-66	339.9536504	272.5906067	346.5286432	244.2555762	235.2692634	38.86557838	24.16309368	36.63315315	37.99677528	38.02036789	Non-specific phospholipase C3
EDWA@DN16735_c0_g1_i1	276.1510117	2.335141293	0.134003933	17.42591612	5.25E-68	9.97E-66	95.95050537	95.93047392	101.5177616	85.34878761	78.4410707	479.021763	491.0424014	527.790407	469.3596197	337.1073263	Seven transmembrane MLO family protein
EDWA@DN1047_c0_g1_i2	2265.448022	-1.515178944	0.086964987	-17.42286182	5.53E-68	1.05E-65	3818.351205	3160.903099	2970.932556	3492.577676	3339.387446	1253.561546	1166.196975	941.8205726	1212.7143	1298.034849	Serine/threonine-protein kinase WNK-related
EDWA@DN963_c1_g1_i3	794.3547329	-1.233466054	0.070831179	-17.41416811	6.44E-68	1.21E-65	1214.90728	1129.333339	1097.690031	1102.043567	1028.942127	444.254954	457.269163	465.8143446	471.8664763	531.4260465	RUB1 conjugating enzyme 1 isoform 1
EDWA@DN879_c0_g1_i4	4293.559367	0.903402756	0.051891901	17.4093208	7.01E-68	1.32E-65	2789.175472	3138.134756	3055.609868	3165.119115	2810.530025	5358.787751	5787.792628	5716.153023	5705.059006	5409.23203	Homeobox-leucine zipper protein HDG5 isoform 2
EDWA@DN17815_c0_g1_i1	156.8180054	-2.789824419	0.160580624	-17.37335643	1.31E-67	2.45E-65	306.7639909	214.6304674	295.6712851	255.4250231	296.9425825	44.13495882	42.48630174	42.3492571	28.74725952	41.02892783	Plant invertase/pectin methylesterase inhibitor superfamily protein
EDWA@DN112_c0_g1_i1	2147.047883	-1.659642899	0.095664313	-17.34861046	2.02E-67	3.76E-65	3885.18127	3575.850729	3171.646736	2913.064317	2761.827621	1030.334624	1076.5059	903.8388799	965.533089	1186.695665
EDWA@DN2608_c0_g1_i1	870.4065037	-1.505080434	0.086807741	-17.33809003	2.43E-67	4.50E-65	1492.237295	1311.218088	1309.003033	1198.631485	1124.826844	448.9012468	402.8478575	475.7376501	434.5159865	506.1455511	Cysteine proteinases superfamily protein isoform 3
EDWA@DN2568_c0_g6_i1	147.4292323	-3.977160643	0.229926371	-17.29754015	4.91E-67	9.07E-65	373.2170095	214.9062719	314.9406709	263.9428458	218.8592764	28.40117177	13.49574575	19.82776393	12.38247717	14.31908949	MLP-like protein 28
EDWA@DN7990_c0_g2_i1	130.763033	-3.877300804	0.224369364	-17.28088336	6.55E-67	1.21E-64	276.9759832	246.2967006	242.8020814	202.6155885	255.3243282	6.980129134	28.99310515	8.455303959	15.55678819	23.63032195	Trichome birefringence-like 19
EDWA@DN2994_c1_g2_i1	183.5577092	2.331604436	0.135302571	17.23252125	1.51E-66	2.77E-64	59.12582741	62.3059416	75.91093114	48.79751937	58.00417545	300.600739	312.4303536	283.077337	281.2818422	354.0424251
EDWA@DN5573_c0_g1_i4	139.845047	4.228609659	0.245475246	17.2262162	1.69E-66	3.08E-64	13.84043844	5.045572381	8.627622526	12.79244415	30.14608783	258.5228066	226.1128753	272.5276936	243.1826006	327.6523287	AP2/B3-like transcriptional factor family protein
EDWA@DN53995_c0_g1_i1	415.6168846	1.754984944	0.101928646	17.21777944	1.95E-66	3.55E-64	166.4239462	185.1822937	163.5992962	221.8475931	212.7813556	639.495021	694.97116	585.3247104	697.0352688	589.5082012
EDWA@DN45_c0_g1_i2	8836.403535	-1.019510818	0.059239868	-17.20987666	2.24E-66	4.06E-64	13303.25901	11792.74897	11269.61953	11130.8729	11676.61968	5767.596838	5921.80885	5413.401105	5772.780444	6315.328034	S-adenosyl-L-homocysteine hydrolase
EDWA@DN599_c0_g1_i6	1089.192072	-1.153216551	0.067041165	-17.2016187	2.58E-66	4.66E-64	1655.589833	1577.274127	1422.532499	1509.539316	1348.562945	655.7498991	673.5131678	693.5238372	660.2610812	695.374017	Glucose 6-phosphate/phosphate translocator 1 isoform 1
EDWA@DN26102_c1_g1_i1	515.3495065	-1.667284295	0.097008959	-17.18691045	3.33E-66	5.98E-64	854.9242594	764.9900035	734.7054066	746.2554155	817.8188481	203.4598635	260.7415434	226.7495502	240.1693738	303.6808009	Cyclic nucleotide-regulated ion channel family protein isoform 1
EDWA@DN945_c0_g1_i5	601.6312163	1.307484507	0.076185718	17.16180584	5.13E-66	9.19E-64	353.2537814	338.963912	348.1284857	392.1710631	299.3502602	884.2372751	842.4862536	884.5571279	813.6939971	859.4700072	Alpha/beta-Hydrolases superfamily protein isoform 2
EDWA@DN19233_c0_g3_i2	119.1147369	-3.161746353	0.185304071	-17.06247648	2.82E-65	5.04E-63	261.1930995	181.7611343	234.3497773	202.7009827	191.0721244	28.88173439	23.19873489	23.47845875	19.8451689	24.66615415	SEC14 cytosolic factor family protein / phosphoglyceride transfer family protein isoform 2
EDWA@DN745_c0_g1_i3	7271.687361	-0.736360378	0.04322727	-17.03462598	4.55E-65	8.08E-63	9016.627063	8933.252858	9201.513176	8904.193466	9384.168209	5115.449714	5603.719883	5539.482701	5293.968196	5724.498346	Protochlorophyllide oxidoreductase A
EDWA@DN10633_c0_g1_i1	1635.533912	-2.010485287	0.118134255	-17.01864783	5.97E-65	1.06E-62	2241.640621	2616.353112	2608.044358	2660.829934	2977.033051	847.4151783	620.6855805	625.2274275	698.5375824	459.5722803	Xylem serine proteinase 1
EDWA@DN3599_c0_g1_i2	513.8353863	-1.62817035	0.095823774	-16.9912986	9.53E-65	1.68E-62	818.8405848	699.9440896	845.8340821	838.2189029	679.151016	266.0299806	215.4438318	268.3517358	234.2773802	272.2622592
EDWA@DN4189_c0_g2_i2	2136.716134	-1.221077097	0.071937715	-16.97408786	1.28E-64	2.24E-62	3078.511342	2918.252923	2948.627537	2993.56951	3013.18527	1558.855057	1227.645719	1218.963886	1243.311512	1166.238588	P-loop containing nucleoside triphosphate hydrolases superfamily protein isoform 1
EDWA@DN13245_c0_g2_i1	842.0584598	1.432018101	0.084398785	16.96728334	1.43E-64	2.51E-62	450.8508365	478.582143	432.9557715	414.9484517	498.7317205	1148.748414	1233.328188	1443.620484	1104.141366	1214.677223	Leucine-rich repeat (LRR) family protein
EDWA@DN3135_c0_g1_i3	1313.043722	-2.141902765	0.12625822	-16.96446193	1.50E-64	2.62E-62	1775.122338	2158.583349	2237.838363	2425.714854	2107.902849	643.7825801	497.3036148	478.032549	478.9246081	327.2321127	Expansin A8
EDWA@DN5383_c0_g1_i1	689.1556517	-1.250995732	0.073742878	-16.96429215	1.51E-64	2.62E-62	951.8195516	959.6793413	973.8672642	976.5032736	990.8151523	475.1038028	371.0592417	382.4740388	424.0322039	386.2026463	EamA-like transporter family isoform 1
EDWA@DN272_c6_g1_i1	44111.3049	-4.561803519	0.269206191	-16.94538861	2.08E-64	3.60E-62	91296.38401	73507.2494	90566.88775	76168.33451	91655.27221	2580.557931	2959.705189	2844.727816	3420.70129	6113.228889	Alcohol dehydrogenase 1
EDWA@DN7884_c0_g2_i1	320.577193	2.294340873	0.135404071	16.94440099	2.12E-64	3.65E-62	95.96818068	99.97864489	99.37656486	124.8354671	122.702681	457.9687652	434.9979744	505.2065321	645.9701464	618.7669729	Auxin-responsive GH3 family protein
EDWA@DN65734_c0_g1_i1	271.0631278	-1.738866568	0.102752345	-16.92288939	3.05E-64	5.24E-62	441.7722996	414.9086344	431.6670381	372.279237	425.3550952	103.0681274	125.1848371	132.4627354	125.983036	137.9502378
EDWA@DN1352_c0_g2_i1	558.4773486	-1.662773795	0.098282524	-16.91830583	3.30E-64	5.65E-62	864.2005338	878.2172463	800.153124	788.1704032	913.3679566	315.5022506	291.5379467	211.8530272	282.8897343	238.8812631	AT3G17120.2
EDWA@DN4797_c0_g1_i2	2030.601498	-1.582216103	0.093585283	-16.90667656	4.02E-64	6.85E-62	2795.056345	2959.724407	3056.272657	3371.364229	3040.332513	1246.58226	998.8062652	859.5071507	1112.028312	866.3408387	Rhomboid protein-related isoform 2
EDWA@DN3441_c0_g1_i2	411.5054786	-1.486947981	0.087976099	-16.90172672	4.37E-64	7.43E-62	653.4768725	630.5936922	630.6796319	551.0382177	566.6393212	205.7337764	201.9390613	221.8165948	208.7193178	244.4183006	sequence-specific DNA binding transcription factors
EDWA@DN29817_c0_g3_i1	369.3005958	-1.705813227	0.100966076	-16.89491459	4.90E-64	8.31E-62	580.954018	598.7616526	541.6075022	558.878042	545.8106759	216.1999373	148.0747936	185.993497	166.1372613	150.588578
EDWA@DN544_c0_g1_i7	1482.46644	0.973729744	0.057650755	16.89014738	5.32E-64	8.97E-62	1019.121015	941.1361595	1070.02918	1028.265793	944.1499398	1901.001722	1920.61812	2091.744732	1895.13981	2013.457932	Aux/IAA protein isoform 1
EDWA@DN7203_c0_g1_i5	181.2101826	2.458648731	0.145587702	16.88775007	5.54E-64	9.31E-62	43.69401188	68.65314753	51.81847244	39.46533469	74.40226872	315.896527	319.9209817	314.6662435	297.9155915	285.6692476	Aldehyde dehydrogenase 11A3 isoform 1
EDWA@DN985_c0_g1_i4	1597.944086	1.120423435	0.066411719	16.87086925	7.37E-64	1.24E-61	918.5716531	1035.394373	1033.200844	1075.817421	971.8490441	1997.422597	2278.709322	2409.928392	2162.264198	2096.283012	Homeobox-leucine zipper protein PROTODERMAL FACTOR 2 isoform 6
EDWA@DN44237_c0_g1_i1	158.3612963	-2.672177471	0.158520542	-16.8569791	9.32E-64	1.56E-61	294.7966297	279.9884486	327.5955128	236.1381743	229.6012964	49.23030669	43.44153935	37.66180408	34.92136508	50.23788594
EDWA@DN5140_c0_g2_i3	1232.76058	-0.864582915	0.051354818	-16.83547817	1.34E-63	2.23E-61	1553.166474	1522.678591	1585.161896	1624.548591	1672.007347	875.5301522	867.710926	883.4083564	878.5953168	864.7981501	Uncharacterized protein
EDWA@DN9970_c0_g1_i2	447.5260166	-1.516728522	0.090147319	-16.82499861	1.60E-63	2.65E-61	701.3497305	593.2540938	728.7636349	596.8595135	696.2314996	250.6876835	215.4645454	219.9398607	241.6449417	231.0646624	family 706
EDWA@DN17881_c1_g2_i2	200.8447251	3.000259101	0.178378336	16.81963832	1.75E-63	2.89E-61	71.23668919	43.36364949	22.61666964	42.60967346	43.17676718	379.135263	390.2556512	378.9609777	294.2404483	342.8514621
EDWA@DN2935_c1_g1_i1	868.5905758	-1.462306668	0.08703166	-16.80200822	2.36E-63	3.88E-61	1225.265642	1285.477211	1286.653798	1343.174321	1232.274673	481.6968108	520.5737614	353.1106562	487.1776822	470.5012021	expansin A5
EDWA@DN14251_c0_g1_i1	152.177632	-2.993953931	0.178229151	-16.79834034	2.51E-63	4.12E-61	295.8681607	286.5141973	255.7655326	245.1587961	269.1499967	30.32181032	33.75946957	16.03563467	49.28004212	39.9226799	PTHR33731:SF1
EDWA@DN8776_c0_g2_i4	236.1140878	-2.040458719	0.121570297	-16.784188	3.19E-63	5.21E-61	380.9003077	397.9329807	412.6803339	339.4202551	368.0784545	107.4051886	110.0667799	70.59733343	88.94097889	85.11826513	Indeterminate(ID)-domain 7
EDWA@DN8515_c0_g1_i1	3653.615499	-0.919147361	0.054781014	-16.77857528	3.50E-63	5.70E-61	5260.436329	4473.160341	4840.881259	4687.361757	4635.585127	2507.002937	2555.387909	2417.97647	2461.170398	2697.192461	Serine hydroxymethyltransferase 4 isoform 1
EDWA@DN48959_c0_g1_i1	1648.179082	-2.787531254	0.166401776	-16.75181191	5.49E-63	8.92E-61	3284.7743	3059.126172	2557.691753	2739.518958	2755.327587	399.0449709	394.3391565	273.0929326	485.6094357	533.2655528
EDWA@DN5957_c1_g1_i1	1542.984225	-1.312761789	0.078370029	-16.75081407	5.59E-63	9.04E-61	2250.866233	2193.915621	2207.77507	2060.777488	2286.41444	839.0124786	960.7390098	999.3979705	723.5676278	907.3763115	family 71
EDWA@DN12851_c0_g1_i1	155.8467558	-2.643616697	0.157824094	-16.7503999	5.62E-63	9.07E-61	225.3319395	256.5169487	264.6493291	304.7949736	292.3557619	56.49049012	44.38208269	35.822881	47.39814172	30.72500998
EDWA@DN6633_c2_g1_i1	121.2241062	-4.025433275	0.240399473	-16.74476747	6.18E-63	9.94E-61	165.1453357	268.5236891	252.5534	217.5636341	239.2614742	8.972202697	13.53061589	22.5458346	19.00749539	5.137380356	AT5G40450.1
EDWA@DN9443_c0_g1_i1	445.1789414	-1.391469557	0.083101709	-16.74417505	6.25E-63	1.00E-60	704.5499414	644.2360193	612.4706607	642.149197	619.3493176	251.3105721	268.5071537	212.5730654	244.1853263	252.45816	Pathogenesis-related thaumatin superfamily protein
EDWA@DN8001_c0_g2_i2	556.5208946	-1.957271221	0.116977808	-16.73198748	7.66E-63	1.22E-60	789.0273694	899.0106421	945.479521	869.7120917	922.1441092	312.7408412	223.0752646	200.4114964	227.1497637	176.4578462	subfamily IIIB acid phosphatase
EDWA@DN10780_c0_g1_i7	549.6758626	-1.60172	0.095759595	-16.72647007	8.41E-63	1.34E-60	921.3061752	805.4379572	834.0008531	733.6051571	839.2649436	247.3721655	305.380164	231.1323192	262.8448403	316.4140511	Iq-domain 14
EDWA@DN3134_c0_g1_i3	305.0676611	1.580167538	0.09460513	16.70276796	1.25E-62	1.98E-60	152.2194818	162.4541894	148.8011061	144.9675033	155.7400729	450.2930289	440.61228	416.3427966	477.020898	502.2252536	TCP family transcription factor
EDWA@DN4374_c0_g1_i1	947.1832578	1.0517681	0.062971053	16.70240609	1.26E-62	1.99E-60	574.075261	652.8519501	654.5694669	586.3126528	613.8421741	1349.812574	1324.704251	1250.909544	1236.109498	1228.645206	5'-AMP-activated protein kinase beta-2 subunit protein isoform 2
EDWA@DN1407_c0_g1_i1	694.492738	1.935325219	0.115929682	16.69395782	1.45E-62	2.28E-60	241.6905529	270.8692728	330.6986868	310.5361392	285.6869061	907.7775832	1061.819415	1120.641315	999.5407329	1415.666777	Lactoylglutathione lyase / glyoxalase I family protein
EDWA@DN14923_c0_g1_i2	411.8139245	-1.42709175	0.085660041	-16.65994698	2.56E-62	4.02E-60	570.0842198	619.4165095	575.3518318	568.0028948	669.2774509	238.4747262	219.4951251	225.2427039	232.2553337	200.5384493	Receptor protein kinase
EDWA@DN7732_c0_g1_i5	1455.454141	-0.870919419	0.05231443	-16.64778556	3.14E-62	4.91E-60	1899.007655	1916.714984	1880.496047	1841.537793	1871.665172	1094.238488	1074.915126	993.5344176	1020.38421	962.0475193	NSP-interacting kinase 1
EDWA@DN1051_c1_g1_i1	1220.215342	-1.042744646	0.062640029	-16.64661807	3.20E-62	4.99E-60	1493.793073	1639.85959	1613.465429	1719.576019	1748.533122	793.4558554	825.22757	744.2609199	845.4009616	778.5808755	DUF642
EDWA@DN14561_c0_g6_i1	564.450042	-1.941158104	0.116632983	-16.64330319	3.38E-62	5.26E-60	883.6314123	780.1932085	960.4618513	878.1449932	976.0701611	310.902022	213.2999303	216.6496937	245.7948639	179.3522832	Cyclin p4
EDWA@DN4180_c0_g1_i3	2038.716043	-1.509366567	0.090787634	-16.62524398	4.58E-62	7.08E-60	3795.090756	2925.724611	2809.359171	2790.004099	2766.331488	1062.636848	1090.252091	952.2219355	1004.483639	1191.055788	arabinogalactan protein 31
EDWA@DN10166_c0_g3_i3	578.1845458	-1.298837772	0.078508832	-16.54384274	1.77E-61	2.74E-59	805.9795985	807.2835565	847.5695125	823.923706	825.8013853	385.9361598	323.5052977	285.0974291	346.4078187	330.3409943	Homeobox-leucine zipper protein 4 / HD-ZIP protein
EDWA@DN1430_c1_g1_i3	958.6914921	-1.29899498	0.0787371	-16.49787684	3.80E-61	5.85E-59	1454.6372	1351.916391	1385.171039	1322.555196	1301.858345	464.6574553	548.589909	564.3824796	541.5086548	651.6382522	Beta-6 tubulin
EDWA@DN3892_c0_g1_i2	982.8374757	-1.467666984	0.089029135	-16.48524366	4.68E-61	7.18E-59	1295.643249	1386.053323	1479.764112	1465.387656	1591.426223	447.5838422	543.1628374	452.7868698	562.3998172	604.1668276	Glutamine-dependent asparagine synthase 1
EDWA@DN2529_c0_g1_i3	782.5619314	1.275082089	0.07736599	16.48117062	5.01E-61	7.66E-59	418.0736522	422.6538594	451.5027458	473.108821	522.2957114	998.475668	1152.564093	1097.108361	1101.885955	1187.950448	AT-hook motif nuclear localized protein 1
EDWA@DN8664_c0_g1_i11	808.2619636	1.348791547	0.081909153	16.46692094	6.34E-61	9.66E-59	380.6839493	465.5631948	455.8484565	458.8038704	516.9682943	1122.969526	1065.268616	1139.986704	1197.863509	1278.663516	Auxin efflux facilitator isoform 2
EDWA@DN4805_c0_g1_i1	356.8130407	-2.382893745	0.144745145	-16.46268507	6.80E-61	1.03E-58	502.5008041	555.2837478	655.7303215	615.9619675	663.8077745	169.4714704	104.2014115	82.01554335	110.595664	108.5617019
EDWA@DN368_c0_g1_i4	632.3834946	-1.467777309	0.089429269	-16.41271723	1.55E-60	2.35E-58	962.6226985	868.0342325	948.1758709	941.2341139	924.2764974	415.1185447	333.0332937	285.3247731	341.5451513	304.4697705	Nucleotide-sugar transporter family protein isoform 4
EDWA@DN4182_c0_g3_i2	316.5327947	-1.686854182	0.10286229	-16.39915064	1.94E-60	2.93E-58	510.8305202	492.8591722	463.6281556	482.2449404	464.6013824	156.3533926	168.0334391	114.7860793	142.709338	169.2815275	NAD(P)-binding Rossmann-fold superfamily protein
EDWA@DN5179_c0_g2_i1	437.4307099	-2.233997928	0.136392094	-16.37923329	2.69E-60	4.05E-58	902.918395	689.8471323	787.8582549	597.2443847	629.558473	140.2434889	177.8037169	110.1010775	162.5413337	176.1908424
EDWA@DN49090_c0_g1_i1	774.0339708	-2.261110534	0.138117939	-16.37086789	3.09E-60	4.63E-58	1059.072645	1456.273527	1517.605048	1309.245678	1062.40142	200.0427835	341.9639399	212.5102785	290.7130629	290.511325	fibrillin
EDWA@DN4440_c0_g1_i3	760.4120218	-1.026141887	0.062741674	-16.35502895	4.01E-60	5.98E-58	1082.042033	995.0963493	1034.516618	948.9287993	1039.385124	513.0940722	478.5836661	504.0877638	504.5692913	503.8165012	KCBP-interacting protein kinase
EDWA@DN18061_c0_g4_i1	139.5374995	2.715093061	0.166072656	16.34882667	4.43E-60	6.61E-58	22.35679941	49.44570857	34.50917434	39.44254666	38.18423825	229.5903677	217.4142482	239.640699	242.33709	282.4541232	AT hook motif-containing protein
EDWA@DN554_c0_g1_i4	1021.531281	1.227479516	0.075150005	16.333725	5.68E-60	8.43E-58	571.2419927	618.7855908	679.7053253	656.759391	531.7731763	1309.397396	1391.520617	1510.243296	1497.377887	1448.508135	Growth-regulating factor 8
EDWA@DN5788_c0_g1_i1	1842.602534	0.943491503	0.05780414	16.32221344	6.86E-60	1.02E-57	1346.335628	1155.580488	1292.533304	1298.852179	1211.265007	2244.251905	2467.210255	2503.853686	2397.63593	2508.506955	Acyl-activating enzyme 18
EDWA@DN2565_c0_g1_i2	1338.005707	-1.224250527	0.075053018	-16.3118095	8.13E-60	1.20E-57	2000.857174	1717.111043	1823.936042	1831.12726	1994.479072	889.2927454	775.1048565	734.6299163	725.7927413	887.7262219	APS reductase 3 isoform 2
EDWA@DN13203_c0_g2_i1	206.9444132	1.82969827	0.112831825	16.21615418	3.88E-59	5.70E-57	82.11560679	98.97434834	90.74587877	87.49718488	94.5476024	304.5905978	309.3405809	331.4646425	310.4005807	359.7671085	ABC-2 type transporter family protein isoform 2
EDWA@DN14697_c0_g1_i2	358.2394351	1.570069478	0.096829065	16.2148573	3.96E-59	5.81E-57	154.2850234	197.7305178	177.8394837	185.4303938	186.8444981	571.4917147	573.8977302	558.3664778	505.182774	471.3257375	Aldehyde dehydrogenase family 2 member B4
EDWA@DN66768_c0_g1_i1	119.9613388	-2.916029706	0.17995043	-16.20462765	4.68E-59	6.84E-57	251.422563	226.2587876	217.7609207	198.7248831	165.1404582	27.59605933	32.73259567	21.77343629	29.56256569	28.64111819	PTHR38224
EDWA@DN5310_c0_g1_i4	618.6614055	-1.159049969	0.071589568	-16.19020753	5.91E-59	8.62E-57	889.1776316	877.0323121	846.6970569	845.5393043	816.1589164	393.5643897	357.7565833	411.0926955	406.1282082	343.4669567	C2 calcium/lipid-binding plant phosphoribosyltransferase family protein
EDWA@DN5978_c0_g1_i3	1151.082993	-1.084746524	0.067217664	-16.13781949	1.38E-58	2.01E-56	1535.221433	1461.725492	1546.437464	1754.780187	1525.598711	756.2118288	771.6759401	690.4661448	778.1247039	690.5880218	Uncharacterized protein isoform 1
EDWA@DN1322_c0_g1_i6	221.7102495	2.225885386	0.138169079	16.10986628	2.17E-58	3.15E-56	65.99832455	78.14168884	87.12932242	83.50009417	75.65066539	353.6455577	340.7609773	301.8965295	366.1154282	464.2639067	Plant-specific transcription factor YABBY family protein isoform 2
EDWA@DN3762_c0_g2_i7	895.0854326	1.086396972	0.067538488	16.08559815	3.22E-58	4.65E-56	580.708935	580.4732428	572.059629	617.5185967	515.7375005	1202.149831	1236.137408	1324.527633	1174.845406	1146.696144	WRKY family transcription factor family protein
EDWA@DN65592_c0_g1_i1	4331.341084	-1.192496654	0.074179898	-16.07573875	3.77E-58	5.43E-56	5417.482652	5864.163815	6475.122991	5824.3149	6549.195981	2313.062628	2585.768615	3028.544275	2551.578919	2704.176061	Pectin methylesterase 3 isoform 1
EDWA@DN625_c0_g1_i1	631.5094138	-1.605561059	0.099932435	-16.06646596	4.38E-58	6.29E-56	1041.146501	929.9025896	1015.836339	981.2148718	784.3134555	277.9929673	346.8062476	289.5957466	282.8124766	365.4729422	uncoupling protein 5
EDWA@DN7398_c0_g1_i1	527.1430414	-1.229285421	0.076545478	-16.05954333	4.90E-58	7.01E-56	759.3739886	706.9920068	715.2327034	790.7172706	724.2328713	294.5910124	333.5154082	292.0137336	347.4044448	307.3569739	Subtilase family protein
EDWA@DN11445_c0_g1_i1	113.3074215	-3.16788978	0.19729474	-16.05663577	5.14E-58	7.33E-56	252.5022624	209.9692299	160.8072065	202.6281748	194.0184805	27.91539856	16.42987049	17.84913503	29.37785826	21.57659837	HXXXD-type acyl-transferase family protein
EDWA@DN26622_c0_g1_i1	171.8975184	2.54334786	0.15844959	16.05146379	5.58E-58	7.94E-56	49.98552991	55.47249573	43.09131613	36.22372562	66.28150986	258.9763774	254.0694566	324.3786616	284.5224695	345.9736416	NAD(P)-binding Rossmann-fold superfamily protein isoform 1
EDWA@DN8697_c0_g1_i5	1161.998994	1.256781555	0.078319751	16.04680229	6.02E-58	8.53E-56	607.0760512	736.9374185	732.7630912	699.1247959	651.9956619	1475.487724	1668.24524	1617.004689	1553.607903	1877.747371
EDWA@DN951_c0_g1_i1	3938.912669	-0.856738982	0.053400383	-16.04368616	6.33E-58	8.94E-56	5346.316444	5094.309684	4901.92526	4973.522431	5059.172658	2952.994901	2921.771034	2501.437974	2796.479338	2841.196964	ATPase
EDWA@DN748_c0_g1_i6	2550.795694	0.809910973	0.050533476	16.02721669	8.25E-58	1.16E-55	1740.009702	1820.24891	1970.157962	1875.180133	1860.166006	3029.100302	3263.839788	3359.111913	3269.441833	3320.700391	White-brown complex protein 11
EDWA@DN14981_c0_g1_i1	85.85580619	-4.139963688	0.258640682	-16.0066222	1.15E-57	1.61E-55	198.0894793	161.4841504	169.3738162	131.1465792	151.7634538	9.976180785	8.697343663	8.456428937	5.188765875	14.38186367
EDWA@DN11905_c0_g1_i1	100.9965035	3.527005697	0.220399041	16.00281781	1.22E-57	1.71E-55	10.50135651	17.03742978	19.14635186	17.98704304	15.94664405	150.9325314	164.7846422	195.8171388	182.8365481	234.9753493	Plant-specific transcription factor YABBY family protein
EDWA@DN13187_c0_g1_i2	147.5559711	-2.506758967	0.156895934	-15.97720797	1.84E-57	2.57E-55	316.7936731	214.7846633	257.3575322	235.3975348	230.9247343	44.02723379	49.26302991	44.19978695	46.88656608	35.92495707	Xyloglucan endotransglucosylase/hydrolase 8
EDWA@DN20677_c1_g1_i1	305.4883736	-1.615866352	0.101190302	-15.96858913	2.12E-57	2.94E-55	537.6786141	440.260544	428.9851627	446.7325108	449.1795742	167.8665343	159.1372605	140.5671653	139.139097	145.3372727	Uncharacterized protein
EDWA@DN1713_c0_g1_i1	531.0206009	-1.249811854	0.078282039	-15.96549958	2.22E-57	3.09E-55	775.0063266	737.6355505	820.6394187	703.5547951	702.3738999	278.5205658	319.8375506	325.1654524	328.0480235	319.4244261	Formate dehydrogenase
EDWA@DN658_c0_g1_i3	1622.075019	-0.935147391	0.058584634	-15.96233218	2.34E-57	3.24E-55	2352.258083	2044.203624	2125.059863	2041.160966	2086.803766	1156.367575	1119.863355	1053.592937	1073.740064	1167.699961	Isocitrate dehydrogenase V isoform 2
EDWA@DN54099_c0_g1_i1	162.8032626	2.726299207	0.170889926	15.95353964	2.69E-57	3.71E-55	37.96909998	38.16557822	46.99242029	45.59121334	44.98064597	240.2682654	241.9821243	279.4436736	265.9863802	386.653225
EDWA@DN2874_c0_g1_i4	292.7184621	2.060600056	0.129215318	15.94702621	2.99E-57	4.11E-55	92.50935756	110.934964	113.0933499	98.00699947	150.6240199	456.0975464	475.2719164	409.0352706	459.0662992	562.5448979	Homeobox from
EDWA@DN8524_c0_g1_i1	203.3401491	-2.649283503	0.16617248	-15.94297382	3.19E-57	4.37E-55	439.3727884	355.078751	394.412688	305.8248691	259.1467733	73.95471816	53.13649908	47.00431424	57.21165459	48.25843524
EDWA@DN2678_c0_g1_i3	756.1651578	-1.372844356	0.086144367	-15.93655395	3.53E-57	4.83E-55	1326.741381	1034.414315	1069.981035	988.2950598	1036.104123	396.1753929	447.4098238	405.9445919	428.247753	428.3381024	Plant invertase/pectin methylesterase inhibitor superfamily isoform 1
EDWA@DN5071_c1_g1_i5	125.5221986	-2.523885107	0.158382964	-15.93533195	3.60E-57	4.91E-55	227.7946686	202.3468837	206.0432128	217.941554	215.4569658	29.17850692	44.39727057	25.43279013	44.61045573	42.01967778
EDWA@DN4235_c0_g1_i5	519.331436	-1.265297486	0.079457289	-15.92424697	4.30E-57	5.85E-55	681.7378813	746.9390636	741.3009204	758.1782377	738.8020027	359.0208598	284.1274339	292.1878457	298.2191961	292.8009189	Kinase superfamily protein
EDWA@DN2533_c0_g1_i2	669.3490008	1.458846793	0.091647693	15.91798705	4.75E-57	6.45E-55	340.1615072	334.3476025	345.2669279	365.4266893	399.6734752	1012.788486	871.3458647	863.7661167	1016.112211	1144.601128
EDWA@DN1036_c1_g1_i1	435.3360829	1.862837874	0.117133584	15.90353345	5.99E-57	8.10E-55	150.6874253	172.2864081	204.225302	210.6939704	200.6063463	761.6629431	613.1153559	752.9769588	551.7524651	735.3536543	growth-regulating factor 1
EDWA@DN1252_c0_g1_i1	1081.88495	-1.293233735	0.081351746	-15.89681588	6.67E-57	8.99E-55	1830.721836	1410.179509	1530.943336	1510.635563	1400.85796	648.7799797	649.7305245	562.9797615	617.7809249	656.240104	unknown protein
EDWA@DN48801_c0_g1_i1	406.6742725	-1.405031898	0.088522519	-15.87202791	9.90E-57	1.33E-54	612.7484251	624.4496099	523.406483	581.8621189	609.8761466	241.4808449	236.8964052	210.2329334	231.4272821	194.3624755	C2 calcium/lipid-binding plant phosphoribosyltransferase family protein
EDWA@DN530_c3_g1_i1	369.3349572	2.564913867	0.161684619	15.86368498	1.13E-56	1.52E-54	150.8145315	115.1197916	94.55762175	115.2040246	58.69239393	675.7199605	675.8081716	507.5129887	671.7417673	628.1783201	Uncharacterized protein
EDWA@DN13669_c0_g2_i2	162.5377552	3.31117827	0.20875708	15.86139386	1.17E-56	1.57E-54	42.57300482	21.18824586	38.81219539	24.51466725	22.10331231	242.6744385	273.4409368	385.3540356	228.6240975	346.0926177	GDSL-like Lipase/Acylhydrolase superfamily protein
EDWA@DN4933_c0_g1_i3	390.9816579	-1.628383256	0.102677447	-15.85921063	1.21E-56	1.62E-54	638.3542335	590.1733782	554.4571425	642.1530559	529.3518473	182.8866282	233.4320181	160.3387078	194.3957207	184.2738471	unknown protein
EDWA@DN17171_c0_g2_i1	161.3618207	4.158121247	0.262357788	15.84904826	1.43E-56	1.90E-54	20.20276241	15.12733691	19.38700802	14.91393012	16.06636748	306.0762611	225.0767814	525.6391937	236.0527811	235.0757842	sulfotransferase 2A
EDWA@DN5232_c0_g1_i5	811.7799661	-1.084680676	0.068503173	-15.83402104	1.81E-56	2.40E-54	1025.376584	1071.586181	1139.546932	1139.177465	1141.960596	526.5069406	538.6694513	556.4672849	521.2505289	457.2576968	Phytoene synthase 1
EDWA@DN164_c0_g1_i2	7551.441491	-1.303609058	0.082342268	-15.83159032	1.88E-56	2.49E-54	9756.819905	11015.52893	11007.14935	10215.82695	11746.03681	5369.321284	4342.874166	3853.845254	4132.095703	4074.916559	Nucleotide-rhamnose synthase/epimerase-reductase
EDWA@DN29590_c0_g3_i1	75.25853629	-3.914433319	0.247275884	-15.83022676	1.93E-56	2.54E-54	147.212049	130.301492	150.20864	147.2758785	130.7793631	11.93885868	9.667591426	9.388587203	8.616589816	7.196313238	Malectin/receptor-like protein kinase family protein
EDWA@DN5700_c0_g1_i1	756.7163622	-2.09020042	0.13205009	-15.82884512	1.97E-56	2.59E-54	1116.910216	1177.13517	1230.496614	1265.83459	1337.825806	410.8332656	276.3013455	245.377176	305.2129243	201.2365143	transmembrane protein
EDWA@DN3183_c0_g4_i3	224.1379337	-2.193016871	0.138564393	-15.82669848	2.04E-56	2.67E-54	394.75118	426.2851019	391.2438721	341.5345392	284.7179275	92.50595178	87.01111257	64.77712413	73.21969949	85.33282811	Uncharacterized protein
EDWA@DN4157_c0_g1_i10	2388.599779	0.738127918	0.046646086	15.82400556	2.13E-56	2.78E-54	1815.770199	1831.852602	1771.334301	1772.14891	1760.996742	2845.796706	3022.687464	3121.520799	2865.596811	3078.293255	NB-ARC domain-containing disease resistance protein
EDWA@DN9861_c0_g1_i3	161.6751298	2.275483445	0.143888527	15.81421044	2.48E-56	3.24E-54	49.08645264	52.07728485	67.97255748	64.31488704	43.66121734	314.5143359	263.5405203	245.7838896	251.5302386	264.2699136	PLATZ transcription factor family protein
EDWA@DN15392_c0_g1_i1	91.90342721	4.034734037	0.255246047	15.80723416	2.77E-56	3.61E-54	6.311100682	8.024863116	12.7829976	18.00368486	7.982509702	150.6137142	146.4808183	168.2356459	191.0844989	209.5144388	Plant-specific transcription factor YABBY family protein isoform 2
EDWA@DN7310_c0_g1_i8	359.435312	1.40995637	0.089199175	15.80683195	2.79E-56	3.62E-54	201.7277054	188.9374643	207.5997124	179.3476426	205.2870437	504.9518578	557.8945269	565.9813832	498.295758	484.3300258	Uncharacterized protein
EDWA@DN7169_c0_g1_i3	855.3571508	1.279675732	0.080972002	15.80392851	2.92E-56	3.78E-54	427.8214685	505.0751427	482.0257492	536.8471771	543.2755381	1057.36709	1293.562672	1289.914714	1218.914329	1198.767628	GRAS family transcription factor isoform 2
EDWA@DN824_c0_g1_i3	854.7253326	-0.94612074	0.059890083	-15.79761947	3.23E-56	4.16E-54	1183.137202	1081.910389	1133.760299	1104.577642	1123.612356	618.5877746	597.2083927	585.3905453	572.5735875	546.4951367	Glutamate dehydrogenase 2
EDWA@DN14735_c0_g2_i2	602.5608306	-1.305809018	0.08279027	-15.77249382	4.81E-56	6.18E-54	950.2284595	790.6527243	895.8749562	838.2298607	816.1824104	386.747315	321.4750869	344.5895	370.9594618	310.6685309	Homeobox protein
EDWA@DN6402_c0_g1_i4	1278.394203	-1.013772518	0.064300858	-15.76608066	5.33E-56	6.83E-54	1846.793855	1641.584272	1790.899015	1647.905699	1622.735247	892.9428998	821.5409621	916.7774443	802.287428	800.4752084	Glucose-1-phosphate adenylyltransferase large subunit isoform 2
EDWA@DN13267_c0_g1_i1	242.4825185	-4.570169499	0.289985661	-15.75998439	5.86E-56	7.50E-54	474.5670816	471.1269354	450.5341143	467.8429723	463.0973126	30.97162897	9.66161602	9.400036606	31.19371133	16.42977562	GDSL-like Lipase/Acylhydrolase superfamily protein
EDWA@DN2124_c0_g2_i1	653.3043726	1.310522553	0.083168614	15.75741731	6.11E-56	7.79E-54	356.7813992	380.5008579	370.0410391	387.0468037	381.9257297	859.9175424	924.8221861	911.4061189	855.2427657	1105.359284	Uncharacterized protein
EDWA@DN10141_c0_g1_i2	1348.383611	-1.731155497	0.109875769	-15.7555712	6.29E-56	8.00E-54	2068.483348	2000.508248	2040.303895	2098.347387	2155.743511	794.2935545	626.0702511	579.9867286	683.6864644	436.4127199	UDP-D-glucose/UDP-D-galactose 4-epimerase 5 isoform 2
EDWA@DN2206_c0_g2_i5	496.9359941	1.519600298	0.096507862	15.74587046	7.33E-56	9.30E-54	271.2643334	256.2127523	220.8982679	278.1084873	258.1320002	681.6621376	753.5591498	645.8610745	736.0645163	867.5972221	Growth-regulating factor 5
EDWA@DN24973_c0_g1_i1	105.8134305	-3.360338046	0.213457422	-15.74242779	7.74E-56	9.79E-54	187.692049	184.8190779	209.5788905	239.0161541	142.8268989	24.88502061	17.40039042	22.53588402	12.93347383	16.44646593	Auxin efflux carrier family protein
EDWA@DN5834_c1_g1_i1	758.3615659	-1.700300684	0.108142958	-15.72271287	1.06E-55	1.33E-53	1480.04692	1129.294156	1161.560571	1017.611785	1010.461605	339.2093526	391.187669	303.4016446	359.5151319	391.3268242
EDWA@DN3094_c0_g1_i1	314.0522643	-1.793502796	0.11429459	-15.69193074	1.72E-55	2.16E-53	587.0644393	481.683615	464.5240859	486.4005142	418.3528979	124.3591754	153.5337258	122.3353814	157.6349527	144.6338554	UDP-glucosyl transferase 74B1
EDWA@DN12894_c0_g1_i4	217.3761172	-1.657147664	0.105682115	-15.68049299	2.06E-55	2.58E-53	312.6276805	346.3438243	335.9727128	325.3645905	329.7418356	96.55263913	114.8620847	94.18437103	102.2891973	115.8222357	Eukaryotic aspartyl protease family protein
EDWA@DN489_c0_g1_i3	2323.78659	1.18826308	0.075780963	15.68023197	2.06E-55	2.58E-53	1376.838872	1292.713121	1299.224515	1581.925719	1536.367185	3151.34726	3218.396778	2850.178801	3341.173866	3589.699778	NAD(P)-binding Rossmann-fold superfamily protein
EDWA@DN13136_c0_g1_i7	388.2292278	1.604041363	0.102426048	15.66048281	2.82E-55	3.52E-53	149.2417874	195.8907943	199.7756306	216.5607298	199.1086409	557.7867095	539.3605583	593.5572713	560.9362172	670.073939	Uncharacterized protein isoform 5
EDWA@DN737_c0_g1_i6	3509.602577	-0.825159665	0.052713424	-15.65369139	3.13E-55	3.90E-53	4906.944414	4353.602214	4665.157662	4168.595541	4339.67587	2550.722188	2582.619199	2571.70197	2458.843579	2498.163132	Mitochondrial lipoamide dehydrogenase 1
EDWA@DN1758_c0_g1_i3	1114.829514	-0.824314875	0.052748689	-15.62721055	4.75E-55	5.90E-53	1410.450247	1407.061651	1496.402266	1407.397053	1402.886623	805.7353416	788.99711	780.8976565	803.0605238	845.4066722	PLAC8 family protein isoform 2
EDWA@DN11142_c0_g1_i2	139.3370772	-3.080815175	0.197169668	-15.62519834	4.90E-55	6.07E-53	225.5593191	282.8104898	211.3012202	241.2519018	285.5267101	14.09789622	25.09130703	25.43944182	40.28203185	42.01045467	C2H2-type zinc finger family protein
EDWA@DN49669_c0_g1_i1	657.1025013	-2.041269642	0.130817479	-15.60395188	6.84E-55	8.45E-53	1073.469525	1109.476595	1020.738491	1046.236321	1036.297361	370.1538996	271.225104	194.9670461	252.6955261	195.7651441	prenylated RAB acceptor 1.B4
EDWA@DN7711_c0_g2_i5	584.3828985	1.386447432	0.08895703	15.58558594	9.12E-55	1.12E-52	338.7920558	331.1012869	330.2399188	292.2070763	324.6999129	884.3563984	833.0860162	972.3197954	820.8970619	716.1294625	Beta-galactosidase 17
EDWA@DN54118_c0_g1_i1	240.3259496	-2.374885044	0.152746098	-15.54792609	1.64E-54	2.02E-52	364.8724954	373.1149377	388.6995998	480.8150176	408.027132	91.62144767	88.66870612	77.50615712	88.0386849	41.89531745	peptidoglycan-binding LysM domain-containing protein
EDWA@DN4343_c0_g3_i2	523.9624832	-1.350440294	0.086977228	-15.52636628	2.30E-54	2.82E-52	653.1942098	731.917396	775.015183	812.7136649	790.2147687	342.8758788	288.016457	276.1720364	285.9078324	283.5974048	EXS (ERD1/XPR1/SYG1) family protein isoform 2
EDWA@DN13988_c0_g1_i1	125.0342755	3.161474031	0.203624768	15.52597979	2.31E-54	2.83E-52	17.07018328	15.15225428	29.180931	35.22059015	29.17590853	214.8554011	209.7930492	198.0873396	206.741653	295.0654452	Wall-associated kinase 2
EDWA@DN21999_c0_g1_i1	120.6567089	-2.484200568	0.16005256	-15.52115488	2.50E-54	3.04E-52	216.5738044	208.0890154	222.6353282	201.7157665	174.0474996	47.74715371	37.70456663	31.91958135	30.1510944	35.98327878	Cellulose synthase like E1
EDWA@DN2274_c0_g1_i1	2402.594831	-1.076575815	0.069392875	-15.51421262	2.78E-54	3.38E-52	3369.426178	3231.052571	3269.522801	3166.248754	3264.371357	1461.303864	1415.506766	1770.261048	1686.995448	1391.259525	Auxin response factor 6 isoform 3
EDWA@DN4193_c0_g1_i4	578.2573737	1.253403515	0.080864941	15.499962	3.47E-54	4.21E-52	348.6997948	312.0612898	379.1603636	319.0318566	350.0131261	734.6875801	851.6385058	788.7815296	806.3061795	892.1935109	Protein of unknown function
EDWA@DN10128_c0_g3_i1	91.96342459	-3.832318106	0.247281721	-15.49778162	3.59E-54	4.34E-52	156.6939866	159.0015557	143.6971616	200.8422773	199.3441861	3.022020461	11.58000863	10.36525453	16.64593456	18.44186045
EDWA@DN6023_c0_g1_i5	204.0904035	3.034057879	0.195837605	15.4927236	3.88E-54	4.69E-52	37.30103645	38.36563273	70.17329673	38.39943611	38.20730781	294.9530289	315.0909508	522.2434833	320.3431554	365.8267065	Glycerol-3-phosphate acyltransferase 6
EDWA@DN54885_c0_g1_i1	100.063591	-4.83508794	0.312819345	-15.45648638	6.82E-54	8.21E-52	257.0298443	166.2300119	251.5420827	138.1976906	153.9316501	8.190874987	5.770087136	4.745654934	9.87586535	5.12214806
EDWA@DN12261_c1_g1_i5	967.4336492	-1.442159112	0.093314674	-15.45479457	7.00E-54	8.40E-52	1671.151693	1193.823839	1492.806931	1417.299433	1296.830749	566.0960718	532.9604832	444.2835468	537.0832875	522.0004575	Pectate lyase family protein
EDWA@DN397_c0_g1_i4	1184.172244	-0.954465164	0.061759485	-15.45455187	7.03E-54	8.41E-52	1665.286154	1469.446525	1616.870966	1472.645452	1586.911418	829.8087393	846.0936976	743.49498	825.1535766	786.0109349	ADP-ribosylation factor A1F
EDWA@DN23464_c0_g2_i2	82.45894277	4.188338231	0.27210292	15.39247807	1.84E-53	2.20E-51	9.585655084	5.04655493	9.710033146	11.72902229	7.035675123	143.6401463	139.1599096	136.2378231	170.3378034	192.1068048	Flavin-binding monooxygenase family protein
EDWA@DN71573_c0_g1_i1	184.365817	-2.199707881	0.142956812	-15.3872197	1.99E-53	2.37E-51	263.7839688	314.6982032	298.4427603	326.034716	311.3427217	89.97454692	52.16783492	57.35072849	75.44853398	54.41415534	ovate family protein 7
EDWA@DN8971_c3_g2_i1	122.0163274	3.429798269	0.22335038	15.35613358	3.22E-53	3.83E-51	32.98346004	12.10565979	23.71074239	18.11626528	17.07671077	199.838459	227.0443589	300.8105445	175.9231436	212.5539299	Lateral root primordium protein-related isoform 2
EDWA@DN65525_c0_g1_i1	1393.812991	-1.123857854	0.073243241	-15.34418527	3.87E-53	4.59E-51	1882.967948	1865.520601	1895.39328	1974.35793	1935.228882	1042.16656	830.0733431	766.704767	898.1056439	847.6109519	Prenylated RAB acceptor 1.B4
EDWA@DN16812_c0_g1_i6	115.0603275	2.981407517	0.194424291	15.33454232	4.49E-53	5.31E-51	17.01864011	28.24240644	28.01321677	29.83355639	26.11289393	175.9447564	172.9275089	194.6146562	215.0627545	262.8328857	High mobility group family isoform 1
EDWA@DN2567_c0_g1_i1	165.8491172	2.017874297	0.131712229	15.32032608	5.59E-53	6.59E-51	70.69990685	58.26691032	58.7638122	67.86956752	72.98316585	277.5900906	262.2507313	268.0448624	294.9122266	227.1098981	Growth-regulating factor 1
EDWA@DN14615_c0_g5_i1	134.4922596	-2.706749048	0.176810208	-15.30878267	6.68E-53	7.85E-51	186.9995088	210.6959539	271.2072903	245.9752048	250.9289324	26.0392846	42.49588936	29.16058586	32.16424305	49.25570288	Undecaprenyl pyrophosphate synthetase family protein
EDWA@DN4156_c0_g1_i2	262.8320847	1.912361661	0.124920368	15.30864577	6.69E-53	7.85E-51	85.41008347	111.4749769	112.1150613	133.5753468	108.9358794	375.2164631	420.3151111	416.3684476	367.8147292	497.0947483	Transcription factor bHLH61 isoform 2
EDWA@DN5565_c0_g1_i1	142.6016567	-3.052620063	0.199516823	-15.30006352	7.64E-53	8.94E-51	270.3976738	222.1314324	338.0194124	221.7597845	220.0730437	36.41207561	43.39715868	16.98243218	28.18749666	28.65605734	Glutamine dumper 4
EDWA@DN3190_c0_g1_i4	340.0188217	-1.44902576	0.094835764	-15.27931762	1.05E-52	1.23E-50	540.8606755	536.365244	445.2365736	458.9108844	507.0302378	193.0018805	193.3532508	163.35903	185.2443125	176.8261277	STRUBBELIG-receptor family 8 isoform 1
EDWA@DN17815_c0_g2_i1	76.91271459	-4.543266503	0.297530857	-15.26990022	1.21E-52	1.41E-50	184.2471073	145.9292831	152.2978528	119.027135	136.2460484	7.049747026	7.720272007	5.653395172	7.882465307	3.073839717	Plant invertase/pectin methylesterase inhibitor superfamily protein
EDWA@DN2348_c0_g1_i2	1418.539703	1.091576202	0.071503007	15.26615796	1.29E-52	1.49E-50	864.9327352	825.1700807	955.410764	934.0395358	950.6044007	1876.900389	1947.340492	1754.61825	1871.621673	2204.758705	Ras-related small GTP-binding family protein
EDWA@DN12398_c0_g1_i4	213.2005345	1.824857224	0.119610323	15.25668666	1.49E-52	1.72E-50	110.3757184	88.66707685	96.75003891	92.58372945	81.25096913	374.233678	347.602622	338.8195881	303.257039	298.4648852	D6-type cyclin
EDWA@DN12374_c0_g1_i3	560.4036825	1.13385384	0.074353653	15.24947056	1.66E-52	1.92E-50	337.0523138	376.7403508	358.7259705	373.4997883	308.8187413	752.3026538	784.0180024	810.2836348	764.5008674	738.0945018	Endoplasmic reticulum [ER]-type calcium ATPase isoform 1
EDWA@DN1427_c0_g3_i2	403.3686296	-1.966590734	0.129057044	-15.23815112	1.97E-52	2.28E-50	879.9135952	578.0452551	614.3237802	583.9831396	555.4953563	156.8731903	161.3464168	146.6451404	168.1235953	188.9368266	AP2/ERF domain-containing transcription factor
EDWA@DN2349_c0_g1_i5	544.1239809	-1.623853446	0.106652338	-15.22567131	2.39E-52	2.75E-50	916.7377121	811.9077243	885.508557	747.9050687	746.1607114	334.9804416	275.3210744	259.5053933	250.7030469	212.5100791	Pectin lyase-like superfamily protein
EDWA@DN33336_c0_g1_i1	100.6601419	-2.608398004	0.171530464	-15.20661657	3.20E-52	3.67E-50	166.3133394	180.752747	193.3147013	163.2290785	161.9099354	23.90150032	25.13205946	32.86959206	34.51213442	24.66633119	MATE efflux family protein
EDWA@DN13072_c1_g1_i2	11673.20194	-1.112711028	0.073242956	-15.19205515	3.99E-52	4.57E-50	17821.46372	16287.0074	16370.65886	14871.60982	14469.63251	6860.114694	7775.220707	6653.571818	7226.522458	8396.21737	metallothionein 2B
EDWA@DN54209_c0_g1_i1	101.8606955	-3.447181204	0.226929402	-15.19054459	4.09E-52	4.66E-50	220.3791043	219.9371166	172.9775231	178.1004625	141.9164668	17.23967533	22.17258613	7.553169117	22.98842058	15.3424305
EDWA@DN18448_c0_g1_i1	347.2796464	1.567926119	0.103257877	15.18456672	4.48E-52	5.10E-50	175.0142825	169.7264893	163.2399787	191.072424	177.093296	503.1055142	614.9155431	522.8483643	515.7015124	440.07906	AP2/B3-like transcriptional factor family protein
EDWA@DN13218_c0_g1_i1	412.0264142	1.355779284	0.089361823	15.1717953	5.44E-52	6.18E-50	200.6672757	258.6567013	233.5579216	230.5942647	233.468246	642.0873151	561.7667612	637.3051004	552.4726188	569.6879378	Uncharacterized protein
EDWA@DN788_c0_g1_i6	989.4311354	-1.615504311	0.106494703	-15.16980905	5.60E-52	6.35E-50	1787.531129	1429.149094	1444.7855	1483.646057	1315.426562	581.0347229	498.9309898	468.2741698	516.6608433	368.8722849	HD domain class transcription factor
EDWA@DN159_c2_g1_i1	394.9018277	-1.504778833	0.099215311	-15.1668006	5.87E-52	6.63E-50	676.6682685	586.0110889	557.6676643	558.5457899	540.3219688	230.285877	197.1654642	171.4591508	204.6591465	226.2338584	ELF4-like 3
EDWA@DN12494_c0_g1_i2	252.6638366	2.420216796	0.159618525	15.16250574	6.26E-52	7.06E-50	87.39448183	85.81953379	91.76882712	74.66723578	58.31773405	355.7138459	364.3878546	547.5937367	357.4404852	503.534631	Cytochrome P450
EDWA@DN7821_c0_g1_i2	350.6890161	-2.266226757	0.149503119	-15.15839117	6.67E-52	7.50E-50	740.7166034	497.4016387	636.0415277	588.3281015	441.0434042	143.8243181	129.4715033	86.47269112	131.6531294	111.9372435	Threonine aldolase 1 isoform 5
EDWA@DN649_c0_g1_i5	2372.037177	-1.165339044	0.076927753	-15.14848677	7.75E-52	8.70E-50	3038.138473	3330.71542	3160.833276	3357.885305	3518.286661	1672.388449	1555.385833	1288.327206	1517.666806	1280.744341	S-adenosyl-L-methionine-dependent methyltransferases superfamily protein
EDWA@DN13204_c0_g1_i1	121.1383167	-2.580474452	0.170544984	-15.13075552	1.02E-51	1.14E-49	185.8936189	223.7757895	236.7116579	172.479464	218.7809766	27.051261	42.4934449	40.45307027	27.83211683	35.91176666	AT2G14095.1
EDWA@DN12497_c0_g1_i1	104.5179917	5.481340194	0.362642877	15.11498098	1.29E-51	1.44E-49	8.465702714	3.018302694	5.359091877	2.124695412	4.00558869	165.3426389	196.8354514	141.3801512	235.9435406	282.7047533
EDWA@DN733_c0_g2_i1	2053.89721	-1.580722498	0.104603324	-15.11158953	1.36E-51	1.51E-49	2801.424518	3185.125858	3006.198222	3097.296883	3302.643124	1365.48941	1032.22381	944.9900468	1001.07633	802.5038971	UDP-glucose 6-dehydrogenase family protein isoform 1
EDWA@DN1615_c0_g1_i3	430.3849195	-1.295103227	0.085718598	-15.10877753	1.42E-51	1.58E-49	600.3960286	652.7410593	616.7324987	585.1353404	602.6910181	250.0336856	272.2557672	205.2244498	264.3356444	254.3037027	RNA-binding (RRM/RBD/RNP motifs) family protein
EDWA@DN44181_c0_g1_i1	279.5267929	1.66694452	0.110358686	15.10478769	1.51E-51	1.67E-49	148.6923814	106.0826666	136.0203543	140.5499284	138.2107061	429.5612137	389.8180934	409.1515206	404.0716577	493.1094066
EDWA@DN8481_c0_g2_i5	413.6736507	1.676776306	0.111065749	15.09715034	1.69E-51	1.87E-49	163.2438739	205.066787	197.794588	188.9170672	230.3972552	554.9856065	613.9198734	756.6519772	662.3432339	563.4162446	Glutamate receptor 2 isoform 2
EDWA@DN6125_c0_g1_i5	461.1548462	1.827744022	0.121069784	15.09661584	1.70E-51	1.88E-49	194.6614947	172.4851021	220.8859947	250.396573	175.7654025	618.7488842	625.0593376	744.5928101	730.0831883	878.8696748	Aldolase-type TIM barrel family protein
EDWA@DN599_c0_g1_i1	757.2590804	-1.34846077	0.089415952	-15.08076287	2.17E-51	2.39E-49	1273.366842	1070.689603	1110.847971	1074.58731	907.4160502	418.2027515	454.1623944	390.9294258	410.1752982	462.2131575	Glucose 6-phosphate/phosphate translocator 1 isoform 1
EDWA@DN4987_c0_g1_i9	130.6905888	-2.542523938	0.168794399	-15.06284544	2.84E-51	3.12E-49	217.3322172	228.5890612	236.2386088	235.0426431	199.4913481	38.19492663	27.99410295	37.66663672	57.65212273	28.70422079	Basic helix-loop-helix DNA-binding superfamily protein isoform 1
EDWA@DN7277_c0_g1_i2	213.8101124	-2.066214901	0.137330943	-15.04551595	3.69E-51	4.05E-49	355.3151091	355.436476	363.1368237	328.1678509	323.7161864	115.6752865	72.08258792	65.49115817	92.49589707	66.58374858	Protein kinase superfamily protein
EDWA@DN65510_c1_g1_i1	13516.90875	-3.761220034	0.250165104	-15.0349508	4.33E-51	4.74E-49	28670.10985	25674.49418	23574.43012	25201.31648	22764.71068	1207.798472	1521.722256	1390.233719	2300.294462	2863.977279	Dihydroflavonol-4-reductase
EDWA@DN1219_c0_g2_i1	1009.654103	-1.156223674	0.076961097	-15.02348217	5.15E-51	5.62E-49	1570.730838	1456.804791	1377.397942	1330.03052	1233.615666	593.0050317	667.8586446	608.6905979	581.2509334	677.1560648	S-adenosyl-L-homocysteine hydrolase
EDWA@DN1950_c0_g3_i1	304.3542128	1.634072399	0.108772148	15.02289352	5.20E-51	5.66E-49	146.3235375	154.0870651	173.9840952	119.1263195	148.3804719	468.2683273	482.6727623	481.1532946	482.0138861	387.5323685	Forked1 isoform 2
EDWA@DN2659_c0_g1_i5	319.3734182	1.596271874	0.106340596	15.01093596	6.23E-51	6.76E-49	155.9540588	170.2476438	168.7111724	161.7222087	137.3958601	421.6506174	441.2232657	465.0202811	518.0494688	553.759605	K-box region and MADS-box transcription factor family protein
EDWA@DN16326_c1_g1_i1	202.6523818	-1.872618747	0.124803352	-15.00455487	6.85E-51	7.43E-49	310.4354639	294.3935197	313.4253896	354.5471885	318.6604588	82.92649464	80.75288477	68.30074647	92.48727873	110.5943931	Glycosyl hydrolase family 35 protein
EDWA@DN356_c0_g1_i1	1174.416769	0.98796171	0.065919322	14.98743731	8.87E-51	9.59E-49	780.3966866	815.8328663	834.6439689	754.1818899	751.0655213	1479.581821	1641.190001	1661.615653	1407.90935	1617.74993	DsRNA-binding protein 3 isoform 1
EDWA@DN72_c0_g2_i5	6674.349119	-1.095955105	0.073235439	-14.96481925	1.25E-50	1.34E-48	10746.37083	8588.941285	9546.662425	8544.546223	8044.175263	4475.809856	4429.9539	4086.407605	4040.547592	4240.076215	Bifunctional inhibitor/lipid-transfer protein/seed storage 2S albumin superfamily protein
EDWA@DN4789_c0_g1_i4	259.518524	1.737088443	0.116249482	14.94276282	1.74E-50	1.87E-48	100.9167231	141.1219585	115.131501	136.2823813	105.3779672	338.6247743	419.1430059	399.8210895	413.9750552	424.7907839	D3-type cyclin isoform 3
EDWA@DN3441_c0_g1_i1	253.6935883	-1.692324259	0.113271847	-14.94037845	1.80E-50	1.93E-48	437.4187332	403.577098	403.1977431	362.3819559	331.5415558	116.8515972	121.7427342	103.3898094	137.7071949	119.1274615	Sequence-specific DNA binding transcription factors
EDWA@DN9544_c0_g2_i1	314.9229239	-1.504263763	0.100738661	-14.93233827	2.03E-50	2.17E-48	495.2807206	515.1418962	422.3287547	472.7642485	422.6071277	174.3931028	181.4002736	141.3743512	163.1169402	160.8218231
EDWA@DN65856_c0_g1_i1	115.0318399	-3.104578619	0.207916057	-14.93188481	2.04E-50	2.18E-48	287.9605978	175.1364778	211.4691446	155.3446577	200.8529686	21.47806069	21.17530384	23.67775003	28.67027283	24.55316547
EDWA@DN6152_c1_g2_i3	87.43320301	-2.917060373	0.19558657	-14.91442065	2.66E-50	2.83E-48	185.9960358	158.2985305	132.4180457	150.1673816	145.5649542	18.01764028	21.24957962	20.69141792	23.45458817	18.47385637
EDWA@DN7169_c0_g1_i1	1466.42483	1.210314786	0.081360126	14.87601915	4.72E-50	5.02E-48	744.6806718	875.7968126	980.2549335	907.1928823	917.5277845	1807.395929	2077.623832	2328.239492	2048.501975	1977.033987	GRAS family transcription factor isoform 2
EDWA@DN5220_c0_g1_i1	3986.564985	-0.891361377	0.059931014	-14.8731235	4.93E-50	5.23E-48	5164.353072	5326.783411	5202.065944	5026.999067	5179.33195	2910.828808	2786.880191	2452.381251	2702.58569	3113.440471	Late embryogenesis abundant protein
EDWA@DN22549_c0_g1_i4	1230.700551	-1.638888898	0.110423476	-14.84185209	7.86E-50	8.32E-48	2027.687736	1793.941408	2197.395805	1684.95303	1611.314854	570.5577815	607.8838956	746.4565741	466.5495279	600.2648939	SBP family protein
EDWA@DN2603_c0_g1_i1	363.0446693	-2.110078381	0.142207044	-14.83807221	8.31E-50	8.78E-48	607.8375532	574.1504865	599.5418545	610.7957793	555.6528926	197.6766577	129.4794258	133.4527149	137.6400777	84.21925082	Cysteine proteinases superfamily protein
EDWA@DN16153_c0_g1_i1	75.61555534	-4.462341871	0.300819274	-14.83396262	8.84E-50	9.32E-48	147.5821228	149.1854437	107.2755545	144.6875068	174.9041114	6.139183174	1.923720789	9.473137812	9.867016663	5.117755761	Bifunctional inhibitor/lipid-transfer protein/seed storage 2S albumin superfamily protein
EDWA@DN13163_c0_g3_i1	122.4307499	2.9695232	0.200310051	14.82463402	1.02E-49	1.07E-47	26.64815793	39.37854786	23.75512778	18.13480444	30.1665897	197.2438714	190.4156525	257.3434127	176.0791357	265.1421992	Cytochrome P450
EDWA@DN10562_c1_g1_i6	2706.284856	-1.503466944	0.101494247	-14.81332186	1.20E-49	1.26E-47	4151.857232	3776.93228	3672.734779	4000.772753	4403.449952	1203.886153	1375.186947	1157.524461	1505.208356	1815.29565	Hydroxycinnamoyl CoA shikimate/quinate hydroxycinnamoyltransferase
EDWA@DN1006_c0_g1_i8	303.5084329	1.455913655	0.098309597	14.80947635	1.27E-49	1.33E-47	152.3549393	168.5817426	150.0160413	173.8344457	165.8714954	389.8132998	462.9366911	419.9227271	470.9012429	480.8517035	Alpha/beta-Hydrolases superfamily protein
EDWA@DN3289_c0_g1_i2	1541.207031	0.958289657	0.06471291	14.8083227	1.29E-49	1.35E-47	1152.408756	1065.832401	1090.76039	987.3704222	940.7702736	1957.096993	1986.894264	2119.672613	1949.805821	2161.458381	RING/U-box superfamily protein
EDWA@DN14112_c0_g1_i9	287.3131662	1.435105136	0.096973578	14.79892944	1.49E-49	1.55E-47	153.1762581	139.1985034	164.8563765	163.0241518	155.6779279	422.8283975	381.6050052	397.6802508	436.1423322	458.9424587	Kinase
EDWA@DN66163_c0_g1_i1	1533.763166	-1.102219053	0.074523182	-14.79028428	1.69E-49	1.76E-47	2386.079053	2005.763841	2112.98332	1978.162959	1980.190888	1076.658656	1016.451578	1005.70791	879.1025658	896.5308902	Placental protein 11 precursor
EDWA@DN13970_c0_g2_i2	133.6710342	-2.384808972	0.161259756	-14.78861827	1.73E-49	1.80E-47	251.0524811	218.8904223	260.7677114	210.9788525	180.7928406	31.98414722	48.30507371	47.94601863	45.94984613	40.04294871	GATA transcription factor 9
EDWA@DN73214_c0_g1_i1	85.79920389	-5.862688811	0.396722738	-14.77779883	2.04E-49	2.11E-47	167.4641266	187.1946158	152.979808	171.0957331	165.0392957	2.046037346	3.84700161	0	6.277833607	2.04758699	RAD-like 6
EDWA@DN16302_c0_g1_i2	359.8235042	-2.089623913	0.141405007	-14.77758078	2.04E-49	2.11E-47	505.9871549	621.1262446	698.0971321	615.1525925	473.8120622	93.01082587	173.2682935	133.4401588	136.0624574	148.27812	Caleosin-related family protein
EDWA@DN34497_c0_g1_i1	443.374182	-2.272645513	0.153841997	-14.77259501	2.20E-49	2.27E-47	1010.681269	614.3317939	790.9946456	675.5918037	581.5792827	174.8879112	116.9007935	184.2553857	127.4210895	157.0978452	alternative oxidase 2
EDWA@DN1217_c0_g1_i2	2243.68214	-1.242207071	0.084216885	-14.7500952	3.07E-49	3.16E-47	3568.750934	3054.317789	3192.47368	3055.623401	2898.278451	1215.847553	1382.549017	1159.751027	1307.460826	1601.768726	UDP-glucosyltransferase 74F2
EDWA@DN23357_c0_g2_i1	87.44078071	4.356537469	0.295709565	14.7324875	3.99E-49	4.09E-47	14.90033862	5.044785109	3.234302229	7.460925853	10.04687858	139.8157413	136.2368803	223.6948522	148.0907405	185.8823624	GDSL-like Lipase/Acylhydrolase superfamily protein
EDWA@DN12137_c0_g1_i7	129.7910121	-2.181729545	0.148214859	-14.72004598	4.79E-49	4.91E-47	242.2976337	215.2115722	232.4791639	185.7575928	188.1845868	43.73273521	47.37804127	45.99085429	51.63174992	45.24619082	Phototropin 2 isoform 1
EDWA@DN1613_c0_g1_i1	586.4035506	1.234239559	0.083868892	14.7162974	5.07E-49	5.18E-47	323.8545264	317.9677324	325.9002109	368.9772786	412.1417972	772.7775874	786.6829538	820.1575677	874.6033424	860.9725093	Calcium-dependent lipid-binding (CaLB domain) plant phosphoribosyltransferase family protein isoform 1
EDWA@DN9553_c0_g1_i3	1506.036645	0.94608526	0.064300394	14.71352194	5.28E-49	5.38E-47	1016.87151	1106.678127	994.5763801	946.4261817	1080.468817	1804.909831	2132.362834	2037.856951	1914.21934	2025.996473
EDWA@DN28815_c0_g2_i1	404.6133416	1.348584168	0.091788962	14.69222598	7.23E-49	7.36E-47	237.8154329	218.6800125	212.9226313	220.3260091	250.8213767	529.4660472	524.3414812	634.2400355	582.5464779	634.9739114	NAD(P)-linked oxidoreductase superfamily protein
EDWA@DN17428_c1_g1_i1	407.074179	-1.543233175	0.105070193	-14.68764008	7.74E-49	7.86E-47	483.8312535	631.0031943	656.3673175	632.5119857	627.3921038	170.4047511	218.4354739	203.8285816	221.9255276	225.0416015	Pectin lyase-like superfamily protein isoform 2
EDWA@DN5337_c1_g1_i3	162.0014716	2.620791638	0.178496575	14.68258783	8.33E-49	8.45E-47	38.31678919	68.61050946	25.87554758	49.03011302	44.20733516	306.5743329	286.0038101	276.3232879	302.2152285	222.8577619	SLAC1
EDWA@DN766_c1_g2_i2	1654.471437	0.730125324	0.049802101	14.66053269	1.15E-48	1.17E-46	1241.207147	1193.70063	1282.096537	1257.82498	1247.948914	2111.59198	2068.765375	2165.330929	1964.241457	2012.006424	Uncharacterized protein
EDWA@DN8174_c0_g1_i1	1516.980464	-0.959608556	0.065462946	-14.65880488	1.18E-48	1.19E-46	1997.083624	1849.23878	1997.028929	1989.360006	2184.196627	1000.712139	1010.066275	976.7507229	996.9554687	1168.412069	Rubber elongation factor
EDWA@DN11702_c0_g1_i1	88.22262819	-3.389505867	0.231315826	-14.65315158	1.29E-48	1.29E-46	180.3706193	134.9949859	138.6347997	175.5622009	175.5142494	17.06437575	8.689482621	8.471680011	18.31137801	24.6125104	Amino acid permease 6
EDWA@DN2322_c0_g1_i5	3057.776113	0.956029938	0.065275652	14.64604193	1.43E-48	1.43E-46	1792.008989	2086.361604	2037.00365	2286.6405	2198.744417	3881.779202	4066.69973	4295.143954	4101.984483	3831.3946	Stabilizer of iron transporter SufD / Polynucleotidyl transferase isoform 3
EDWA@DN485_c0_g1_i4	947.0204358	1.113160725	0.076021638	14.64268272	1.50E-48	1.50E-46	647.1096733	519.6165055	589.7297466	607.5374058	629.9444008	1169.431142	1364.306017	1345.919461	1213.266517	1383.34349	Sterol methyltransferase 2
EDWA@DN20625_c0_g1_i2	217.0168607	-2.083454726	0.14236288	-14.63481725	1.68E-48	1.68E-46	359.2942821	389.7875219	336.9650114	331.8001015	338.9125689	97.5911407	86.02983557	58.22497856	107.8406178	63.72254839	Sieve element occlusion e
EDWA@DN154_c0_g1_i1	7517.437907	0.699694534	0.047832897	14.62789372	1.86E-48	1.86E-46	5781.482085	5769.193639	5631.166217	5998.152283	5468.180603	8610.021609	9446.157125	9065.261414	9776.473734	9628.290364	Xylem bark cysteine peptidase 3 isoform 2
EDWA@DN66530_c0_g1_i1	109.1577093	-2.943130754	0.201281209	-14.62198471	2.03E-48	2.03E-46	231.8811056	162.0262406	221.995918	206.1638445	144.2548332	27.19500914	17.37031474	25.44112704	30.65876175	24.58993836	HSP20-like chaperones superfamily protein
EDWA@DN8368_c0_g1_i1	1180.020182	-0.845572214	0.05783792	-14.61968581	2.10E-48	2.09E-46	1469.640956	1541.682471	1502.767309	1508.233096	1556.433133	874.9140146	840.884124	803.0954718	784.9073057	917.6439403	Mevalonate/galactokinase family protein isoform 1
EDWA@DN15198_c0_g1_i10	142.3134928	-2.390149595	0.163534187	-14.6155959	2.23E-48	2.22E-46	192.0411146	276.7822699	274.519181	225.1993368	227.3719138	36.80344318	54.14024782	42.24595052	55.99153491	38.03993542	Beta-Amyrin Synthase isoform 2
EDWA@DN9280_c0_g1_i1	202.1045356	-1.633931365	0.111855097	-14.6075718	2.51E-48	2.49E-46	299.8235842	315.1814992	301.5656525	312.7327621	299.8237357	79.56359162	115.0504503	95.75347638	105.9329466	95.61765781	C2 calcium/lipid-binding plant phosphoribosyltransferase family protein
EDWA@DN10748_c0_g1_i2	311.8065757	-1.523632621	0.104307718	-14.60709383	2.53E-48	2.50E-46	426.0928071	444.0412111	472.3747826	476.4029824	494.1583582	175.9579069	186.2963561	125.2548813	161.6783908	155.808081	NC domain-containing protein-related
EDWA@DN2984_c0_g1_i2	1137.366272	-1.234954959	0.08458099	-14.60085728	2.77E-48	2.73E-46	1882.321731	1600.759451	1562.871378	1532.766481	1404.022504	655.9874787	657.6229348	602.0414734	742.6571458	732.6121433
EDWA@DN2968_c0_g1_i4	1087.467356	-1.001363148	0.068619915	-14.59289396	3.12E-48	3.07E-46	1578.933283	1365.58409	1421.838855	1478.535523	1406.71806	744.8903306	737.7729077	628.5519823	737.3153103	774.5332214	Expansin A4
EDWA@DN165_c0_g1_i2	2165.354033	-1.375952695	0.094318725	-14.58833013	3.33E-48	3.27E-46	3496.548998	2780.234066	3061.458445	3105.808471	3186.320351	1076.394019	1217.564135	1002.824532	1221.912778	1504.474536	Stress responsive A/B Barrel Domain
EDWA@DN8024_c0_g1_i2	1528.646295	-0.69306963	0.047540095	-14.5786338	3.84E-48	3.76E-46	1934.856324	1884.20724	1906.011062	1784.781395	1934.797301	1166.328876	1167.65428	1153.291945	1183.948731	1170.585798	Glycosyl hydrolases family 32 protein
EDWA@DN2678_c0_g1_i5	854.6372639	-1.064367144	0.073013271	-14.5777217	3.89E-48	3.81E-46	1089.776903	1247.211084	1177.401678	1156.598175	1109.35575	512.7220956	610.9311552	523.9863111	514.0112126	604.3782747	Plant invertase/pectin methylesterase inhibitor superfamily isoform 1
EDWA@DN4472_c0_g1_i5	589.7833716	-1.623164023	0.111429784	-14.5666981	4.57E-48	4.46E-46	891.7919672	830.8115149	836.4551026	925.7160924	968.1086032	226.2958895	288.9758614	237.6697568	344.7207501	347.2881775	OPC-8:0 CoA ligase1 isoform 4
EDWA@DN19546_c0_g2_i1	185.7543509	2.315606981	0.159012932	14.56238154	4.87E-48	4.74E-46	74.14655721	71.46632618	52.5709662	53.14681382	59.11749396	236.5462623	354.1940515	314.6532376	268.6885589	373.0132418	Homeobox-leucine zipper protein ATHB-51
EDWA@DN9311_c0_g1_i2	410.2302722	1.379382517	0.094820705	14.54727132	6.08E-48	5.90E-46	211.2450828	232.6130036	232.0117184	228.6693707	234.2924508	524.7687048	595.5501951	535.1199394	616.360034	691.6722223	Basic helix-loop-helix DNA-binding superfamily protein isoform 1
EDWA@DN72553_c0_g2_i1	523.5282062	-1.867088726	0.128481144	-14.53200579	7.60E-48	7.36E-46	963.7906844	778.1656018	737.7417937	822.6459232	804.8644118	301.5230949	216.8101653	196.6145116	163.8134189	249.3124561	response to low sulfur 2
EDWA@DN1006_c0_g1_i5	616.8237247	1.033114301	0.071105218	14.52937386	7.89E-48	7.64E-46	379.3136262	381.5922373	401.5082523	419.1374183	443.3454427	806.4588747	850.5024572	786.2739467	881.1947161	818.9102753	Alpha/beta-Hydrolases superfamily protein
EDWA@DN9000_c0_g1_i2	335.9808105	-1.729274154	0.119045396	-14.52617415	8.27E-48	7.99E-46	441.5535396	534.0471135	563.3663211	539.5738947	502.5845737	170.5321265	169.9436232	107.2867271	169.8844408	161.0357449	Protein of unknown function (DUF567)
EDWA@DN18675_c0_g1_i2	138.9070261	-2.231710884	0.153891283	-14.50186682	1.18E-47	1.14E-45	275.2530668	233.9100583	216.3734983	221.5139877	197.7589506	49.05423935	61.81579385	39.50324369	42.57294681	51.31447558	Haloacid dehalogenase-like hydrolase superfamily protein isoform 1
EDWA@DN6725_c0_g1_i3	497.1698846	-1.121345935	0.07735993	-14.49517775	1.30E-47	1.25E-45	719.077434	677.8361905	654.0380427	723.4862683	631.7510752	299.8782961	347.7919035	314.9477164	300.0104313	302.8814884	GDSL-like Lipase/Acylhydrolase superfamily protein isoform 1
EDWA@DN6030_c0_g2_i2	268.5381612	-1.391194274	0.096000042	-14.49160076	1.37E-47	1.31E-45	409.513264	417.1070109	354.3425281	375.5985267	388.2495598	145.3265634	145.0035406	150.2386371	161.2344125	138.7675693	Vacuolar import/degradation
EDWA@DN17914_c0_g1_i1	81.65624562	-3.587912697	0.247595919	-14.49100094	1.38E-47	1.32E-45	132.9866593	155.3495762	168.116259	137.4640091	160.7143215	15.98929781	3.864505302	15.98120307	19.93587697	6.160747956
EDWA@DN2997_c0_g1_i15	174.1801729	-1.857772138	0.128264239	-14.4839446	1.53E-47	1.46E-45	258.7807459	255.3402593	309.6030109	238.8290267	302.5128506	79.81636869	72.47693559	65.77388153	79.57028607	79.0983641	Kinase superfamily protein isoform 4
EDWA@DN1478_c0_g2_i4	643.2854341	0.990400852	0.068408754	14.47769183	1.68E-47	1.60E-45	419.1739501	446.8822225	414.9023059	434.7698893	436.9420615	871.4167305	833.767019	814.1012856	823.4383964	937.4604807	TPX2 family protein
EDWA@DN1222_c0_g1_i2	2735.743627	-1.488109531	0.102803004	-14.47535061	1.73E-47	1.65E-45	5122.876678	3788.471742	4227.460349	3996.023601	3032.843784	1530.983909	1420.101437	1397.605624	1344.760386	1496.308761
EDWA@DN44337_c0_g1_i1	880.798778	0.996696136	0.068928712	14.45981081	2.17E-47	2.06E-45	631.8588135	579.4659082	637.9054937	566.3277902	525.7931611	1092.487086	1197.48016	1150.737829	1187.783069	1238.148469	UDP-Glycosyltransferase superfamily protein
EDWA@DN10871_c0_g1_i3	306.9898973	-1.620638644	0.112185774	-14.44602632	2.66E-47	2.52E-45	492.235677	470.4193451	495.3891149	457.5214586	402.1182865	172.4679726	144.9705996	130.5784647	178.8464318	125.3516216	Sec14p-like phosphatidylinositol transfer family protein isoform 1
EDWA@DN71394_c0_g1_i1	2785.060076	-1.005407806	0.069638619	-14.43750359	3.01E-47	2.84E-45	3792.357074	3850.006248	3629.312763	3585.064693	3732.438339	2166.188497	1889.759887	1614.383668	1854.902933	1736.18666
EDWA@DN8817_c0_g1_i1	613.9375358	1.017116103	0.070454554	14.43648494	3.05E-47	2.88E-45	429.5553465	386.7118339	383.3095302	417.0934587	413.2752142	831.8527401	760.6904499	834.9693922	800.1775006	881.7398918	Bidirectional amino acid transporter 1
EDWA@DN2053_c0_g1_i3	826.5926207	-1.070178193	0.074131143	-14.43628337	3.06E-47	2.88E-45	1147.815219	1072.745181	1080.728849	1038.38267	1258.173537	565.8546394	567.229693	529.0523097	481.0584275	524.8856815	Rhamnose biosynthesis 1
EDWA@DN3801_c0_g1_i1	287.5212821	-1.551642128	0.107508949	-14.43267877	3.22E-47	3.03E-45	446.6629066	363.2389648	459.9122044	428.1835523	446.6760667	152.1835821	147.632966	124.4017075	170.0729514	136.247919	Plasma membrane ATPase 4 isoform 2
EDWA@DN194_c0_g1_i2	4959.044107	-1.034506574	0.071722962	-14.42364546	3.67E-47	3.45E-45	6826.886002	6909.971738	7038.128106	6250.822587	6295.922183	3000.077197	3534.075229	2861.598949	3178.592758	3694.366319	Annexin 1
EDWA@DN8776_c0_g1_i1	93.64855653	-2.565501097	0.178025439	-14.41086795	4.42E-47	4.14E-45	157.5732142	155.8913185	174.5895376	158.2077944	155.1618911	16.14959026	25.08305131	30.17112948	29.86560314	33.79243534	C2H2-like zinc finger protein
EDWA@DN3015_c1_g1_i2	370.4909494	-1.799150153	0.125257376	-14.3636264	8.75E-47	8.18E-45	705.9635662	504.86086	594.6338414	589.6408859	482.5605369	168.4866247	184.4335952	124.2174642	165.4731548	184.6389644	Indole-3-acetic acid inducible 14 isoform 1
EDWA@DN15215_c0_g2_i1	70.19569573	-3.777462401	0.263054776	-14.35998409	9.22E-47	8.60E-45	117.1779674	162.5126111	118.6989017	115.1686651	140.7270985	10.96942111	11.59714118	3.75797726	12.10067604	9.246497878	Uncharacterized protein
EDWA@DN60983_c0_g1_i1	200.1214783	-1.950070593	0.135813874	-14.35840487	9.44E-47	8.79E-45	359.4295824	284.4981505	332.6123106	296.0159929	316.5747521	86.82945516	99.18367423	57.72706909	74.27158322	94.07221288	Gohir.D07G188200.1.p
EDWA@DN16315_c0_g1_i3	2833.308334	-0.88323169	0.061565628	-14.34618168	1.13E-46	1.05E-44	3889.911289	3700.257615	3439.75006	3787.552754	3556.168877	1962.860496	2037.180385	1771.97319	2198.496529	1988.932141	UDP-D-glucuronate 4-epimerase 1
EDWA@DN71370_c3_g1_i1	31152.015	-1.061703015	0.074035655	-14.34042853	1.22E-46	1.13E-44	48318.9469	40403.14884	45743.22398	38260.87072	37893.22326	18784.52241	20434.52176	19084.28814	20274.89965	22322.50436	Peroxidase superfamily protein
EDWA@DN4697_c0_g1_i7	170.8569636	-2.089430308	0.145758693	-14.33485898	1.33E-46	1.23E-44	283.6800912	293.8972617	307.8966952	281.7026948	216.2559461	71.66504013	77.33567436	70.42354358	54.31673094	51.395958	Calmodulin-binding protein isoform 2
EDWA@DN1699_c0_g1_i2	2182.569032	0.811073391	0.056588902	14.3327289	1.37E-46	1.26E-44	1689.315251	1607.369782	1542.83698	1548.834319	1534.382271	2729.015183	2904.489186	2903.243749	2511.436879	2854.76672	3-deoxy-d-arabino-heptulosonate 7-phosphate synthase isoform 3
EDWA@DN1600_c0_g1_i2	2031.369176	-0.76751309	0.053559448	-14.33011564	1.42E-46	1.31E-44	2537.931261	2591.364713	2502.889526	2568.115611	2597.70782	1590.052616	1515.431942	1502.110439	1567.226668	1340.861159	UDP-glucose pyrophosphorylase 2
EDWA@DN9471_c0_g1_i6	67.51904338	-5.019894111	0.350621686	-14.31712387	1.71E-46	1.57E-44	147.4122944	128.4294003	119.4155119	131.3573255	128.8341262	0	7.709823211	3.779334365	6.208028791	2.044589132	KNOTTED1-like homeobox gene 6
EDWA@DN3338_c0_g1_i1	626.1414503	0.971067176	0.067882544	14.30510885	2.03E-46	1.87E-44	410.1251266	421.8548325	436.8718661	441.2624348	405.9132018	843.8298358	812.7216415	869.3217446	855.9070439	763.6067752	Mtn21-like protein
EDWA@DN7212_c0_g1_i6	789.2794152	-0.944297859	0.066012835	-14.30476148	2.04E-46	1.87E-44	1000.57671	1096.803609	968.2588085	1079.778449	1046.959237	548.1637652	568.154206	499.0538909	521.2043844	563.8410928	NAD(P)-binding Rossmann-fold superfamily protein
EDWA@DN385_c0_g3_i1	182.3930252	-2.082040052	0.145579847	-14.30170522	2.14E-46	1.95E-44	259.9558247	311.9229135	311.8959267	274.0787226	317.6645774	50.84729816	57.02108476	93.00412881	67.39872752	80.14104743	Eukaryotic aspartyl protease family protein
EDWA@DN4738_c0_g1_i8	321.0891402	1.340433532	0.093727518	14.30138722	2.14E-46	1.96E-44	179.0497527	178.7054092	201.888697	193.0667158	156.8534252	435.4351016	473.6060392	428.3093038	469.6938747	494.2830827	DEA(D/H)-box RNA helicase family protein
EDWA@DN3021_c0_g1_i2	597.1478425	-2.046262164	0.143181276	-14.29140887	2.48E-46	2.26E-44	1250.117029	944.218327	980.7122843	888.7377294	744.3225508	277.7984434	270.5176225	192.7113728	253.9466852	168.3963807	MBOAT (membrane bound O-acyl transferase) family protein
EDWA@DN7990_c0_g2_i2	92.21241519	-2.593179235	0.181461743	-14.29050105	2.51E-46	2.28E-44	173.6426356	150.4024934	161.8680543	146.0965033	158.8237947	34.90064567	16.42942625	28.18434653	25.0637143	26.71253786	Trichome birefringence-like 19
EDWA@DN257_c1_g1_i6	948.6247115	-0.826778529	0.057920717	-14.27431449	3.16E-46	2.87E-44	1248.504659	1133.498232	1189.094311	1241.396554	1253.698652	701.0346768	646.8124012	690.8926714	686.2551809	695.0597761	P-loop containing nucleoside triphosphate hydrolases superfamily protein
EDWA@DN4945_c1_g1_i1	132.2419084	-2.558921103	0.179521922	-14.25408701	4.23E-46	3.83E-44	208.9203085	235.2608933	229.9914184	189.8814343	266.4706392	37.85525851	52.19507752	20.66266922	43.15721972	38.02416565	Plant invertase/pectin methylesterase inhibitor superfamily
EDWA@DN8463_c0_g1_i2	523.2766452	-1.56651945	0.109907284	-14.2530994	4.29E-46	3.88E-44	812.2765771	818.3668355	835.7474874	825.0837796	621.9922494	211.6312464	260.8954902	256.559615	321.1145091	269.0986619	Cytochrome P450
EDWA@DN9142_c0_g2_i1	1768.987313	-1.295256656	0.090931423	-14.24432409	4.86E-46	4.39E-44	2274.743818	2430.846027	2555.754065	2474.253094	2832.936278	1236.170149	983.8690695	848.2870269	1101.570756	951.442842	UDP-glucose 6-dehydrogenase family protein
EDWA@DN29303_c0_g1_i1	122.1441756	2.960664008	0.207934063	14.23847521	5.29E-46	4.76E-44	29.77055668	17.1437684	36.61746512	26.63104592	29.11921508	170.060672	180.6381356	255.7751512	194.424367	281.2613791	Aquaporin
EDWA@DN1188_c0_g1_i3	800.5656652	-1.166483024	0.082215071	-14.18818964	1.08E-45	9.75E-44	1133.453498	1120.362273	1139.467478	1098.051228	1047.117199	581.7407353	414.0364705	515.2987285	503.1719646	452.9570777	Dual specificity protein phosphatase 1
EDWA@DN3939_c0_g1_i6	1375.765118	0.764041174	0.053856871	14.18651243	1.11E-45	9.96E-44	1065.617066	978.9060607	1054.64433	938.1197664	1061.722431	1708.275014	1749.20609	1766.425794	1735.948561	1698.78607	Uncharacterized protein isoform 1
EDWA@DN5387_c0_g2_i1	2071.33365	-0.821834958	0.058007625	-14.16770565	1.45E-45	1.30E-43	2654.592058	2719.94695	2680.530539	2582.453216	2593.320069	1588.301335	1536.401074	1504.560136	1552.40491	1300.82621	Leucine-rich receptor-like protein kinase family protein
EDWA@DN4189_c0_g1_i1	1691.299273	-1.286091521	0.090875319	-14.15226419	1.81E-45	1.62E-43	2441.69188	2400.776298	2425.928407	2291.770036	2433.921222	1261.109241	982.4921375	869.5077265	975.7160705	830.0797125	P-loop containing nucleoside triphosphate hydrolases superfamily protein isoform 1
EDWA@DN9572_c0_g2_i1	310.2457773	-1.399066552	0.098863923	-14.15143676	1.83E-45	1.63E-43	503.1610865	435.343295	450.8782821	458.6557844	402.4067709	149.4736649	158.0517439	176.6850353	189.9222491	177.8798613	Lsd one like 1 isoform 1
EDWA@DN13303_c0_g1_i1	108.546996	2.574205629	0.182056028	14.13963418	2.16E-45	1.93E-43	21.21823929	35.25838777	39.75995783	27.66300939	32.09246367	183.7191976	191.1645659	226.8621209	165.706059	162.0259585	Alpha/beta-Hydrolases superfamily protein
EDWA@DN128_c0_g1_i4	1585.218151	-0.91784099	0.064917927	-14.13848269	2.20E-45	1.95E-43	2306.481043	2182.945816	2036.75733	1992.67614	1846.187775	1114.285834	1108.142233	1098.951764	1044.50621	1121.247365	ATP citrate lyase (ACL) family protein
EDWA@DN5944_c0_g1_i1	505.363306	-1.294837278	0.091642377	-14.12924158	2.51E-45	2.22E-43	591.8936028	757.4700996	708.7083239	704.2598588	827.8113596	299.5957605	290.0093367	302.3505936	293.9949536	277.5391705	Epsin N-terminal domain-containing protein / clathrin assembly protein-related
EDWA@DN14115_c0_g2_i1	334.5286621	2.049971575	0.145090898	14.12887788	2.52E-45	2.23E-43	191.8667371	130.2521199	117.6958604	128.0103843	83.46089817	589.7392517	536.4501884	528.7749684	533.4162052	505.6200077	Sucrose-proton symporter 2 isoform 1
EDWA@DN3784_c0_g3_i2	2313.064179	-0.748567232	0.052981233	-14.12891312	2.52E-45	2.23E-43	2738.643614	2885.796136	2975.965939	2811.962973	3087.874655	1759.229061	1744.383889	1598.114885	1805.775612	1722.895022	Lung seven transmembrane receptor family protein
EDWA@DN2383_c0_g1_i2	557.5949685	-1.234847149	0.087408292	-14.1273456	2.58E-45	2.27E-43	828.1793769	788.5595557	759.0416989	776.5725174	762.1855062	301.8702175	387.5921773	293.9803302	373.7817172	304.1865877	Transmembrane amino acid transporter family protein isoform 1
EDWA@DN1005_c0_g1_i5	630.2456292	-1.056111683	0.074790402	-14.120952	2.82E-45	2.48E-43	842.2475209	786.1504718	901.7073046	879.5449724	845.1580064	426.1211525	441.6106202	363.6606964	385.8653073	430.3902399	Signal peptide peptidase-like 4
EDWA@DN17672_c0_g2_i1	144.9474127	1.877419701	0.133081152	14.10732976	3.42E-45	3.01E-43	63.87167951	72.65219527	67.93460748	56.49635795	49.23543101	222.631027	240.6005963	234.0106902	218.1402538	223.9012885	Gibberellin 20-oxidase
EDWA@DN11267_c0_g1_i7	85.6676498	-2.978340805	0.211213259	-14.10110721	3.74E-45	3.28E-43	191.3736828	120.0037737	142.1554792	153.3910131	153.6250985	19.00817361	14.4895324	16.9266552	25.17347594	20.52961348	Dof-type zinc finger DNA-binding family protein
EDWA@DN10192_c0_g6_i1	662.8181339	-1.088344715	0.077193807	-14.09886055	3.86E-45	3.38E-43	906.4059584	892.951887	898.9525332	879.3731581	929.8617996	463.9454779	476.0767675	363.2682939	420.0035051	397.3419583	Rapid alkalinization factor 1
EDWA@DN18032_c0_g4_i4	203.5656332	2.234510141	0.158582235	14.09054512	4.34E-45	3.79E-43	48.99669203	96.89708976	52.86943317	78.90734904	78.4005575	405.9371047	303.4509681	338.2345431	331.9790276	299.9835667	Auxin-responsive GH3 family protein
EDWA@DN1005_c0_g1_i3	1907.945796	-0.682692346	0.048463266	-14.08680036	4.58E-45	3.99E-43	2389.905158	2395.071633	2279.508619	2414.118105	2278.63621	1386.589898	1456.645995	1530.881238	1510.345812	1437.755289	Signal peptide peptidase-like 4
EDWA@DN5026_c0_g1_i2	1523.614821	-0.887217266	0.063039979	-14.07388267	5.50E-45	4.78E-43	1823.934985	1990.771436	2061.608487	1958.213631	2056.11722	1099.583213	1043.103389	983.0407083	1187.673177	1032.101964	YELLOW STRIPE like 6
EDWA@DN11640_c0_g1_i2	866.4429967	-0.967680922	0.06877401	-14.07044497	5.77E-45	5.01E-43	1249.638099	1098.720486	1234.563924	1043.458686	1106.295097	587.4575155	606.0876488	588.7999293	556.3553186	593.053262	Acyl-activating enzyme 7
EDWA@DN3953_c0_g1_i6	592.257819	-1.756050534	0.12488265	-14.06160535	6.54E-45	5.67E-43	1046.375879	928.3096538	774.1970591	984.9262726	835.9725204	235.630055	238.664985	214.2802655	321.1882997	343.0331998	Uncharacterized protein
EDWA@DN1944_c0_g1_i9	683.956072	1.112341869	0.07913486	14.0562815	7.05E-45	6.10E-43	395.2723234	421.2651541	455.9821287	468.0818143	422.2806797	881.0891703	906.7194091	918.6464786	890.1740694	1080.049493	RHO-related protein from plants 9
EDWA@DN19089_c0_g1_i1	318.7567456	1.599764457	0.113976624	14.0358997	9.40E-45	8.12E-43	204.3374285	137.8684375	136.1905934	153.0226874	159.275003	469.4205116	505.6603769	435.3406902	448.5641312	537.8875965
EDWA@DN3727_c1_g1_i1	2493.688486	-0.803594813	0.057267313	-14.03234716	9.88E-45	8.52E-43	3123.059767	3062.875557	3122.575702	3145.059791	3398.743109	1697.46686	1781.908672	1821.112544	1755.383214	2028.699646
EDWA@DN30615_c0_g1_i2	167.9132434	-2.128247012	0.151824214	-14.01783648	1.21E-44	1.04E-42	288.4870858	252.2645669	252.3285421	293.1414799	280.3405153	46.92223439	66.67245441	43.23089056	73.57905385	82.16561045	NAD(P)-binding Rossmann-fold superfamily protein
EDWA@DN221_c0_g2_i3	835.3593978	-4.102188044	0.292732408	-14.01344001	1.29E-44	1.11E-42	1831.200266	1752.844265	1711.62587	1419.03747	1178.939974	162.0122416	90.80584808	48.89421456	83.29342361	74.94040442	Phosphate-responsive 1 family protein
EDWA@DN1670_c0_g1_i4	294.4029012	-2.143627945	0.152973661	-14.01305248	1.30E-44	1.11E-42	523.178398	443.7490227	555.797014	506.0263644	372.552326	127.0183106	98.53300229	142.9243855	102.3908836	71.85930447	Major facilitator superfamily protein isoform 1
EDWA@DN8864_c0_g3_i2	109.8335504	3.766000917	0.268858958	14.00734773	1.41E-44	1.20E-42	21.19746803	13.08928951	19.32332433	15.95049446	6.013907389	172.9573958	147.6836968	314.5582193	177.4311555	210.1305526	GDSL-like Lipase/Acylhydrolase superfamily protein
EDWA@DN24774_c1_g2_i1	116.2465974	2.486258036	0.177727888	13.9891272	1.82E-44	1.55E-42	34.0404037	43.37421834	28.01585071	36.22832709	34.14941075	170.920362	199.0160278	252.893919	170.8014848	193.0259701	AP2/B3-like transcriptional factor family protein
EDWA@DN8124_c0_g1_i1	77.90946826	-3.892912062	0.27849739	-13.97827126	2.12E-44	1.80E-42	182.2777145	163.5743211	106.9006677	133.3459168	144.8015725	5.976853272	8.699242331	9.391988433	18.98793609	5.138469907	Aldehyde dehydrogenase 2B4 isoform 1
EDWA@DN3683_c0_g1_i2	3984.212627	1.044595537	0.074733189	13.97766574	2.13E-44	1.82E-42	2288.774273	2590.44442	2384.33894	2884.97788	2859.20125	5245.067659	5377.556147	4776.718597	5672.755982	5762.291126	Ribulose bisphosphate carboxylase/oxygenase activase
EDWA@DN9490_c0_g1_i1	115.3135377	-2.469336426	0.176780468	-13.96837814	2.43E-44	2.07E-42	229.0780481	178.681389	232.0526215	172.7734383	163.8661755	44.85923784	38.65912815	31.93956478	29.37366906	31.85210466
EDWA@DN55_c0_g2_i9	2277.195183	-0.689226454	0.049390108	-13.95474679	2.94E-44	2.50E-42	2888.749956	2895.427247	2792.324222	2712.346724	2767.054099	1786.774542	1792.528877	1624.880614	1823.538846	1688.326701	Beta-galactosidase 3 isoform 1
EDWA@DN8197_c0_g1_i3	85.74395438	3.19370769	0.229287654	13.92882539	4.23E-44	3.58E-42	15.94524173	9.075199223	10.76757969	27.69309741	21.08386952	157.1093895	174.8334399	170.220024	142.411032	128.3006708	AP2/B3-like transcriptional factor family protein
EDWA@DN1715_c0_g1_i2	1813.861836	-0.7729785	0.055506249	-13.92597247	4.41E-44	3.72E-42	2300.351525	2188.586141	2321.586635	2443.34683	2190.569255	1329.844642	1354.999819	1265.375235	1446.246563	1297.711712
EDWA@DN12733_c0_g1_i6	341.8915919	-1.419445375	0.10193981	-13.92434783	4.51E-44	3.80E-42	541.1202417	510.2219237	476.8104229	450.4938086	510.1867711	213.7244964	186.6075712	203.6822624	179.0240484	147.0443729	Uncharacterized protein isoform 3
EDWA@DN22315_c0_g1_i1	436.7237633	1.258527589	0.090512161	13.90451383	5.95E-44	5.01E-42	214.3365402	289.842102	258.1724175	266.7477449	257.479651	596.3200377	580.0022965	599.1008625	611.4246415	693.8113393	Prefoldin chaperone subunit family protein
EDWA@DN3985_c0_g2_i1	271.962196	-1.495251045	0.107563605	-13.90108709	6.24E-44	5.25E-42	388.8739786	353.8482288	431.5639819	404.6345361	427.5829008	133.2009559	147.7697971	147.6842574	118.2253258	166.2379972	BZIP transcription factor family protein
EDWA@DN2138_c0_g2_i2	903.9727047	1.285990137	0.092530134	13.8980684	6.51E-44	5.46E-42	494.3705534	557.2371292	414.4466052	602.5659474	559.9522736	1112.553134	1326.966829	1299.203719	1352.124104	1320.306752	Glucan endo-1
EDWA@DN18088_c0_g1_i1	96.74620424	5.00886287	0.360440449	13.89650602	6.65E-44	5.57E-42	10.57806919	5.029533088	4.285447942	6.371704715	3.003509323	189.6733556	157.2636784	314.8771716	117.6398331	158.7397395	CASP-like protein XL3
EDWA@DN10443_c0_g1_i1	344.1406415	-1.371731914	0.098714392	-13.89596681	6.70E-44	5.60E-42	555.5223502	523.6401402	459.5914753	473.2759104	471.1604705	163.8361326	201.750604	180.7998562	220.1262868	191.7031888	IQ-domain 12
EDWA@DN1120_c1_g1_i7	521.51854	-1.296869054	0.093404816	-13.88439178	7.88E-44	6.58E-42	762.0551416	607.9025545	797.2652763	814.5171613	724.9177651	319.005238	291.1909532	266.1283072	315.0356668	317.1673364	Plasma membrane intrinsic protein 1
EDWA@DN176_c0_g1_i5	2137.966868	-0.770008707	0.055474643	-13.88037238	8.33E-44	6.94E-42	2934.903673	2652.814186	2758.360729	2473.048121	2656.703665	1645.27324	1541.196591	1563.830476	1528.713048	1624.824947	Phosphate transporter 3
EDWA@DN60_c1_g1_i1	523.4867288	1.229481113	0.088627353	13.87247918	9.30E-44	7.74E-42	272.0998176	344.4865696	326.1630588	310.3533373	311.9715922	786.6712873	768.6503825	733.4003261	760.7400719	620.3308443	Eukaryotic aspartyl protease family protein
EDWA@DN10300_c0_g2_i1	140.9915474	-1.992822328	0.143734567	-13.86460039	1.04E-43	8.62E-42	261.1998703	209.6211773	224.7759699	238.4345277	192.6423582	51.13267014	67.59642136	51.75288554	52.23411232	60.52548156
EDWA@DN3952_c0_g1_i6	935.3605113	-1.237145992	0.089329226	-13.84928598	1.28E-43	1.07E-41	1179.134096	1404.397419	1252.621056	1378.060096	1353.235526	679.2205984	488.8945067	563.9644147	562.1797005	491.8976997	Nucleotide-sugar transporter family protein
EDWA@DN1184_c0_g1_i1	98.84853156	-4.110026416	0.296781306	-13.84867014	1.30E-43	1.07E-41	298.4870936	153.1593749	198.6772502	146.9115544	137.2805146	17.3785769	7.701517625	11.36223109	13.43483535	4.092366906
EDWA@DN8390_c0_g1_i1	144.472869	-1.99753292	0.144248669	-13.847843	1.31E-43	1.08E-41	215.3065993	221.5945551	227.7505312	222.3342158	267.7302699	69.30227406	45.37442005	66.84356665	47.9964151	60.49584309	Indole-3-acetic acid 7 isoform 1
EDWA@DN45534_c0_g1_i1	120.6839929	-2.273477717	0.164252691	-13.84134225	1.44E-43	1.18E-41	195.0976085	182.3700476	192.3656079	186.1002502	244.0056723	54.09769683	34.66451257	43.52191014	42.93212696	31.68449578
EDWA@DN2206_c2_g1_i1	699.9351814	1.50792931	0.109098729	13.82169462	1.89E-43	1.55E-41	298.2349987	323.9965959	376.5524201	392.3998862	429.1881144	873.7400745	1033.08141	1073.904593	956.2093291	1242.044392	Growth-regulating factor 3 isoform 2
EDWA@DN1351_c0_g1_i5	2081.064209	-0.699885113	0.050657986	-13.81588916	2.04E-43	1.68E-41	2561.79883	2623.882455	2575.642737	2422.232349	2697.488124	1659.37783	1616.977486	1547.077861	1614.150674	1492.01374	Eukaryotic aspartyl protease family protein isoform 2
EDWA@DN2984_c0_g1_i4	528.7449844	-1.140477959	0.082560685	-13.81381417	2.10E-43	1.73E-41	698.5011045	700.3702534	753.9394807	734.5533164	751.6982031	350.277575	295.6955138	326.0730275	381.539463	294.8019066	FASCICLIN-like arabinogalactan 2
EDWA@DN32004_c0_g1_i1	272.3595468	-2.370222505	0.171608695	-13.8117856	2.16E-43	1.77E-41	298.5111219	450.3671796	571.3043408	447.0129667	514.8937076	63.7373342	110.1944145	72.31310253	91.4571562	103.8041438	At1g12570 [Source:UniProtKB/TrEMBL;Acc:Q66GI5]
EDWA@DN5573_c0_g1_i2	84.63075257	3.7004371	0.26795781	13.80977515	2.23E-43	1.82E-41	4.257715489	8.072098064	18.32981181	10.65913363	19.09028058	156.7643753	177.7891615	188.908634	151.5174406	110.9188747	AP2/B3-like transcriptional factor family protein
EDWA@DN3485_c0_g2_i2	476.0284263	-1.323482742	0.095850604	-13.80776626	2.29E-43	1.87E-41	642.4866171	730.1157552	748.4842849	594.5350135	685.7069282	233.1691905	253.8799645	266.4839343	291.7200023	313.702573	Beta-6 tubulin
EDWA@DN2814_c0_g1_i10	549.7837115	-2.013406613	0.145824603	-13.80704338	2.31E-43	1.88E-41	632.1134799	878.0184674	964.1795061	845.4188271	1086.953355	236.4014388	236.6181647	269.0446522	198.2515639	150.8376605	UDP-glucose 6-dehydrogenase family protein
EDWA@DN45181_c0_g1_i1	109.7195444	-2.930706223	0.212268138	-13.80662332	2.32E-43	1.89E-41	230.8648405	183.5949537	206.9123188	191.8102453	157.7009279	31.97859561	15.45802121	20.68155691	40.73853119	17.45545254	Heat stress transcription factor A-2c
EDWA@DN11813_c0_g1_i1	967.9203115	-0.904955669	0.065576513	-13.79999675	2.55E-43	2.07E-41	1337.656881	1256.543035	1353.799562	1135.397452	1226.34813	641.8442886	659.3154042	675.7928206	681.5959794	710.9095617	metacaspase 4
EDWA@DN2554_c1_g1_i4	909.8638073	1.267240809	0.091843813	13.79778095	2.63E-43	2.13E-41	591.754157	528.1483856	540.0436189	546.2629106	464.6389041	1534.407882	1261.468427	1345.70665	1141.223431	1144.983707	Protein of unknown function
EDWA@DN61634_c0_g1_i1	255.7547297	-1.494238255	0.108401619	-13.78427984	3.17E-43	2.56E-41	419.2311994	358.7048928	370.8893876	403.3326823	336.0448473	150.4887122	136.145436	126.1136017	143.7729297	112.8236076	hypothetical protein
EDWA@DN17150_c0_g1_i1	649.4052268	-0.911939122	0.066165088	-13.78278405	3.24E-43	2.61E-41	881.5913895	856.7701114	855.2343637	823.0601521	825.1557286	438.3812825	469.9033884	468.3745753	467.3525664	408.2287105	Cadmium/zinc-transporting ATPase 3 isoform 2
EDWA@DN1011_c0_g1_i8	800.2015952	-0.899789577	0.065290585	-13.78130672	3.30E-43	2.66E-41	1093.255984	1015.106133	1093.409066	1021.190849	986.7109233	557.0887627	603.9152322	513.1350867	552.2916325	565.9122829	DNA glycosylase superfamily protein isoform 1
EDWA@DN6677_c2_g1_i1	2504.122089	-0.892353108	0.064775707	-13.77604582	3.55E-43	2.86E-41	3543.988728	3120.358091	3582.505516	2943.567044	3083.444289	1718.727731	1866.568842	1737.337227	1683.083211	1761.640207	Plant neutral invertase family protein isoform 1
EDWA@DN26102_c1_g4_i3	236.5993999	-1.56562805	0.113659001	-13.77478279	3.61E-43	2.90E-41	333.09474	332.9390433	371.9055631	382.6168403	349.61096	106.8773589	121.7405293	116.5526457	148.990614	101.6657041	Cyclic nucleotide-regulated ion channel family protein isoform 1
EDWA@DN4471_c0_g1_i2	199.2161588	-2.617350623	0.190027169	-13.77356005	3.68E-43	2.95E-41	495.9468504	283.510885	335.2743942	293.1006539	306.4222329	43.94525128	55.07389727	56.39483607	81.41442481	41.07816221
EDWA@DN65_c0_g1_i1	10683.54568	0.973518346	0.070694748	13.7707309	3.82E-43	3.06E-41	7207.353397	7225.723273	6712.290051	7356.146998	7546.444497	13131.74188	14253.31011	12742.80336	13795.53527	16864.10798	Histone superfamily protein
EDWA@DN3813_c0_g1_i2	562.1526536	-1.597040178	0.116014031	-13.76592266	4.09E-43	3.27E-41	1067.523291	787.9017384	840.4687335	771.2527576	757.1089593	299.5496366	302.7862602	310.433648	213.3362466	271.1652647	Glutathione S-transferase TAU 8
EDWA@DN3067_c0_g1_i2	216.3678043	-1.593487099	0.115774555	-13.76370741	4.21E-43	3.36E-41	352.6565933	336.6672034	322.773732	339.6302352	273.9737174	115.2243447	89.81516464	111.0125521	118.2946805	103.6298196	EMB3135
EDWA@DN3801_c0_g2_i2	121.5610353	-2.190753217	0.159175024	-13.76317193	4.24E-43	3.38E-41	213.7721098	183.5653022	221.9247511	192.8401983	185.7911575	50.99368767	30.91354329	42.30986162	55.51416426	37.98557718	Plasma membrane ATPase 4 isoform 2
EDWA@DN2862_c1_g1_i1	272.4761904	-1.389852628	0.100989367	-13.76236602	4.29E-43	3.41E-41	417.5208799	419.879445	339.8614588	411.588875	382.9481693	158.5949065	132.3961474	151.2688138	150.4408325	160.2623763	Glucose-6-phosphate/phosphate translocator-related
EDWA@DN45860_c0_g1_i1	209.7404152	1.464575298	0.106460246	13.75701586	4.62E-43	3.67E-41	118.875234	120.9140572	103.2080993	106.4225447	108.3392286	319.0156169	287.7427413	293.6322064	328.4711501	310.7832735
EDWA@DN28718_c0_g1_i2	320.7651321	-1.262972575	0.09190609	-13.74198999	5.69E-43	4.51E-41	425.6475968	438.8577354	477.5108504	447.6105103	475.1689568	174.8215596	206.7617841	167.3155832	207.06267	186.8940747	Uncharacterized protein isoform 1
EDWA@DN9259_c0_g1_i1	477.8256388	1.116554296	0.081266544	13.73940921	5.90E-43	4.66E-41	288.5929252	283.5962895	309.5962196	337.981666	289.4439963	653.5196532	676.4478623	670.9004872	686.7586083	581.41868	Glycyl-tRNA synthetase / glycine--tRNA ligase
EDWA@DN31762_c0_g1_i1	88.94786174	3.118003059	0.227068199	13.73157082	6.57E-43	5.19E-41	14.91499584	12.11331172	10.79187418	29.86015362	24.12596292	142.579773	164.2966919	133.4020202	169.3734838	188.0203502	UDP-Glycosyltransferase superfamily protein
EDWA@DN1874_c0_g1_i2	4841.996894	-0.926907706	0.067578686	-13.71597706	8.15E-43	6.42E-41	6640.661192	6007.102423	6359.6947	6252.859649	6469.807047	2990.790897	3298.983675	3065.657816	3460.303835	3874.107711
EDWA@DN16108_c0_g1_i9	57.93297949	-4.475296627	0.326368236	-13.71241479	8.56E-43	6.73E-41	120.713622	99.63447607	99.74436836	124.3408464	110.1990098	4.028426872	3.860136003	8.480092758	5.254976871	3.073839717	Cytokinin oxidase 5
EDWA@DN4008_c0_g1_i3	212.6360452	1.727143606	0.125955536	13.71232784	8.57E-43	6.73E-41	106.6569917	96.48137775	111.2181504	84.8736443	94.02136826	283.3108574	346.201978	351.002867	281.1357686	371.4574482	homeodomain GLABROUS 2
EDWA@DN13875_c0_g1_i2	80.7583038	-4.81343225	0.351273266	-13.70281406	9.77E-43	7.66E-41	238.8615665	124.2177783	185.7968898	133.3735459	97.56040721	7.964265089	6.766686267	3.756126173	5.174306356	4.111466443	Nitrate transporter 1.1 isoform 1
EDWA@DN1618_c0_g1_i3	1302.956649	-1.226008398	0.089471894	-13.70272101	9.78E-43	7.66E-41	2013.73625	1770.712118	1821.07355	1934.129989	1588.22442	940.3862989	763.0408896	744.0996823	794.8177529	659.3455361	Lysine decarboxylase family protein
EDWA@DN2119_c0_g1_i12	401.4340377	1.457266774	0.106366905	13.70037766	1.01E-42	7.90E-41	184.5414853	218.1752313	221.5221754	231.581104	216.2843339	613.894505	562.6486805	671.2961669	625.6162933	468.780401	Major Facilitator Superfamily with SPX (SYG1/Pho81/XPR1) domain-containing protein isoform 3
EDWA@DN5282_c0_g1_i3	638.6730221	-1.568036892	0.114499847	-13.69466365	1.09E-42	8.53E-41	784.4513316	987.1687257	924.3433205	1059.119416	1021.581884	371.2124422	293.9141278	291.3607668	395.1053211	258.4728843	NAD(P)-binding Rossmann-fold superfamily protein isoform 1
EDWA@DN8013_c0_g1_i1	1107.824757	0.969334536	0.070797555	13.69163869	1.14E-42	8.88E-41	692.023491	701.8154066	831.257152	815.8812543	704.8036382	1554.08205	1400.599381	1376.807266	1467.528317	1533.449618	NAD(P)-binding Rossmann-fold superfamily protein
EDWA@DN66859_c0_g1_i1	514.9607917	-1.205313652	0.088042697	-13.69010364	1.16E-42	9.05E-41	775.8835163	675.1992008	728.101035	742.5460083	669.0923598	359.9065848	323.7837233	267.4005557	285.6740868	322.0208458	Maternal effect embryo arrest 9
EDWA@DN24573_c0_g1_i3	187.6296862	-1.97715386	0.144516981	-13.68111793	1.32E-42	1.02E-40	342.5974235	271.963191	270.7352426	289.3611783	320.8837131	89.38300031	72.40681923	49.8961996	76.78632965	92.28376463	Homeodomain-leucine zipper protein HD4
EDWA@DN8774_c0_g1_i1	672.0275874	-3.840364264	0.280758036	-13.67855509	1.36E-42	1.06E-40	1341.797865	1413.093288	1383.742857	1198.866078	944.7789365	116.7980951	77.20530399	72.54716817	130.4592111	40.98707062	Glycosyl hydrolase superfamily protein isoform 1
EDWA@DN18764_c1_g1_i1	1469.659198	-0.987647259	0.072227173	-13.67417861	1.45E-42	1.12E-40	1957.342493	1949.659609	1986.836823	1897.27137	1978.860415	842.5975972	1093.448125	893.1153185	1027.640638	1069.819596	Plant invertase/pectin methylesterase inhibitor superfamily protein
EDWA@DN10682_c0_g1_i2	179.0364134	-1.762949193	0.128998819	-13.66639791	1.61E-42	1.25E-40	308.9587105	243.8778118	286.0579942	275.679102	268.8859422	94.25545201	72.42349009	68.69248822	96.64808473	74.88505798	Type one serine/threonine protein phosphatase 6
EDWA@DN158_c0_g1_i3	1263.625084	-1.029241653	0.075369417	-13.65595883	1.86E-42	1.44E-40	1817.533177	1625.762534	1704.608734	1633.276599	1700.80706	741.3074103	929.4969498	732.3247035	914.2211506	836.9125201	T1K7.26 protein
EDWA@DN3794_c0_g1_i3	793.3141613	-1.034092815	0.075733773	-13.65431526	1.90E-42	1.47E-40	1183.505496	1057.884107	1141.522191	951.4711397	995.6487587	542.2083779	482.944914	508.1600175	527.476832	542.3197789	S-adenosylmethionine synthetase 2 isoform 1
EDWA@DN1904_c0_g1_i2	1004.075562	-0.859856666	0.062987892	-13.65114219	1.99E-42	1.53E-40	1359.833515	1301.376595	1270.623134	1262.885827	1278.909667	667.6753582	697.8325088	665.9674847	749.5497676	786.1017597	Cytochrome P450
EDWA@DN2284_c0_g2_i1	629.3450558	-1.196334901	0.087645021	-13.64977591	2.03E-42	1.56E-40	915.5181575	896.0442746	801.4519683	864.4526527	902.1423991	403.8698292	415.2616368	318.9449464	342.801567	432.9631258	NAD(P)-linked oxidoreductase superfamily protein isoform 1
EDWA@DN5_c0_g1_i5	13555.02945	0.842721297	0.061743836	13.64867085	2.06E-42	1.58E-40	10152.23529	9774.799662	9415.284225	9224.721952	9956.43202	16667.32722	17562.88634	16042.00717	16669.99086	20084.60973	Histone superfamily protein
EDWA@DN1822_c0_g1_i4	1106.590569	0.89629661	0.065720218	13.638065	2.38E-42	1.82E-40	697.2713817	807.6545311	750.4262157	798.7961088	813.1904105	1337.144244	1468.179707	1560.265402	1450.470431	1382.507256	Uncharacterized protein
EDWA@DN315_c0_g1_i8	7314.623434	-0.981823791	0.072069001	-13.62338566	2.91E-42	2.22E-40	10413.66661	9542.443609	9767.010577	8424.176294	10410.23179	4631.342799	4874.505478	4597.151438	4803.606946	5682.098794	S-adenosylmethionine synthetase 2 isoform 1
EDWA@DN734_c0_g1_i1	1247.226225	1.070523254	0.078630655	13.61457894	3.28E-42	2.50E-40	647.5249749	831.6475704	782.1484979	864.7194336	896.5151831	1601.149715	1655.398578	1692.217012	1782.300524	1718.640765
EDWA@DN4245_c0_g1_i2	309.8855964	-1.280401982	0.094047935	-13.61435503	3.29E-42	2.51E-40	496.7128331	449.8528733	430.9559199	401.6790279	415.7887132	180.9544788	198.0436387	170.173376	176.0539447	178.6411585	Calcium-dependent phosphotriesterase superfamily protein
EDWA@DN1778_c0_g1_i1	1847.691577	-1.318719298	0.096907531	-13.60801663	3.59E-42	2.73E-40	2425.615462	2645.073092	2772.027479	2640.784103	2706.332109	1331.229154	1064.89336	967.8771519	1101.3321	821.7517552	Uncharacterized protein
EDWA@DN13126_c0_g1_i2	864.1578223	-1.029966868	0.07569677	-13.60648364	3.66E-42	2.78E-40	1078.696217	1163.282846	1104.668818	1184.325265	1270.415187	607.694859	560.8806896	614.6019279	571.5155017	485.4969112	Forms aploid and binucleate cells 1a
EDWA@DN688_c0_g2_i1	383.1764195	-1.103618991	0.081159589	-13.59813432	4.11E-42	3.11E-40	542.8534196	495.5022982	537.9942681	508.2166743	530.1484337	225.5942702	256.5213975	258.5164713	224.6712494	251.7457122
EDWA@DN8242_c0_g1_i1	223.5192706	-2.246658029	0.165325261	-13.58932096	4.63E-42	3.51E-40	459.2974354	348.2697618	315.7392909	267.0095654	455.5158885	78.19972253	75.18267406	59.51649468	82.39967371	94.06219869
EDWA@DN3163_c0_g1_i2	617.3156672	-1.148154273	0.084497958	-13.58795292	4.72E-42	3.57E-40	776.8523787	770.2801964	873.0061577	907.3421309	925.5383702	433.4979502	342.882288	389.3939526	362.3253008	392.0379465	soybean gene regulated by cold-2
EDWA@DN9500_c0_g3_i1	124.1847289	2.390759618	0.175998103	13.58400786	4.98E-42	3.76E-40	32.95427636	25.20917838	41.994575	36.21452996	62.24844906	195.1282478	211.5400298	202.1927758	207.5272016	226.8380251	Homeodomain-like superfamily protein
EDWA@DN27302_c0_g3_i1	69.06108027	3.199388039	0.235582669	13.58074454	5.21E-42	3.92E-40	13.83333066	13.1151882	16.16828	10.65729965	14.06407262	126.8737849	102.4143233	151.3371391	123.0289317	119.1184526	GDSL-like Lipase/Acylhydrolase superfamily protein
EDWA@DN24573_c0_g1_i4	141.8677429	-1.810844603	0.133399737	-13.57457399	5.67E-42	4.26E-40	230.5683382	205.6582032	217.402545	227.8767123	222.8284343	48.07029834	63.74427286	59.26104342	70.40925284	72.85832887	Homeodomain-leucine zipper protein HD4
EDWA@DN958_c1_g3_i1	1862.683299	-1.133674781	0.083520717	-13.57357584	5.74E-42	4.31E-40	2456.605568	2485.676826	2635.165906	2319.940088	2897.346938	964.9194108	1215.653922	1145.45309	1163.506751	1342.564488	Cystathionine beta-synthase family protein isoform 2
EDWA@DN65799_c0_g1_i1	174.7839934	1.560188813	0.114957927	13.57182451	5.88E-42	4.41E-40	92.34058354	94.71601147	80.63132756	91.52338846	83.26070344	244.7792784	266.4999886	271.0451136	249.1850104	273.8585281	BEST Arabidopsis thaliana protein match is: Sterile alpha motif (SAM) domain-containing protein (TAIR:AT1G15760.1); Has 35333 Blast hits to 34131 proteins in 2444 species: Archae - 798; Bacteria - 22429; Metazoa - 974; Fungi - 991; Plants - 531; Vir /.../ 0; Other Eukaryotes - 9610 (source: NCBI BLink). [Source:Projected from Arabidopsis thaliana (AT2G12462) TAIR;Acc:AT2G12462]
EDWA@DN26436_c0_g1_i1	70.9924589	-3.299557966	0.243124612	-13.57146832	5.91E-42	4.42E-40	149.8929917	120.5802397	143.22367	137.8873718	92.99732751	9.11243676	11.57102154	12.26781309	14.99782045	17.39389641	RING/U-box superfamily protein
EDWA@DN18029_c0_g1_i1	965.9536132	-0.979385375	0.072244197	-13.55659568	7.24E-42	5.41E-40	1267.193404	1354.017826	1331.294705	1187.245653	1271.114708	627.996754	690.3922152	635.3760638	725.1732363	569.731565	Uncharacterized protein isoform 2
EDWA@DN748_c0_g1_i2	1106.048528	0.849220691	0.062660156	13.55280207	7.63E-42	5.69E-40	837.8371502	729.5719893	788.3088065	769.657248	822.9649533	1546.273337	1362.458438	1423.756262	1434.156047	1345.501045	White-brown complex protein 11
EDWA@DN9762_c0_g1_i1	448.0078516	-1.132065298	0.083544027	-13.55052354	7.87E-42	5.86E-40	648.6315348	599.7641566	653.8149992	613.1959867	560.6016405	295.3166191	249.6035047	266.5142879	282.0179117	310.617875	Eukaryotic aspartyl protease family protein
EDWA@DN13028_c0_g2_i1	219.7665691	-2.797172855	0.206439692	-13.54958841	7.97E-42	5.92E-40	548.1506392	366.2615574	414.014707	346.41113	247.1611586	63.90977962	60.87264138	55.45225984	66.67579431	28.75602366	O-methyltransferase family protein
EDWA@DN1038_c0_g1_i2	755.7328619	-1.184644339	0.087438606	-13.54829861	8.11E-42	6.02E-40	1208.56754	998.2514187	998.8736014	1042.318505	999.6439584	424.974442	469.2936703	421.4157167	440.9317426	553.0580241	Maternal effect embryo arrest 9
EDWA@DN6423_c0_g1_i2	572.6451536	-1.984020133	0.146627925	-13.53098414	1.03E-41	7.61E-40	869.2593869	976.5153051	1073.431776	1062.455812	589.643237	169.8673414	255.0615644	255.6909905	227.0618179	247.464305	N-terminal nucleophile aminohydrolases (Ntn hydrolases) superfamily protein
EDWA@DN12519_c0_g2_i1	197.4925513	-1.771829445	0.130948054	-13.53078106	1.03E-41	7.62E-40	314.7377723	293.470336	318.8085764	316.3883746	283.1697268	115.0286602	102.3954456	79.9272477	66.82376525	84.17560833	DIV1A protein
EDWA@DN5915_c0_g1_i1	1778.926174	0.776142693	0.057361726	13.53067191	1.03E-41	7.62E-40	1324.436539	1332.075862	1338.421421	1314.548803	1249.19393	2104.466608	2297.787842	2480.890266	2154.975121	2192.46535	Phototropic-responsive NPH3 family protein isoform 2
EDWA@DN19140_c1_g1_i1	237.8601778	-1.714111904	0.126716723	-13.52711672	1.08E-41	7.98E-40	426.2283903	326.6917204	356.3717036	350.4052264	364.4297766	89.07622581	110.113478	140.1323357	120.7277784	94.42514294	NOD26-like intrinsic protein 5
EDWA@DN736_c0_g1_i5	2651.334231	0.750085064	0.055498677	13.51536827	1.27E-41	9.35E-40	1784.454009	2062.667388	1951.608948	2051.348865	2035.3535	3069.825996	3373.895828	3357.504055	3364.608629	3462.075088	Topoisomerase II isoform 3
EDWA@DN4560_c0_g1_i7	451.3322448	1.520036327	0.112494965	13.51203873	1.33E-41	9.77E-40	220.3614796	233.5113812	222.2128349	250.6539181	240.0716111	508.1973012	647.1093117	695.4293609	677.2705054	818.5047443	myb domain protein 17
EDWA@DN9661_c1_g1_i2	61.19762343	-3.871890484	0.286599301	-13.50976946	1.37E-41	1.01E-39	144.1958424	112.7931515	111.6878962	90.40596282	114.287837	6.029724179	5.792011631	7.532929555	13.09970326	6.151175806	Homeobox protein 21
EDWA@DN23648_c0_g1_i2	1913.452714	-1.557883206	0.11533082	-13.50795223	1.40E-41	1.03E-39	2961.327914	2461.306142	2903.71873	2727.233576	3229.291578	1307.632525	950.0762893	749.5964539	986.3445848	857.9993476	Endomembrane protein 70 protein family
EDWA@DN616_c0_g1_i7	2454.446933	0.970145666	0.071852849	13.50184003	1.53E-41	1.12E-39	1441.88243	1628.482025	1798.5073	1758.860337	1668.005342	2974.677308	3256.224031	3601.308679	3390.296536	3026.225346	Integrase-type DNA-binding superfamily protein
EDWA@DN3904_c1_g3_i1	1196.026827	1.021824089	0.075697797	13.4987295	1.59E-41	1.16E-39	902.965491	842.1895302	779.9841411	752.1915564	669.8598728	1686.736694	1557.277206	1666.992965	1584.687506	1517.38331	Plastid transcription factor 1
EDWA@DN7203_c0_g1_i2	1347.846379	1.028435093	0.076203183	13.49595983	1.65E-41	1.21E-39	811.0034888	820.8089551	884.1526859	984.5001059	934.0501032	1654.221561	1780.345765	1671.957951	2018.917834	1918.505342	Aldehyde dehydrogenase 11A3 isoform 1
EDWA@DN3755_c1_g1_i1	130.0780797	1.86925137	0.1385314	13.49334061	1.71E-41	1.25E-39	58.41658236	55.43667278	67.77599622	50.03694366	48.16864935	192.4042971	205.7009755	220.1533515	197.4885474	205.1987807	Domain of Uncharacterized protein function
EDWA@DN6086_c0_g3_i4	279.0410034	1.48982164	0.110452355	13.48836463	1.83E-41	1.33E-39	142.3291354	167.2362126	127.4904464	150.9541743	144.0633149	380.5483991	396.350385	423.5529015	369.6048462	488.280219
EDWA@DN3135_c0_g1_i1	1244.366937	-2.320438296	0.172091462	-13.48375026	1.95E-41	1.42E-39	1659.27978	2089.982882	2075.304365	2516.084936	2027.556851	519.5004262	399.7670597	300.1922051	499.0321983	356.9686644	Expansin A8
EDWA@DN1210_c0_g1_i2	415.235508	1.166035407	0.086488778	13.48192717	2.00E-41	1.45E-39	265.3779072	253.8856913	260.1873295	261.674096	238.721326	575.1182656	550.283043	525.3272305	560.3225931	661.4575982	Histidine-containing phosphotransfer protein 1 isoform 1
EDWA@DN1410_c0_g1_i2	356.0971693	-1.963239273	0.145630679	-13.48094565	2.02E-41	1.47E-39	664.5445242	577.7349056	670.106537	463.9742235	457.4885847	164.9677247	162.4976631	169.861408	106.8666708	122.9294515	Uncharacterized protein
EDWA@DN7917_c0_g2_i1	464.9352463	1.168734628	0.086700808	13.48008918	2.05E-41	1.48E-39	343.5299116	273.7478012	279.9144976	274.290327	260.5678139	658.5158365	603.2726615	693.7824136	641.7914884	619.9397115	Cellulose synthase like G3
EDWA@DN17785_c0_g1_i9	300.8722734	1.459218838	0.10830256	13.47353967	2.24E-41	1.62E-39	144.0092333	143.9164654	167.313134	160.4740838	186.3365074	391.7645133	426.5450284	450.3871487	419.5223202	518.454299	Uncharacterized protein isoform 3
EDWA@DN19368_c0_g2_i1	84.45538227	-2.850262746	0.211592232	-13.47054533	2.33E-41	1.68E-39	152.4514826	109.0566806	141.4738287	161.0939389	177.9987685	14.93882813	26.09857675	18.782767	24.15933606	18.49961561	Exostosin family protein
EDWA@DN2309_c0_g1_i5	2039.973647	-0.744618182	0.055302236	-13.46452216	2.53E-41	1.82E-39	2747.831324	2553.126254	2375.270216	2621.223172	2477.823167	1493.098345	1567.696204	1424.786022	1567.472194	1571.409573	Pyrimidine 4 isoform 1
EDWA@DN5820_c0_g1_i5	925.0260408	0.770323738	0.057211654	13.46445491	2.53E-41	1.82E-39	707.8011942	663.8770746	671.6042999	676.9057054	699.4704186	1151.634199	1151.624203	1131.844587	1244.716548	1150.782178	Uncharacterized protein isoform 2
EDWA@DN5482_c0_g1_i3	4609.473442	-2.399492604	0.178250411	-13.46135802	2.64E-41	1.89E-39	6124.508118	8222.618486	9462.408254	7795.53507	7145.714068	977.0712998	1579.492289	1295.104279	1769.468565	1722.813987
EDWA@DN5574_c0_g1_i1	123.4069946	-2.102670624	0.156323285	-13.45078327	3.05E-41	2.18E-39	226.8127377	161.473119	199.5520641	222.8251279	189.9405381	55.87951086	42.51889711	45.10397729	40.65785672	49.30611738	Plasma membrane ATPase 4 isoform 2
EDWA@DN6206_c0_g3_i1	257.0173755	-1.857833091	0.13822835	-13.4403188	3.51E-41	2.51E-39	499.2547434	408.8103054	440.1914015	330.7322266	334.7946853	117.6295606	101.3541418	123.367912	90.00443061	124.0343476	Zinc finger protein
EDWA@DN12560_c0_g1_i2	188.0524541	-1.55729144	0.115976332	-13.42766586	4.16E-41	2.97E-39	278.0628429	296.7785934	252.5342355	286.8734811	288.5090753	96.7122451	112.1087936	89.24710461	82.09122643	97.6069432	Amino acid transporter
EDWA@DN71757_c0_g1_i1	413.5657125	-1.198579977	0.089308785	-13.42062791	4.58E-41	3.26E-39	541.3529224	577.4802849	557.020594	629.2948192	576.0988557	203.3063503	254.1939992	269.5860912	264.2667352	263.056473	Alpha-L-fucosidase 1
EDWA@DN20533_c0_g1_i5	641.6458005	-1.675847274	0.124934887	-13.41376549	5.02E-41	3.58E-39	874.6538687	1005.958945	923.2208539	1037.879218	1045.392383	405.2966014	268.8779066	257.0634266	362.0860885	236.0287143	Ribosomal protein L18ae family
EDWA@DN2570_c0_g1_i3	1531.546573	0.689734212	0.051439907	13.4085432	5.39E-41	3.83E-39	1110.879686	1194.129188	1209.667437	1148.549702	1198.377544	1843.488032	1910.4781	1991.922201	1899.356335	1808.617505	ARM repeat superfamily protein
EDWA@DN109_c0_g1_i2	2793.649834	0.985395924	0.073514427	13.40411621	5.72E-41	4.06E-39	1996.165073	1871.64372	1745.809689	1960.204722	1800.955162	3426.55573	3687.421161	3391.574292	3653.529135	4402.639656
EDWA@DN4371_c0_g1_i2	425.8963164	-1.204752963	0.08988308	-13.40355678	5.76E-41	4.08E-39	560.6028985	651.6219778	584.022734	553.0147576	619.7113657	245.8854331	249.2530833	239.7321537	247.0985948	308.020165	DCD domain protein isoform 3
EDWA@DN9408_c0_g4_i1	71.40160178	-5.927225744	0.442341312	-13.39966579	6.07E-41	4.30E-39	161.2367757	128.5130967	133.3950101	136.7127761	142.8870035	0	3.855319302	0.944385154	4.42633828	2.045312821	SAUR-like auxin-responsive protein family
EDWA@DN7306_c0_g1_i4	502.7382186	-1.527178473	0.113985547	-13.398001	6.21E-41	4.39E-39	674.2875641	749.970563	713.2525741	737.9212927	856.4116786	330.0947244	289.9266023	215.1470146	244.6212268	215.7489456	Phosphate transporter 4
EDWA@DN6206_c0_g2_i1	147.0710241	-1.959618906	0.146309649	-13.39364094	6.59E-41	4.65E-39	223.8334895	225.1053374	218.110281	239.7443343	262.0188615	69.83653533	70.39325868	46.23596505	45.85158556	69.58059222	Zinc finger protein
EDWA@DN5897_c0_g1_i2	225.2968137	-1.349519191	0.100787377	-13.38976398	6.94E-41	4.89E-39	328.9261923	326.9285726	324.5633575	316.5858058	321.5303198	106.8299202	137.2086565	125.9358437	135.0509517	129.4085172	Eukaryotic aspartyl protease family protein
EDWA@DN8445_c0_g1_i1	224.354182	-1.649017888	0.12316216	-13.38899778	7.01E-41	4.93E-39	350.8438926	356.982092	377.9956669	327.0170042	288.1689007	132.061684	98.52827761	121.3089961	97.22651911	93.40878711	COMPANION OF CELLULOSE SYNTHASE 1
EDWA@DN4703_c0_g1_i4	720.8117268	-1.065239961	0.079578622	-13.3860067	7.30E-41	5.13E-39	942.9830718	1012.435143	1070.399508	968.2439158	884.5653419	398.2159067	456.8956402	485.2465202	508.754112	480.378108	Phytochrome interacting factor 3
EDWA@DN2145_c0_g1_i5	919.7519554	-0.806414606	0.060295744	-13.37432054	8.54E-41	5.99E-39	1080.566822	1194.330059	1221.981979	1144.458717	1210.506486	666.7331008	660.1300369	639.6820835	702.9951201	676.1351497	O-Glycosyl hydrolases family 17 protein
EDWA@DN958_c1_g2_i1	77.08291535	-2.632482536	0.196898097	-13.36977133	9.08E-41	6.36E-39	115.6865841	135.0181338	132.2301295	145.7957189	135.4210579	25.08145203	20.27697982	15.99948679	27.88323485	17.43637573	Cystathionine beta-synthase family protein isoform 2
EDWA@DN1600_c0_g2_i11	2303.063425	-0.716732653	0.053661799	-13.35647818	1.09E-40	7.59E-39	2788.314908	2866.955896	2919.498132	2741.954002	2999.829774	1890.118971	1775.41357	1619.536209	1681.269623	1747.743166	UDP-glucose pyrophosphorylase 2
EDWA@DN5175_c0_g2_i6	319.0044954	-1.377540011	0.103177676	-13.35114402	1.17E-40	8.14E-39	408.1192813	482.5642346	463.0732629	471.420531	479.5618783	188.3777361	175.9033085	180.3559533	202.9792385	137.6895291	Rhamnogalacturonate lyase family protein
EDWA@DN532_c0_g1_i2	610.3412175	-1.053309092	0.078897011	-13.35043091	1.18E-40	8.21E-39	865.6359418	804.7830992	832.611531	754.245121	862.8230704	378.4738708	437.8721099	397.2627232	425.4121918	344.2925157	Glucuronidase 3 isoform 2
EDWA@DN9292_c0_g1_i6	427.6885061	-1.009660542	0.075629804	-13.35003509	1.18E-40	8.24E-39	576.7384193	564.460414	612.3130665	561.1515468	544.0427997	280.8649229	280.3158502	277.9892619	304.6018273	274.4069522	Transmembrane amino acid transporter family protein isoform 3
EDWA@DN5258_c0_g1_i1	956.7652389	0.769738192	0.057689967	13.34267008	1.31E-40	9.08E-39	729.9074315	686.0274877	716.7538345	718.1742823	686.9793004	1170.582428	1174.020768	1159.726693	1267.215283	1258.26488	Uncharacterized protein isoform 2
EDWA@DN12456_c0_g1_i1	946.2818933	0.768129685	0.057623347	13.33018157	1.55E-40	1.07E-38	729.6752883	663.6354374	724.0430875	656.3459839	727.3432415	1226.674517	1175.585199	1189.521774	1201.096225	1168.89818	Early-responsive to dehydration stress protein (ERD4) isoform 1
EDWA@DN2814_c0_g1_i9	875.2656742	-0.851779793	0.063924338	-13.32481206	1.66E-40	1.15E-38	1129.075684	1177.916207	1166.387167	1029.00545	1128.779178	626.3402575	602.0727088	589.0864474	631.0794819	672.91416	UDP-glucose 6-dehydrogenase family protein
EDWA@DN8600_c0_g1_i3	92.02618349	-2.469563602	0.185369755	-13.32236534	1.72E-40	1.19E-38	166.7655296	128.6140942	141.0710677	172.8727829	169.9807173	36.45774149	22.17679445	22.64921764	30.00339683	29.67049276
EDWA@DN6423_c0_g1_i3	421.4895928	1.257797634	0.094478564	13.31304771	1.94E-40	1.34E-38	241.5078869	201.7543807	240.3242311	284.5212498	275.2259382	614.571309	551.6604359	614.8012642	625.7896214	564.7396105	N-terminal nucleophile aminohydrolases (Ntn hydrolases) superfamily protein
EDWA@DN7158_c0_g1_i1	514.7388242	1.125393737	0.08455655	13.30936207	2.04E-40	1.41E-38	318.2023	326.3386713	333.64594	325.2173214	315.248552	685.399462	679.3192053	794.7960939	758.0590838	611.1616125	HD-ZIP IV family of homeobox-leucine zipper protein with lipid-binding START domain isoform 1
EDWA@DN5993_c0_g2_i4	1110.313183	1.086271477	0.081640723	13.30551019	2.15E-40	1.48E-38	669.6356257	706.8237532	718.1266656	804.1214162	656.5759611	1284.098851	1580.225001	1627.039871	1423.545531	1632.939157	Homeobox protein 31
EDWA@DN592_c0_g1_i4	2613.853711	0.861080402	0.064727305	13.30320175	2.22E-40	1.53E-38	1697.841894	1817.829778	1866.614681	1924.699527	1973.080697	3058.990418	3457.794789	3223.563104	3345.726138	3772.396086	Glutamine synthetase 2
EDWA@DN3055_c0_g1_i2	454.2514279	-1.151779846	0.086601428	-13.29977885	2.32E-40	1.59E-38	743.0880951	580.2266858	598.5107901	614.0201867	596.8756804	274.515925	278.289383	280.0523869	282.157436	294.77771	Plasma membrane ATPase 4 isoform 3
EDWA@DN44098_c0_g1_i1	1686.476904	-0.870958806	0.065491639	-13.29877867	2.35E-40	1.61E-38	2172.854991	2030.782402	2344.551315	2177.392847	2177.099428	1059.260227	1240.857371	1178.194541	1158.517632	1325.258284
EDWA@DN3724_c0_g1_i2	427.5107731	-1.351506873	0.10171106	-13.28770813	2.73E-40	1.87E-38	604.2810112	574.990349	602.4060039	674.5262015	614.7262884	212.863572	201.9195524	245.360488	240.1064068	303.9278573	Cinnamoyl coa reductase 1 isoform 2
EDWA@DN17043_c0_g2_i1	80.99500401	-6.391201163	0.48121208	-13.28146452	2.97E-40	2.03E-38	151.3686413	169.6345575	171.6930444	125.8801846	182.0099313	0.996103921	1.933175902	2.817564998	2.58913128	1.027704832	Cytochrome P450 78A3
EDWA@DN47_c0_g1_i7	4467.546579	0.947697938	0.07136904	13.27883823	3.07E-40	2.10E-38	3129.19875	3124.464338	2729.849019	3162.214615	3107.116175	5795.614668	5512.86278	5317.753086	5894.455987	6901.93637	Winged-helix DNA-binding transcription factor family protein
EDWA@DN7753_c0_g1_i2	732.9346489	0.946307417	0.071334996	13.26568264	3.66E-40	2.50E-38	566.6893827	457.2457676	490.9588478	488.3879566	500.5734304	969.3711151	971.2497552	964.8818266	894.6758061	1025.312601	basic helix-loop-helix (bHLH) DNA-binding superfamily protein
EDWA@DN521_c0_g1_i4	1737.458511	-0.715551492	0.053949741	-13.26329793	3.78E-40	2.57E-38	2349.425389	2077.019439	2090.564114	2185.841772	2096.640576	1339.747036	1240.134077	1324.251884	1357.550621	1313.410205	Cellulose synthase-like A02 isoform 3
EDWA@DN2452_c0_g2_i10	62.65187661	-5.235052091	0.394744285	-13.26188192	3.85E-40	2.62E-38	120.8700444	144.0126845	97.72690914	115.9323523	132.3332849	0	0	4.708080972	7.859821956	3.075587903	Zinc finger protein ZFPM1
EDWA@DN1069_c0_g1_i7	1741.764801	0.764867004	0.057737066	13.24741716	4.67E-40	3.17E-38	1397.632896	1336.958943	1235.679192	1279.115428	1202.706134	2188.612369	2226.244228	2191.687667	2044.064676	2314.946475	Argonaute family protein
EDWA@DN4241_c0_g2_i1	167.8762386	-1.885698666	0.14239882	-13.24237568	4.99E-40	3.39E-38	227.0009445	287.411279	245.9086502	287.481038	273.0196534	92.10325674	78.1075884	72.6565165	60.84152699	54.23193217	RING/U-box domain-containing protein isoform 1
EDWA@DN7251_c0_g1_i1	1493.034959	-1.416268953	0.107053678	-13.22952163	5.93E-40	4.01E-38	1911.797748	2099.206028	2330.341084	2106.363574	2412.42735	646.7015309	803.0693655	755.3586557	792.9598456	1072.124412
EDWA@DN7154_c0_g1_i2	765.7353541	1.3853374	0.104749469	13.22524509	6.27E-40	4.24E-38	433.9201066	392.9594235	390.5152801	441.4520466	460.5770239	955.9454586	1084.234981	971.0825478	1100.545137	1426.121536
EDWA@DN4695_c0_g1_i2	367.9656456	-1.159855508	0.087744351	-13.21857754	6.85E-40	4.63E-38	558.8251579	460.1095897	515.3911791	488.1883203	520.4613338	223.6638221	208.7090157	239.6602073	245.8911607	218.7566696
EDWA@DN8837_c0_g1_i9	287.967613	1.252573371	0.094796256	13.21332115	7.35E-40	4.96E-38	177.9514678	156.4794643	175.9449081	173.8489275	166.8908503	398.6879489	403.9969752	405.8023482	367.9598979	452.1133419	O-Glycosyl hydrolases family 17 protein
EDWA@DN6288_c0_g4_i1	246.3103055	-1.529398058	0.115751352	-13.21278787	7.40E-40	4.98E-38	351.250266	365.7307962	365.4558036	379.8876133	366.1065819	106.3718998	116.8298552	130.8297466	112.4424455	168.1980465	MADS-box transcription factor
EDWA@DN14276_c0_g1_i1	194.9232797	-1.55746725	0.117930688	-13.20663249	8.03E-40	5.40E-38	247.785272	319.3756618	276.9850196	293.6821625	317.1044748	105.2504522	94.77000767	89.13977428	107.4224436	97.71752842	DNA binding
EDWA@DN60919_c0_g1_i1	83.89915654	-3.349650934	0.253642688	-13.20617979	8.08E-40	5.43E-38	224.0581085	139.7514473	155.2051847	140.1061213	105.0698374	17.17719713	19.29190232	12.2611953	15.83313562	10.23743595	7-dimethyl-8-ribityllumazine synthase
EDWA@DN65588_c0_g1_i1	386.7587607	-1.974599422	0.14984702	-13.17743537	1.18E-39	7.93E-38	536.7975005	594.915781	767.6908658	543.1961835	639.5266746	122.094661	169.0358697	179.6285495	109.4249199	205.276601	Myb domain protein 36
EDWA@DN2070_c0_g1_i1	135.290512	-1.952657519	0.148206236	-13.17527229	1.22E-39	8.14E-38	241.0986337	221.256662	246.3323004	178.3737486	188.1879414	53.50394721	54.02420177	49.97345894	59.73952452	60.41470134	Uncharacterized protein
EDWA@DN602_c2_g2_i1	346.4645818	1.462540279	0.111006571	13.17525863	1.22E-39	8.14E-38	177.5257743	190.4197674	186.185368	198.9671186	169.4649027	444.4467625	434.6342715	506.9768663	534.9377114	621.0872756
EDWA@DN6996_c0_g1_i1	197.9154436	-1.856799682	0.140947677	-13.17368058	1.24E-39	8.30E-38	283.9140306	299.5275091	263.8901992	374.9877537	328.364309	83.01484911	103.3625188	62.05989571	87.64372002	92.38965108	Eukaryotic aspartyl protease family protein
EDWA@DN823_c0_g1_i5	241.6900363	1.584884594	0.120315689	13.17271762	1.26E-39	8.40E-38	121.4192987	115.1194699	119.007469	110.8695414	137.23754	395.8949131	330.9997261	306.9296	349.4598613	429.9629434
EDWA@DN7073_c0_g2_i1	224.5804189	5.043981677	0.382922656	13.172325	1.27E-39	8.43E-38	8.526346635	14.13502718	21.59280981	14.93350179	7.038373282	442.3956356	342.1578401	750.4734487	344.4847809	300.0664254
EDWA@DN992_c0_g1_i5	1816.893863	-0.612674202	0.046517914	-13.17071541	1.29E-39	8.60E-38	2270.461037	2235.025443	2109.728981	2213.143717	2155.634169	1431.126726	1410.723614	1477.300733	1392.172334	1473.621875	2-oxoglutarate dehydrogenase
EDWA@DN145_c0_g1_i3	1062.603483	1.076425892	0.081760527	13.16559382	1.38E-39	9.19E-38	819.4575318	629.101544	637.5954836	676.6079837	655.0509021	1618.092435	1417.459888	1409.108293	1306.463994	1457.096776
EDWA@DN8998_c0_g1_i5	1095.155719	-1.598257192	0.121476727	-13.15690031	1.55E-39	1.03E-37	1417.638732	1696.812679	1583.424877	1693.254392	1842.014741	692.8258811	547.6422595	499.4463288	603.9105458	374.586751	Nodulin MtN21 /EamA-like transporter family protein
EDWA@DN1908_c0_g2_i1	518.1243475	-1.278748818	0.097250623	-13.14900383	1.72E-39	1.14E-37	833.367148	651.5818662	696.9754289	748.7740921	736.855791	309.5258412	301.1846048	279.6600097	259.3741246	363.9445685	N-MYC downregulated-like 2 isoform 2
EDWA@DN205_c1_g2_i2	1112.119382	-0.78626326	0.059796522	-13.14897989	1.72E-39	1.14E-37	1382.620481	1422.454267	1413.820307	1297.642298	1522.635254	844.3815491	815.5917741	785.3018565	846.4630488	790.2829806	ATPase
EDWA@DN4660_c0_g1_i5	274.6345149	-1.522197495	0.115886853	-13.1352043	2.07E-39	1.37E-37	411.8223182	432.7111399	420.3378445	439.9230578	331.559596	131.9774294	142.8178359	131.9261842	127.0529694	176.2167738	S-adenosyl-L-methionine-dependent methyltransferases superfamily protein
EDWA@DN7989_c0_g3_i1	79.44130824	-2.96302937	0.225635742	-13.13191492	2.16E-39	1.42E-37	146.0333718	116.7077042	191.8554892	127.4817247	122.170455	13.10642869	17.36783395	23.56335853	16.66515714	19.4615591	RING/U-box superfamily protein
EDWA@DN16055_c0_g2_i2	221.3935041	-1.747059555	0.13304393	-13.13144877	2.17E-39	1.43E-37	384.5175179	373.4575335	333.4011194	359.3483328	255.3043796	102.7310117	108.237288	82.67955499	111.5242046	102.7340982
EDWA@DN15048_c0_g1_i1	72.63032589	-2.866587286	0.218431626	-13.12349926	2.42E-39	1.59E-37	143.3070569	124.4842177	115.2372433	142.0026386	113.8995393	14.21150521	11.56657415	14.16695633	23.90863565	23.51889169
EDWA@DN2317_c0_g2_i1	143.8812469	-1.855366272	0.141447891	-13.11695963	2.63E-39	1.73E-37	264.2011248	221.638181	204.1996522	201.103298	236.6991932	68.25271788	56.96497918	64.00695166	71.49485321	50.25151752	Pentatricopeptide (PPR) repeat-containing-like protein
EDWA@DN60_c1_g2_i1	411.7134842	1.168967675	0.089136405	13.11436861	2.72E-39	1.79E-37	256.5674031	231.6923404	258.7780897	236.1712532	284.3220846	584.3412329	606.2240886	526.4747502	614.492235	518.0713646
EDWA@DN6330_c0_g1_i4	219.6592234	-1.383203707	0.105500933	-13.11081967	2.85E-39	1.87E-37	323.0072826	312.0141808	305.6079706	323.2439246	324.811625	135.4587353	113.0921909	116.4565003	138.0715083	104.8283154	Transport protein sec31 isoform 1
EDWA@DN356_c0_g1_i2	1677.286033	0.854441874	0.065293586	13.08615335	3.95E-39	2.58E-37	1159.315782	1239.146999	1129.053182	1307.972324	1137.463884	1950.642242	2294.906896	2263.001183	2057.441034	2233.916807	DsRNA-binding protein 3 isoform 1
EDWA@DN862_c0_g1_i7	1283.627851	1.193700546	0.091263476	13.07971819	4.30E-39	2.81E-37	613.6763846	787.3846123	832.0963505	840.3736934	831.3641624	1622.084052	1825.648551	2055.468813	1800.6899	1627.491991	HD-ZIP IV family of homeobox-leucine zipper protein with lipid-binding START domain isoform 1
EDWA@DN55012_c0_g1_i1	212.6822329	-1.827641318	0.13974094	-13.07878215	4.35E-39	2.84E-37	388.5476478	372.3401222	331.0419952	297.4031805	269.2856695	104.8285306	87.93005781	73.30501239	89.16306919	112.9770438	Nodulin MtN21 /EamA-like transporter family protein isoform 1
EDWA@DN2053_c0_g1_i1	1976.05948	-1.011063718	0.077338631	-13.0732042	4.68E-39	3.05E-37	2285.737299	2679.585294	2746.591331	2649.693446	2846.74301	1444.932185	1299.280657	1256.276732	1423.032546	1128.722305	Rhamnose biosynthesis 1
EDWA@DN8515_c0_g1_i2	6731.357483	-0.587145851	0.044921999	-13.07034112	4.86E-39	3.16E-37	8428.205665	8205.336776	8017.406018	7664.023113	8095.93733	5645.989915	5344.665332	5066.102216	5312.810792	5533.097676	Serine hydroxymethyltransferase 4 isoform 1
EDWA@DN3868_c0_g1_i2	394.0306754	-1.238720361	0.094788127	-13.06830714	5.00E-39	3.24E-37	528.569336	613.7499054	557.6258559	552.4671633	513.8385017	268.5411393	239.1102048	198.2204101	215.5059253	252.6783123	Uncharacterized protein
EDWA@DN3852_c0_g1_i1	220.8015202	-1.920820659	0.147003791	-13.06647027	5.12E-39	3.32E-37	416.9417964	331.6012693	406.9576889	335.0573399	256.8141009	84.83404997	103.9609761	104.1022516	93.0953656	74.65036386	Hypothetical protein
EDWA@DN17459_c0_g2_i2	763.9757253	-1.030217251	0.078849625	-13.06559487	5.18E-39	3.35E-37	1136.395686	966.5837465	1092.950919	1012.413404	920.1885615	484.0681981	564.9445137	490.185431	467.2525598	504.7742328	BCL-2-associated athanogene 3
EDWA@DN756_c0_g1_i1	3376.29997	0.794629793	0.060836713	13.06168194	5.45E-39	3.52E-37	2379.945984	2516.508859	2545.73603	2522.080215	2383.409331	4187.835706	4438.8822	4697.312275	4339.145408	3752.143696	Teosinte branched 1
EDWA@DN164_c0_g1_i3	2859.824694	-0.679860028	0.052051821	-13.06121493	5.48E-39	3.54E-37	3542.135969	3527.308696	3363.953684	3519.246403	3652.626884	2215.370355	2224.56388	2012.500938	2160.255119	2380.285012	Nucleotide-rhamnose synthase/epimerase-reductase
EDWA@DN2492_c0_g1_i2	502.0908853	-1.047447502	0.080206174	-13.05943729	5.61E-39	3.62E-37	737.1515612	662.6292131	717.5679334	637.1401277	628.758797	340.238753	343.2022684	292.9192191	317.9288495	343.3721308	Strubbelig-receptor family 6
EDWA@DN1678_c0_g1_i7	1726.960812	-0.684780042	0.052455408	-13.05451756	5.99E-39	3.85E-37	2214.118206	2123.001667	2107.952212	2101.038088	2101.134277	1373.635986	1386.904195	1232.477467	1372.715655	1256.630367	ARF-GAP domain 7 isoform 2
EDWA@DN43878_c2_g1_i1	17485.92393	-0.948562258	0.072750547	-13.0385585	7.38E-39	4.75E-37	23174.31507	22691.22604	21427.63808	23434.35764	24451.24849	10851.35385	12278.56252	10234.13563	12694.59696	13621.80498	gamma tonoplast intrinsic protein
EDWA@DN5901_c0_g1_i5	277.7973101	1.361378919	0.10445338	13.03336393	7.90E-39	5.07E-37	129.3454906	167.1713315	157.8582351	149.9632145	173.4317231	452.2678264	399.6437464	394.5468851	393.9093444	359.8353044	Basic helix-loop-helix DNA-binding superfamily protein
EDWA@DN3514_c0_g1_i6	280.9516454	-1.343525491	0.103182209	-13.02090255	9.31E-39	5.97E-37	408.0351337	392.6748174	368.0061089	418.0441373	429.2431553	167.5039575	143.0350629	186.9499563	162.4572406	133.5668838	OSBP(oxysterol binding protein)-related protein 2A isoform 4
EDWA@DN3477_c0_g1_i2	153.6185966	-1.754609724	0.134799209	-13.016469	9.86E-39	6.31E-37	243.6395369	245.6140112	246.7773258	249.798682	199.4031796	86.55658	67.55839845	65.94316452	73.50686092	57.38822704
EDWA@DN8881_c0_g1_i2	563.9893292	-1.531332909	0.11772738	-13.00744916	1.11E-38	7.09E-37	865.042549	794.5024211	783.8403396	847.6174159	898.1853151	245.2730685	306.0005378	226.9472137	277.8109313	394.6735002	Uncharacterized protein
EDWA@DN1429_c1_g2_i1	519.3963816	-1.666021594	0.128162721	-12.99926829	1.24E-38	7.87E-37	832.5032636	740.1211914	710.5072283	841.6766572	825.5673264	292.8686551	260.9768967	276.1252407	261.5190529	152.0983035	TCP family transcription factor
EDWA@DN7639_c0_g1_i1	2026.844092	-2.050183523	0.157715364	-12.99926316	1.24E-38	7.87E-37	3134.560143	3292.2833	3189.076522	3338.761182	3371.549308	1107.058843	742.3356006	625.9160662	850.0960057	616.8039542	hydroxyproline-rich glycoprotein family protein
EDWA@DN11905_c0_g2_i2	142.5536901	2.307299711	0.177545332	12.99555263	1.30E-38	8.26E-37	56.03487779	42.23488878	37.4785226	41.4040003	62.05349013	226.2014387	226.6999588	187.6543438	229.3907072	316.3846728	Plant-specific transcription factor YABBY family protein
EDWA@DN6542_c0_g1_i5	213.8754047	1.664352919	0.128081889	12.99444384	1.32E-38	8.36E-37	105.5741578	112.102017	109.107885	96.03194319	90.52281878	271.7555623	313.2051406	396.2606943	344.0492017	300.1446261	S-locus lectin protein kinase family protein
EDWA@DN166_c0_g2_i3	272.2804957	-2.33694454	0.179849277	-12.99390569	1.32E-38	8.41E-37	695.1636418	406.6581763	438.8965091	401.8790269	330.5880015	98.82987819	111.1218076	78.94190174	90.88401707	69.84199671	Kinase superfamily protein isoform 1
EDWA@DN20996_c0_g3_i1	111.202008	2.156610313	0.165973731	12.99368463	1.33E-38	8.42E-37	27.70664292	41.39252815	52.894591	38.39734238	43.23219879	188.3618077	175.9055006	154.9895853	185.6834644	203.4564191	Phototropic-responsive NPH3 family protein
EDWA@DN247_c0_g1_i3	10602.81745	0.773062838	0.059502173	12.99217834	1.36E-38	8.58E-37	8178.611727	7723.078012	7799.550326	7886.848979	7551.993616	12934.91238	13379.33672	12455.80657	12701.58118	15416.45498	High mobility group B2
EDWA@DN25547_c0_g1_i3	1032.112277	-1.223921317	0.094215501	-12.99065764	1.38E-38	8.74E-37	1545.889827	1419.405709	1500.206489	1541.846103	1220.498741	597.9299977	651.9210444	491.0332663	705.9188673	646.4727251	Xyloglucan endotransglucosylase/hydrolase 16
EDWA@DN44919_c0_g1_i1	59.03785884	-4.822783007	0.371446121	-12.98380232	1.51E-38	9.55E-37	94.65157352	123.0468849	115.266929	86.29673869	150.6380979	1.999883234	5.796233145	3.760947729	1.734969183	7.186331176	Nicotianamine synthase 3
EDWA@DN4075_c0_g2_i1	564.6383265	-2.82906609	0.218139737	-12.96905428	1.83E-38	1.16E-36	664.0357166	1140.937641	1176.892535	1217.12808	751.1247667	116.5637474	160.4496295	110.8296453	166.6047839	141.8167199	Amidase family protein
EDWA@DN24124_c0_g1_i1	175.8632985	-1.71211378	0.132025279	-12.96807549	1.86E-38	1.17E-36	284.9100724	267.224106	248.9448771	237.5434863	307.9289737	105.3626621	74.24009673	74.56177512	75.05251275	82.86442229
EDWA@DN3972_c0_g1_i5	1112.332259	-1.36568449	0.105311317	-12.96806958	1.86E-38	1.17E-36	1540.418352	1489.392278	1599.100454	1644.608707	1738.986561	819.4754709	664.571721	571.7696278	519.1986814	535.8007367	Nudix hydrolase isoform 1
EDWA@DN6125_c0_g1_i2	1785.622662	-1.073032876	0.082751907	-12.96686584	1.89E-38	1.18E-36	2495.216461	2222.010345	2842.098766	2401.52477	2143.196862	1017.776101	1197.91689	1075.580774	1212.481735	1248.423915
EDWA@DN10851_c0_g1_i2	147.7729655	-1.790106064	0.138150779	-12.95762559	2.13E-38	1.33E-36	267.9914537	226.9262641	226.2155125	213.0735668	211.8927588	66.00053156	51.19955482	65.81785	68.53736527	80.07479707	S-adenosyl-L-methionine-dependent methyltransferases superfamily protein
EDWA@DN2568_c0_g3_i1	121.3168384	-2.395587167	0.184959524	-12.95195357	2.29E-38	1.43E-36	260.8505209	209.3796534	198.6973572	163.8292987	187.1358565	37.81758854	37.5414636	26.49875494	54.60401252	36.81387807
EDWA@DN10128_c0_g1_i1	52.05106954	-4.148760584	0.320452013	-12.94658923	2.46E-38	1.54E-36	95.13714567	82.45223943	103.8472277	96.60034524	115.0887261	3.030245861	3.858613854	8.487829075	7.913008602	4.095313889	UDP-Glycosyltransferase superfamily protein
EDWA@DN4770_c0_g2_i5	543.9676045	0.977277342	0.075590742	12.92853227	3.11E-38	1.94E-36	335.8932584	366.8250262	416.7573334	350.0932225	362.6623174	704.9970985	732.108304	747.3989152	676.0163082	746.924261	Growth-regulating factor 5 isoform 3
EDWA@DN24494_c0_g1_i1	327.688375	-1.295534064	0.100209844	-12.92821159	3.12E-38	1.95E-36	491.6769998	458.5364878	454.8569081	462.0539928	462.7062915	190.0884772	170.1415022	169.0105562	237.9207195	179.8918147	P-loop containing nucleoside triphosphate hydrolases superfamily protein
EDWA@DN26097_c0_g1_i1	87.88980457	-2.347771752	0.1816012	-12.92817313	3.12E-38	1.95E-36	154.3852947	158.4365862	155.3087231	144.9869162	121.5942148	21.95683759	23.19147445	33.82984896	30.28480838	34.92334139	Sulfate/thiosulfate import ATP-binding protein cysA
EDWA@DN3058_c0_g1_i1	416.4930584	0.971588723	0.075156764	12.92749536	3.15E-38	1.96E-36	268.469925	291.7289239	294.6181652	280.4721572	271.4170829	536.4190061	583.7364818	545.8209417	548.7355216	543.5123784	NIMA-related kinase 4 isoform 2
EDWA@DN2027_c0_g1_i1	324.2248505	-3.126809754	0.241892032	-12.92646859	3.19E-38	1.98E-36	537.3194385	689.0590382	589.9714473	685.2143533	408.027132	41.73865949	97.34281867	53.87623117	77.36732916	62.33205767
EDWA@DN44151_c0_g1_i1	58.67853888	3.499423263	0.270741861	12.9253129	3.24E-38	2.01E-36	9.488568039	12.05081898	9.60835945	8.480091432	7.994859413	95.34679093	92.54225659	102.9155366	112.3267572	136.0313502	HXXXD-type acyl-transferase family protein
EDWA@DN1982_c0_g1_i1	338.729765	1.540025973	0.119395792	12.8984945	4.59E-38	2.84E-36	163.520999	150.1638593	167.781287	211.8276235	173.5821858	467.1855909	514.702827	410.2524915	524.0422867	604.2384999	Uncharacterized protein
EDWA@DN4892_c1_g1_i1	77.09249071	-5.453305748	0.422931037	-12.89407792	4.86E-38	3.01E-36	203.086563	178.5006936	157.2467138	141.6806264	73.30190623	8.002278509	1.931979335	0.940330234	5.207294201	1.026521751
EDWA@DN2940_c0_g1_i8	198.154292	4.906891062	0.380623615	12.89171471	5.01E-38	3.10E-36	10.65743899	15.14432871	17.27342689	14.93311404	6.032732813	408.5498035	293.8271443	668.7722304	250.4030056	295.9496952	Cytochrome P450
EDWA@DN1559_c2_g1_i4	202.7005811	1.45859083	0.113210911	12.88383617	5.55E-38	3.43E-36	84.54442279	122.2152213	103.9652179	112.7247534	116.9927194	300.3032269	288.5716918	315.5118989	299.2137492	282.9629093	CLAVATA3/ESR-RELATED 41
EDWA@DN235_c0_g2_i2	1319.086817	0.929315956	0.072209354	12.86974475	6.66E-38	4.11E-36	931.9822312	880.6872487	944.5875873	852.2431361	931.8928095	1657.31724	1685.049485	1533.213597	1787.89167	1986.003167
EDWA@DN14149_c0_g1_i2	60.59713982	-3.722192922	0.289298019	-12.86629246	6.97E-38	4.29E-36	138.9692165	91.11590365	129.5610103	104.3942003	99.2383047	5.123221263	14.42286951	3.795785654	8.08235325	11.26853305	Delta tonoplast integral protein
EDWA@DN616_c0_g1_i2	2865.726371	0.883894721	0.068717625	12.86270758	7.30E-38	4.49E-36	1923.253948	1995.883633	2188.170698	1920.931929	2044.11979	3300.392689	3838.950469	4226.851489	3714.18997	3504.519098	Integrase-type DNA-binding superfamily protein
EDWA@DN493_c0_g2_i1	297.3721213	-1.163210487	0.090480566	-12.85591527	7.97E-38	4.89E-36	407.5087137	401.0095413	443.0711431	416.2194044	389.3248056	171.1176131	184.6519514	188.7086634	202.4803535	169.6290235	HCO3-transporter family
EDWA@DN98_c1_g1_i1	4663.546332	-2.30727159	0.179509683	-12.85318738	8.25E-38	5.06E-36	7625.514892	8056.9211	9596.382832	8593.144119	4925.384338	1192.467755	1788.793753	1416.889607	1774.233544	1665.731375
EDWA@DN9112_c0_g2_i1	893.3941771	-1.482921029	0.115392991	-12.85104938	8.49E-38	5.20E-36	1098.717882	1283.593614	1261.789794	1325.084007	1610.805959	584.9203269	471.5516374	396.5747817	510.5969194	390.3068492	6-N-acetylglucosaminyltransferase family protein
EDWA@DN54055_c0_g1_i1	2848.456336	-0.874972316	0.068099941	-12.8483565	8.79E-38	5.37E-36	3926.262107	3613.183152	4078.260942	3327.690949	3488.148993	1959.915447	2128.983567	2174.158132	1855.116708	1932.843364	Cytidine deaminase
EDWA@DN3812_c0_g1_i2	682.8958359	-1.025262324	0.079806919	-12.84678489	8.97E-38	5.48E-36	892.8787044	911.5814557	855.9033444	906.5313119	1010.345056	454.5676723	501.6031538	413.3339743	398.265455	483.9482304	Uncharacterized protein isoform 1
EDWA@DN554_c0_g1_i3	608.1057284	1.356395872	0.105634571	12.84045424	9.73E-38	5.94E-36	282.5230939	303.8334495	406.190138	373.8967632	342.4655565	768.3470903	913.7319474	956.7182265	964.1278892	769.2231299	Growth-regulating factor 8
EDWA@DN3830_c0_g1_i4	379.1365134	1.126399753	0.087815028	12.82695892	1.16E-37	7.06E-36	229.0947066	230.6597869	269.6480346	241.4826172	220.6017205	582.5408544	509.7381657	509.3291487	512.2526484	486.0174513	Hyothetical protein
EDWA@DN25780_c0_g1_i2	191.0880156	-1.919631543	0.149765895	-12.81754801	1.31E-37	7.96E-36	302.9797266	289.9056504	338.2643084	314.8414191	266.5994584	70.6299339	92.81048164	99.51560708	87.01390615	48.31966397	Lysine-ketoglutarate reductase/saccharopine dehydrogenase bifunctional enzyme
EDWA@DN11080_c0_g2_i1	314.492457	1.288966295	0.100571427	12.81642643	1.33E-37	8.06E-36	161.8812437	203.8747685	194.1885926	156.7370613	195.9870636	398.0428265	462.8931225	439.7321275	443.6293882	487.9583761	C2H2-like zinc finger protein
EDWA@DN66480_c0_g1_i1	70.05567789	-5.232217951	0.408267489	-12.81566151	1.34E-37	8.13E-36	181.3494047	152.0873393	172.9446858	84.03573477	92.24666063	4.018153922	3.861562605	5.649008197	4.364228962	0
EDWA@DN6372_c0_g1_i7	2165.298807	-0.761268283	0.059411827	-12.81341303	1.38E-37	8.36E-36	2776.265792	2847.250812	2782.16364	2640.097558	2574.195331	1624.090962	1666.931096	1707.29812	1623.840121	1410.854634	Leucine-rich repeat transmembrane protein kinase isoform 1
EDWA@DN9717_c1_g1_i1	220.8038052	-4.275386961	0.333930537	-12.80322249	1.57E-37	9.52E-36	651.9389327	377.2129709	514.9412278	351.5832192	203.8658561	23.99781104	24.15108903	25.38615613	16.48148451	18.4793043	Uncharacterized protein
EDWA@DN2003_c0_g1_i4	667.3170363	-1.292166901	0.100965229	-12.79813768	1.68E-37	1.02E-35	771.8497038	1008.214963	876.4774409	979.7648148	1102.31177	414.044647	385.4611513	404.8779487	409.3754907	320.7924334	Apyrase 1
EDWA@DN29414_c0_g1_i1	52.99709301	3.965715142	0.309908343	12.79641296	1.72E-37	1.04E-35	5.218904521	4.006844782	4.246569914	7.380518524	10.91307871	85.05466162	105.8341179	92.03512935	108.6947273	106.5863775	Plant-specific transcription factor YABBY family protein isoform 2
EDWA@DN43685_c0_g2_i1	1262.484056	-1.220532622	0.095391657	-12.79496199	1.75E-37	1.06E-35	1545.748732	1771.985831	1766.63164	1838.526163	1911.507367	919.5999179	734.7284578	678.7036896	832.8909809	624.5177767	Mitochondrial uncoupling protein 3
EDWA@DN1884_c0_g1_i2	317.1670003	-1.568016994	0.122559603	-12.79391381	1.77E-37	1.07E-35	553.2073889	389.5151328	488.6912725	422.8287523	517.5435206	127.9035469	155.1848699	163.3922296	161.1619144	192.2413755	Thioredoxin superfamily protein
EDWA@DN60502_c0_g1_i1	53.38580898	-4.036890325	0.315757153	-12.78479455	1.99E-37	1.20E-35	127.6276312	97.83519093	102.3459854	98.0192963	77.33015024	9.998439203	6.762370003	3.760841433	6.071599642	4.106585412	Peroxidase 68
EDWA@DN946_c0_g1_i4	5392.702842	-0.567125495	0.044364308	-12.78337308	2.03E-37	1.22E-35	6487.275038	6713.359342	6337.15287	6248.901077	6410.767381	4383.377876	4468.163153	4409.246831	4452.977168	4015.807685	Cellulose synthase family protein isoform 3
EDWA@DN5912_c0_g1_i1	141.6049567	1.680847463	0.131568483	12.7754567	2.25E-37	1.35E-35	59.26435973	81.4970578	72.8892267	66.93066889	56.08056671	220.7635232	214.2067061	223.3714748	213.1043896	207.9415929	Pentatricopeptide repeat superfamily protein
EDWA@DN1825_c0_g1_i1	327.8447838	-1.199398328	0.093884746	-12.77522046	2.26E-37	1.35E-35	449.6286908	510.8046989	430.6429881	475.6580909	418.2087243	196.3863527	197.1611719	201.0321457	221.1703227	177.7546525	Pectin lyase-like superfamily protein
EDWA@DN32422_c0_g1_i1	129.4758142	1.98247571	0.155315904	12.76415137	2.60E-37	1.56E-35	39.23364386	44.31371426	56.92364506	64.88312361	56.14556045	184.8802997	195.9675602	209.0283202	197.3243208	246.0579534
EDWA@DN1522_c0_g2_i4	804.9644023	-1.460196525	0.114515013	-12.75113615	3.07E-37	1.84E-35	1169.356719	1081.502257	1239.292171	1279.645429	1133.949845	576.2410714	454.8563511	370.6911767	410.6658366	333.4431656	Pectinacetylesterase family protein
EDWA@DN3274_c0_g1_i4	288.7988192	5.085302874	0.398910325	12.74798509	3.20E-37	1.91E-35	22.31425814	21.1712355	21.52618461	11.71363246	6.022569008	634.8694698	414.3427159	945.328253	414.5809507	396.1189231
EDWA@DN9404_c0_g2_i1	112.0044234	-2.101548246	0.164994528	-12.73707843	3.68E-37	2.19E-35	207.1262675	170.3469998	207.6445412	180.9910406	142.5039824	44.0880854	37.66413843	36.69112924	47.84302348	45.14502629
EDWA@DN21211_c0_g1_i4	130.8135208	-1.846043055	0.145110258	-12.72165786	4.48E-37	2.67E-35	214.4629823	212.1406341	205.3657453	197.4584422	195.1864533	56.68974603	51.24086571	49.75443334	77.51316402	48.32274164	F5O11.10 isoform 2
EDWA@DN5907_c0_g2_i1	1323.350701	0.682138437	0.053621008	12.7214774	4.49E-37	2.67E-35	1015.36987	979.6776705	1085.819733	1022.388728	977.8890679	1603.127911	1662.295375	1615.644191	1563.706447	1707.588015	Single hybrid motif superfamily protein
EDWA@DN11597_c0_g1_i1	470.0733471	1.312273132	0.103205424	12.71515662	4.87E-37	2.89E-35	308.6968513	279.5019284	309.4631699	222.7809426	229.0886234	688.9183813	684.10854	695.4710372	579.1778235	703.5261732
EDWA@DN6924_c0_g1_i2	333.1914489	1.941712931	0.152795372	12.70793022	5.34E-37	3.17E-35	92.76584995	170.6675694	109.0940984	138.7032376	176.0042998	471.9354418	537.459391	446.0545076	546.8331735	642.3969202	Auxin-responsive GH3 family protein
EDWA@DN3841_c1_g2_i3	2426.61716	0.913545944	0.071938542	12.69897776	5.99E-37	3.55E-35	1524.289477	1614.069675	1614.362066	1836.610921	1825.811976	3346.234685	3271.459873	3332.116944	3163.615801	2737.600178	subtilase family protein
EDWA@DN1266_c0_g1_i5	1027.636065	-0.827913999	0.065266676	-12.68509524	7.15E-37	4.23E-35	1343.676706	1261.402744	1416.24801	1249.4852	1303.531671	693.8180271	820.7143018	745.5695716	745.0019518	696.9124711	Glycosyl hydrolase 9A1
EDWA@DN2317_c0_g1_i1	682.8040199	-1.191181431	0.09391512	-12.68359596	7.29E-37	4.31E-35	1126.397809	878.7355422	984.9997531	933.4396922	824.6838652	447.2649756	458.6740354	418.7561647	368.3658709	386.722491	Heavy metal transport/detoxification superfamily protein
EDWA@DN3507_c0_g1_i11	1320.251013	0.875584621	0.069054003	12.67970838	7.66E-37	4.52E-35	792.8994626	932.2697145	941.1680661	973.1100441	1016.735803	1787.686698	1727.5935	1609.110213	1641.174719	1780.761904	Phosphatase 2C 52 isoform 1
EDWA@DN612_c0_g2_i3	1438.12378	0.818652902	0.064650998	12.66264911	9.52E-37	5.61E-35	1025.593542	1037.539752	1017.46422	1082.809656	1039.930813	1875.816772	1624.525324	1737.568733	1961.037539	1978.951446
EDWA@DN1713_c0_g1_i2	865.1419059	-0.996402873	0.078706794	-12.65968052	9.89E-37	5.82E-35	1320.065721	1166.493429	1094.545348	1104.36783	1076.169452	618.9345907	558.5078678	521.5804222	553.9597231	636.7946759	Formate dehydrogenase
EDWA@DN7551_c0_g2_i10	80.28824944	2.411816786	0.190524149	12.65885086	1.00E-36	5.88E-35	24.03602209	25.03073775	24.42148229	33.76646698	19.85988874	151.503915	119.1765454	132.8806108	125.7225785	146.4842469	Maf-like protein
EDWA@DN970_c0_g1_i1	826.20827	-0.851318298	0.067264565	-12.65626712	1.03E-36	6.07E-35	1064.879335	1098.570063	1040.925483	1009.158578	1101.091623	576.7719432	665.9743772	585.1225339	542.0262879	577.5624766	Beta-1
EDWA@DN7932_c0_g1_i1	339.6912453	-1.753181709	0.138606068	-12.64866495	1.14E-36	6.67E-35	588.0316813	504.2550659	451.3060957	544.3714266	532.2112654	207.0370333	163.2548194	129.7616001	170.948642	105.7348229	Cytochrome P450 superfamily protein
EDWA@DN2500_c0_g1_i2	865.3021357	-1.067912545	0.08443908	-12.64713614	1.16E-36	6.80E-35	1276.018115	1018.595233	1287.13791	1137.746935	1137.727101	573.1025125	570.9088656	530.3300178	491.151936	630.3027307	Cellulase protein isoform 2
EDWA@DN1088_c0_g3_i5	774.6321603	0.949574034	0.075128405	12.63934768	1.28E-36	7.50E-35	617.7026786	503.7990067	491.2940584	541.678985	488.5189273	979.1798873	993.5720113	1011.732253	1020.352125	1098.491671	Auxin efflux carrier family protein
EDWA@DN1056_c0_g1_i10	272.0442924	-1.982406545	0.15690789	-12.63420558	1.37E-36	7.99E-35	496.1534256	412.4390156	380.3664446	356.8331398	525.6396404	74.64814766	123.4979692	87.67178772	135.1724782	128.0208749
EDWA@DN15198_c0_g1_i1	267.6761796	-2.253030005	0.17833686	-12.63356324	1.38E-36	8.05E-35	301.9067812	490.9155181	572.7679302	488.7991081	359.1506245	64.66336957	106.3448214	103.2719207	112.8646515	76.07707054	Beta-Amyrin Synthase isoform 2
EDWA@DN6024_c0_g1_i5	2317.57709	0.758624236	0.060093828	12.62399582	1.56E-36	9.08E-35	1579.397184	1667.966869	1779.423874	1783.698438	1798.100681	2737.251938	2919.881981	2943.720773	2759.304419	3207.024739	Chromomethylase 1
EDWA@DN6442_c0_g1_i5	1109.791216	0.81810685	0.064833771	12.61852942	1.67E-36	9.72E-35	759.973224	776.4480936	763.37024	864.0495764	852.6884388	1311.066311	1499.145325	1353.428554	1476.958654	1440.783745	like AUXIN RESISTANT 2 [Source:Projected from Arabidopsis thaliana (AT2G21050) TAIR;Acc:AT2G21050]
EDWA@DN7564_c0_g1_i1	206.0894922	-1.339983516	0.106210134	-12.61634329	1.72E-36	9.98E-35	294.2780402	266.1272967	304.5343752	317.29825	295.0732099	110.1871113	117.8261881	108.1822902	119.1248432	128.2633167	NAD(P)-linked oxidoreductase superfamily protein isoform 1
EDWA@DN54036_c0_g1_i1	548.687128	-1.281200623	0.10155649	-12.61564502	1.73E-36	1.01E-34	806.9849828	682.3912033	760.522237	768.4221405	868.6355651	390.6694907	337.773205	263.8078842	318.7057238	288.9588479
EDWA@DN9507_c0_g1_i3	646.5578161	1.079862762	0.085629419	12.6108851	1.84E-36	1.07E-34	374.7292637	452.695857	443.4235667	395.0460757	410.6311676	885.2946015	917.6314955	980.7304052	856.7089194	748.6868082	Uncharacterized protein isoform 3
EDWA@DN9370_c0_g1_i3	786.7480316	0.946353498	0.07508694	12.60343681	2.02E-36	1.17E-34	447.1471148	541.8912037	555.3961855	547.9392382	594.8786386	978.2143465	1028.134078	1056.285998	1029.87605	1087.717463
EDWA@DN339_c0_g1_i9	1029.375119	0.982641874	0.078037934	12.5918489	2.34E-36	1.35E-34	813.5712584	682.2349997	690.3657333	679.1494951	593.9522218	1465.758929	1280.408978	1391.623479	1307.876178	1388.809913	E6
EDWA@DN11799_c0_g1_i3	54.05586896	-3.213014004	0.255173501	-12.59148771	2.35E-36	1.36E-34	99.88827583	109.8917147	90.41498884	107.5557149	80.30339247	11.01409776	10.62431391	12.22781025	10.42845946	8.209921443	PLATZ transcription factor family protein isoform 1
EDWA@DN1126_c0_g2_i4	4822.357275	-1.148362472	0.091228619	-12.58774372	2.47E-36	1.42E-34	6023.907326	6495.619504	6658.251978	6592.207692	7461.755742	3635.295855	3132.470989	2750.149816	3066.701677	2407.212171	Reversibly glycosylated polypeptide 3
EDWA@DN18216_c0_g1_i1	83.34206365	-2.680971769	0.213051902	-12.58365563	2.60E-36	1.50E-34	150.157921	146.8339666	176.7166503	143.336048	104.1039676	29.2757447	18.32963989	27.3439681	21.96306048	15.35966983
EDWA@DN12216_c0_g1_i3	83.28342546	-2.24340414	0.178330069	-12.5800666	2.72E-36	1.56E-34	120.3292223	158.4463603	142.3847166	123.6740474	142.7075479	30.93273187	26.09121228	26.31051299	31.1414239	30.81647916	Glucan endo-1
EDWA@DN10539_c0_g1_i6	191.6003255	2.562987444	0.204113478	12.55667909	3.65E-36	2.10E-34	64.02974412	50.51388557	59.45839274	52.30480046	51.31686565	391.7448926	314.2258626	394.2479362	373.6451886	164.515686
EDWA@DN121_c0_g1_i1	4808.276485	-1.154061484	0.091962399	-12.54927552	4.01E-36	2.30E-34	7737.236245	6091.510139	6919.327933	6603.299377	5823.359748	2770.594974	3032.501018	2547.257771	2937.935905	3619.741735
EDWA@DN2124_c0_g1_i2	2147.113762	0.864808863	0.06894434	12.54358028	4.31E-36	2.47E-34	1507.084371	1483.17721	1422.035714	1622.231459	1575.36335	2684.398727	2726.679589	2519.839437	2709.715155	3220.612608	Uncharacterized protein
EDWA@DN5385_c0_g1_i1	508.0606176	1.252240698	0.099872293	12.5384194	4.60E-36	2.64E-34	272.6798431	271.5149869	281.6134061	327.3606161	348.7838538	607.3999973	680.3502505	723.4427925	748.6661185	818.7943113	Protein of Unknown Function (DUF239) [Source:Projected from Arabidopsis thaliana (AT5G18460) TAIR;Acc:AT5G18460]
EDWA@DN1875_c0_g1_i7	857.5277786	0.871131516	0.06952987	12.52888175	5.19E-36	2.97E-34	526.7563052	615.0187946	605.9782094	630.5775635	652.7363655	1090.172898	1072.027167	1188.834308	1137.574212	1055.601963	Nucleic acid binding protein
EDWA@DN16553_c0_g1_i1	115.7126495	2.197642768	0.175483554	12.52335457	5.56E-36	3.18E-34	32.78930321	47.27417768	29.99559469	39.29033118	57.06405167	167.5020749	198.7468793	192.3288385	166.8353446	225.2998997	Ovate family protein
EDWA@DN15530_c0_g1_i1	88.11850982	-3.133405644	0.25030772	-12.51821418	5.94E-36	3.39E-34	90.67153813	155.5515844	188.0255407	162.2143587	194.1539636	11.93941307	19.33505099	18.77742876	13.78739703	26.72882279	cupin family protein
EDWA@DN49699_c0_g1_i1	458.501958	1.258232418	0.100573013	12.51063655	6.53E-36	3.72E-34	242.8003523	283.9970421	280.2936625	275.4722867	268.6766694	547.6999463	650.6359732	677.0220438	583.3734519	775.0481515	ovate family protein 13
EDWA@DN5786_c0_g1_i1	262.0413335	-1.514233732	0.121060416	-12.50808302	6.74E-36	3.84E-34	487.4456823	342.5852289	365.2050126	389.0587622	357.1553033	129.1191249	129.8873266	121.4484181	158.1014215	140.407055
EDWA@DN12945_c0_g2_i1	157.0851648	-1.663941034	0.133086327	-12.50271965	7.21E-36	4.10E-34	276.8858483	224.6414469	251.4435682	226.6183094	214.6130064	90.36026404	64.68630176	70.6017265	80.24442692	70.75674912	AGAMOUS-like 8 isoform 1
EDWA@DN22466_c0_g1_i2	82.32817571	-2.398507479	0.191879963	-12.50004139	7.46E-36	4.24E-34	155.3709196	136.2013285	128.2784852	134.2877816	137.6330199	39.95515096	21.2562043	18.79894991	26.85385519	24.64606192	Homeodomain-like superfamily protein
EDWA@DN12376_c0_g2_i1	983.1838771	-1.044743584	0.083608893	-12.49560355	7.89E-36	4.48E-34	1406.689535	1224.279878	1407.649948	1247.413495	1334.479912	627.2010814	620.1620635	577.3687521	602.3392359	784.2548696	Isoflavone reductase-like protein 4 isoform 1
EDWA@DN17889_c0_g2_i1	1116.348293	-0.876640868	0.070177855	-12.4917022	8.29E-36	4.70E-34	1240.537348	1530.868321	1494.637972	1497.958954	1464.370285	784.9615531	775.4875488	809.9298673	838.6745467	726.0565302	Leucine-rich receptor-like protein kinase family protein
EDWA@DN1102_c0_g2_i5	221.5015979	-1.340375282	0.107447571	-12.47469129	1.03E-35	5.81E-34	334.7395376	300.9778253	349.7800357	321.0178807	281.5693139	120.7766233	115.8143973	120.5817866	130.38717	139.3714085	TIP41-like protein
EDWA@DN3539_c1_g2_i1	81.83327183	-2.66358478	0.213668018	-12.46599659	1.14E-35	6.47E-34	151.4610262	143.934602	178.0858059	136.0508321	97.18960013	18.12037843	23.16218446	23.55261916	20.13265304	26.64301677	Rho GTPase activating protein with PAK-box/P21-Rho-binding domain
EDWA@DN18677_c0_g2_i2	176.0892137	-1.431283675	0.114902788	-12.45647469	1.29E-35	7.28E-34	236.9945795	265.7492482	257.3867554	260.5084763	263.6810199	88.43851849	113.1310727	95.72945955	87.74637698	91.52662967	TOPLESS-related 1
EDWA@DN567_c0_g1_i3	851.8192414	0.913246557	0.073332931	12.45343042	1.34E-35	7.55E-34	655.8790643	556.0449905	630.9493202	562.8941057	548.6850087	1178.659948	1055.215132	1148.328922	1021.86933	1159.666592	TCP family transcription factor 4
EDWA@DN19966_c0_g1_i1	150.8333729	-2.397442079	0.19253875	-12.45173805	1.37E-35	7.70E-34	193.4969819	313.7595742	261.3037733	243.1290721	256.2346153	22.2127477	54.9880639	47.14720087	53.60121984	62.46047946	Calcium-dependent lipid-binding (CaLB domain) family protein
EDWA@DN1_c1_g1_i3	9819.61776	-0.776559717	0.062365785	-12.45169469	1.37E-35	7.70E-34	12343.64924	11673.7638	12676.56687	12424.36914	12883.09382	6442.936933	7530.144376	7035.030864	6965.224661	8221.397892	Chlorophyll a-b binding protein
EDWA@DN54506_c0_g1_i1	119.6930682	-2.685577835	0.215686248	-12.45131697	1.38E-35	7.73E-34	302.7423555	194.3302869	229.4583681	147.9938909	161.1986985	39.87232718	28.87912818	37.85529955	25.9666199	28.63370779
EDWA@DN15935_c0_g1_i1	207.9906685	-1.706838927	0.137083729	-12.45106872	1.38E-35	7.74E-34	317.1317333	325.8767	277.0426948	314.4065958	358.6526228	88.89799008	109.1799985	74.25531461	128.201226	86.26180956	Uncharacterized protein isoform 1
EDWA@DN8154_c1_g1_i1	1472.742652	-0.729854321	0.058629666	-12.44854991	1.42E-35	7.98E-34	1988.100097	1784.073421	1929.964657	1710.822307	1773.99103	1100.297783	1111.942198	1117.968484	1049.994239	1160.272308	Phospholipase A21
EDWA@DN310_c1_g1_i1	739.7035392	0.938335968	0.075378032	12.44840092	1.43E-35	7.99E-34	515.2382272	459.124426	589.8527601	474.3596607	498.3868052	927.4430004	974.9669537	942.6155122	969.4844875	1045.563559	Phosphoenolpyruvate carboxylase 1 isoform 2
EDWA@DN2615_c0_g1_i1	3435.382011	0.632942496	0.050879399	12.44005461	1.58E-35	8.86E-34	2705.672058	2773.780763	2884.302769	2509.145667	2595.369665	4101.751062	4408.817199	4239.053843	4020.259102	4115.667982	ROP interactive partner 5 isoform 1
EDWA@DN5344_c0_g1_i5	1796.397142	0.730395468	0.058736317	12.43515953	1.68E-35	9.41E-34	1396.429015	1262.161886	1469.649267	1340.944001	1287.142056	2246.214342	2195.121237	2100.9643	2264.626826	2400.718488	3-ketoacyl-CoA synthase [Source:UniProtKB/TrEMBL;Acc:A0A178VYA3]
EDWA@DN588_c0_g1_i2	1821.825327	-0.684562781	0.055064797	-12.43194949	1.75E-35	9.78E-34	2409.026846	2271.39016	2248.312009	2059.452143	2242.724123	1377.716669	1486.119346	1389.02731	1391.076936	1343.407731	Zinc finger family protein isoform 1
EDWA@DN2598_c4_g1_i1	10704.90827	0.822440378	0.066176777	12.42793036	1.84E-35	1.03E-33	8112.876754	7625.904132	8768.702691	7345.16507	6816.179832	13171.81415	14135.84498	13686.78554	12829.13906	14556.67049	UDP-glycosyltransferase 73B4
EDWA@DN13822_c0_g1_i8	534.990867	0.873450647	0.070311825	12.42252842	1.97E-35	1.10E-33	367.2763498	395.5583253	396.8400868	380.5591846	348.6748831	679.8297682	706.3481858	707.657762	654.3649229	712.7992017	Cysteine-rich RLK (RECEPTOR-like protein kinase) 2 isoform 2
EDWA@DN1670_c0_g1_i3	518.2228379	1.292575529	0.10406717	12.42058879	2.02E-35	1.12E-33	233.8410121	296.4424871	288.5426482	367.4462101	316.2407152	740.6337876	766.9307155	742.9835247	793.8502838	635.3169943	Major facilitator superfamily protein isoform 1
EDWA@DN22269_c3_g1_i1	41929.17787	-2.673423267	0.21525961	-12.4195304	2.05E-35	1.14E-33	67700.40047	76858.22529	76126.38706	76585.96884	65201.88585	16913.98927	10932.33498	9359.768061	12506.39715	7106.421701
EDWA@DN9994_c0_g1_i1	74.57030763	4.560095406	0.367249366	12.41689115	2.12E-35	1.17E-33	10.64309902	6.053742131	1.078100743	10.6584655	2.009375717	133.8236381	127.5409092	232.1539012	94.39702169	127.3448229	2-oxoglutarate (2OG) and Fe(II)-dependent oxygenase superfamily protein
EDWA@DN67302_c0_g1_i1	72.45036019	4.567889336	0.36816872	12.40705438	2.39E-35	1.33E-33	8.502244068	2.016491504	9.688621092	5.324932487	4.015468947	153.1628287	121.7006156	220.0867914	79.92832471	120.0772833
EDWA@DN54895_c0_g1_i1	108.9872592	-3.059355247	0.246674837	-12.40238076	2.54E-35	1.40E-33	243.9084451	204.4569223	209.4568029	211.6792161	103.27332	28.12932652	27.99599589	28.24569299	12.22115117	20.50571945	Ribonuclease 3
EDWA@DN7824_c0_g1_i1	1145.398294	0.658787606	0.053134666	12.39845197	2.66E-35	1.47E-33	885.0577093	885.6286241	925.4998616	898.1284843	848.5828737	1365.681238	1417.418489	1361.918348	1471.230788	1394.836528	NAD(P)-binding Rossmann-fold superfamily protein
EDWA@DN13343_c0_g1_i5	210.7737154	-1.653133504	0.133376486	-12.39448984	2.80E-35	1.55E-33	369.8302119	277.67796	387.3230571	295.3600024	269.1683906	110.0662148	89.6300918	106.8474468	100.6976522	101.1361261	CC1
EDWA@DN4529_c0_g1_i1	5489.977109	-0.647210554	0.052222237	-12.39339008	2.84E-35	1.56E-33	6763.822122	6522.450677	7325.484721	6402.300326	6492.404384	4567.48918	4344.3445	4166.18717	4271.054877	4044.233137	O-Glycosyl hydrolases family 17 protein
EDWA@DN2659_c0_g1_i6	464.4200868	-1.543902169	0.124582107	-12.39264772	2.86E-35	1.58E-33	692.9226349	683.0765775	637.3722395	688.4651295	755.2665966	232.8301243	203.7263826	178.8358264	241.4684985	330.2368585	K-box region and MADS-box transcription factor family protein
EDWA@DN54775_c0_g1_i1	111.9616479	-1.992504518	0.160786443	-12.39224201	2.88E-35	1.58E-33	200.6086589	170.2355544	165.5720038	168.7910725	188.6904098	57.33612491	36.54388519	37.01610849	39.5034614	55.31919905	Gibberellin-regulated protein 3
EDWA@DN35490_c0_g1_i2	888.0758	-0.887768432	0.071657012	-12.38913559	2.99E-35	1.64E-33	1107.583097	1152.509598	1122.975773	1206.7312	1175.628625	702.5728407	614.3209887	559.5823244	666.1381583	572.7153958	Nucleotide-sugar transporter family protein isoform 2
EDWA@DN20117_c0_g1_i2	135.1492624	-1.744527727	0.140833162	-12.38719417	3.07E-35	1.68E-33	194.8821854	206.895177	239.4812431	205.7755646	193.9688593	67.84511077	45.41876126	69.53274535	64.00369407	63.68928285	Sec14p-like phosphatidylinositol transfer family protein isoform 1
EDWA@DN71691_c0_g1_i1	344.6507626	-2.064503986	0.166717636	-12.38323693	3.22E-35	1.77E-33	560.8832202	541.2997092	508.7671471	608.1743171	563.226854	190.155185	121.7995657	111.7461846	166.4499397	74.00550303	Cupredoxin superfamily protein
EDWA@DN61558_c0_g1_i1	431.9473846	-5.701939386	0.460566955	-12.3802616	3.34E-35	1.83E-33	682.6927844	879.9234083	850.0154722	817.9969328	1007.599442	1.019660391	14.45577229	15.13617891	24.07663405	26.55756019
EDWA@DN26906_c0_g2_i1	71.85969305	-2.897825507	0.234100253	-12.37856633	3.41E-35	1.87E-33	153.5795204	105.038233	116.683138	136.5872751	121.7105787	28.86249599	11.60050412	12.20642828	18.96547879	13.36327822	Slufate transporter 2
EDWA@DN5705_c0_g2_i2	340.5343914	1.410035215	0.113951822	12.37395939	3.62E-35	1.97E-33	208.8786909	163.556028	202.9556837	199.4599348	156.8480259	404.5867191	546.0886848	517.5555229	462.8485711	542.5660529	Leucine-rich repeat transmembrane protein kinase family protein isoform 3
EDWA@DN1036_c0_g1_i6	2926.832528	0.715024035	0.057822573	12.36582881	4.00E-35	2.18E-33	2039.938255	2240.979072	2284.674071	2231.083581	2284.131764	3495.2664	3805.785766	3896.964516	3684.897611	3304.604247	Growth-regulating factor 1
EDWA@DN3270_c0_g2_i1	884.5923483	0.967263544	0.078253663	12.3606169	4.27E-35	2.33E-33	593.9108734	533.5563862	585.5713236	693.5855555	587.5240727	1067.541746	1135.985866	1138.937638	1228.046738	1281.263283	Homeobox-leucine zipper protein HAT1 [Source:UniProtKB/Swiss-Prot;Acc:P46600]
EDWA@DN657_c0_g1_i1	1927.169593	0.620963922	0.050251977	12.35700491	4.46E-35	2.43E-33	1486.710608	1456.893751	1500.672279	1575.639528	1573.809073	2454.450379	2277.952676	2411.363271	2311.082301	2223.122065	Androgen induced inhibitor of proliferation / pds5 isoform 2
EDWA@DN1587_c0_g1_i2	1547.84438	-0.659705365	0.053458154	-12.34059386	5.48E-35	2.98E-33	2038.146845	1878.626485	1899.483688	1827.927853	1834.639267	1250.194061	1232.242758	1208.099837	1176.821088	1132.261917	Major facilitator superfamily protein
EDWA@DN7194_c0_g2_i2	64.04327291	-3.079833879	0.249688065	-12.33472607	5.89E-35	3.20E-33	123.71861	98.18999981	137.0909368	131.1112659	82.66008044	12.24984868	9.629820017	12.30053275	16.10373996	17.37789471	Late cornified envelope protein 1E
EDWA@DN6548_c0_g1_i1	991.9193767	-1.092002648	0.088548583	-12.33224309	6.07E-35	3.29E-33	1363.281785	1401.513507	1447.021148	1350.603127	1190.604666	695.5592863	602.4019054	719.8405623	638.2818469	510.0859334	COP1-interacting protein 7
EDWA@DN4614_c0_g1_i1	4187.383401	-2.385514039	0.193543727	-12.32545264	6.61E-35	3.58E-33	6658.310108	7412.974882	7123.795961	7064.790734	6887.726382	1943.80586	1378.311909	1097.978104	1424.420058	881.7200148	O-fucosyltransferase family protein
EDWA@DN4056_c0_g1_i1	616.0698918	-0.975868725	0.079183438	-12.32415198	6.71E-35	3.63E-33	818.1181984	780.7606276	809.3144063	801.4346254	874.1600821	356.2349732	399.2618086	452.5517756	404.2073282	464.6550929	Leucine-rich repeat protein kinase family protein isoform 1
EDWA@DN958_c1_g1_i2	120.6607541	-1.93118961	0.156713527	-12.32305629	6.81E-35	3.68E-33	168.1201769	202.7762613	197.2434041	172.6436481	214.9735898	60.94417314	60.86818092	45.12017571	45.92407501	37.99385612	Cystathionine beta-synthase family protein isoform 2
EDWA@DN5873_c0_g1_i4	100.5593592	-2.315211384	0.188001112	-12.31488136	7.53E-35	4.07E-33	211.1814562	171.418524	170.2518932	140.7988542	143.556475	43.82265961	22.16658184	32.14878931	36.53631629	33.71204204	Hypothetical protein
EDWA@DN6933_c0_g2_i1	497.788705	-1.036221044	0.084150299	-12.31393177	7.62E-35	4.11E-33	637.7428697	681.9301949	603.0759727	706.1328715	716.773665	374.4076453	321.2644511	296.050181	330.2251759	310.2840229	RNA ligase/cyclic nucleotide phosphodiesterase family protein
EDWA@DN33188_c0_g1_i1	108.9703557	-2.44421725	0.198654912	-12.30383498	8.64E-35	4.65E-33	158.6248226	189.708899	163.9164687	208.9374247	199.9634014	30.94543154	38.6513032	16.91591599	50.19978923	31.84010108	alpha/beta-Hydrolases superfamily protein
EDWA@DN399_c0_g1_i5	747.3781775	1.176883384	0.095657361	12.30311364	8.71E-35	4.69E-33	366.5854435	416.956919	438.2758937	541.8335053	527.8392657	991.6167578	1029.340719	1066.133148	990.5684488	1104.631674	Tetratricopeptide repeat (TPR)-like superfamily protein
EDWA@DN7390_c0_g1_i2	257.0411952	1.835669981	0.14920742	12.30280624	8.75E-35	4.70E-33	69.01622589	131.0132358	103.2463785	142.6349407	116.3880914	330.8584538	399.7845492	461.0711621	397.8498222	418.5490928	Sec14p-like phosphatidylinositol transfer family protein isoform 1
EDWA@DN1944_c0_g1_i7	950.5969602	0.891661158	0.072497926	12.29912646	9.16E-35	4.92E-33	634.5589449	611.0312261	746.8139613	646.3388714	690.4172434	1263.99093	1250.808846	1101.212351	1239.811691	1320.985536	RHO-related protein from plants 9
EDWA@DN2339_c0_g1_i1	327.1709646	3.46262835	0.28157432	12.29738687	9.36E-35	5.02E-33	74.1084442	49.08384858	78.56154341	35.84823283	34.72343226	478.560566	484.9126858	794.1587966	519.219441	722.5326552
EDWA@DN20490_c0_g1_i1	64.58720646	-6.061784918	0.493099978	-12.29321676	9.85E-35	5.28E-33	100.2613451	107.0623932	128.5781069	137.6605427	162.9587586	2.985379718	0	0	4.309574551	2.055963764	Trehalose-6-phosphate synthase isoform 2
EDWA@DN15652_c0_g1_i1	78.36845038	-2.249830805	0.183225724	-12.27901168	1.17E-34	6.28E-33	130.2058657	119.2181511	136.2266949	134.5050164	127.7957503	29.82373429	24.17176179	19.71151715	35.29109267	26.73491961	Sucrose synthase 6 isoform 1
EDWA@DN7969_c0_g2_i1	292.476546	1.289205298	0.105022619	12.27550136	1.23E-34	6.55E-33	195.1003773	178.7340746	183.596932	146.1602249	145.8203695	428.2278282	444.6452573	435.7546887	376.1736135	390.5520937	Heat shock protein DnaJ with tetratricopeptide repeat isoform 1
EDWA@DN2034_c0_g1_i2	946.1637651	1.013997951	0.0826122	12.27419139	1.25E-34	6.65E-33	624.2996441	611.2119404	638.841638	660.5575853	598.5488101	1092.864718	1268.421323	1195.018536	1258.610193	1513.263264	Interactor of constitutive active rops 1 isoform 1
EDWA@DN65771_c0_g1_i1	74.3689892	-2.813208971	0.229412699	-12.26265582	1.44E-34	7.66E-33	134.2439125	142.336053	110.0846371	121.5780225	142.7506767	9.969514715	20.29580357	10.33362825	23.32863128	28.76901231	Malonyl CoA:flavonoid malonyltransferase 5
EDWA@DN71641_c0_g1_i1	182.0061301	-1.760072642	0.14363269	-12.25398366	1.60E-34	8.52E-33	314.6885209	268.6820707	318.7840697	229.4499587	272.6227585	89.54327357	77.34049883	93.88643285	59.45609243	95.60762427	Sieve element occlusion e
EDWA@DN5179_c0_g1_i1	71.2587027	-2.593843223	0.211701509	-12.25236058	1.63E-34	8.68E-33	134.9000852	137.2541893	121.1235211	102.412456	116.1366319	11.2593522	25.96636093	23.69380614	22.43593253	17.40469169
EDWA@DN3801_c0_g3_i1	213.6028794	-1.260690653	0.102904627	-12.25105897	1.66E-34	8.81E-33	321.1899361	303.5887691	271.4807635	304.7088216	306.3043408	115.9856425	127.5183661	121.28827	133.5809577	130.3829271	Plasma membrane ATPase 4 isoform 2
EDWA@DN3398_c0_g1_i3	842.5938204	1.063929101	0.086857119	12.24918704	1.70E-34	9.01E-33	668.0307349	484.8037352	520.6577213	535.4825892	517.7942178	1074.370825	1126.991876	1060.343533	1175.52739	1261.935582	Fatty acid hydroxylase superfamily
EDWA@DN11567_c0_g1_i6	381.6549561	-1.048811667	0.085651718	-12.24507454	1.79E-34	9.46E-33	550.8484197	508.785708	522.3839755	502.32054	488.5803846	220.3115936	284.1440419	241.4264553	241.9050405	255.8434016	Pectin lyase-like superfamily protein isoform 3
EDWA@DN9653_c0_g2_i5	537.1799954	-0.895058846	0.073131427	-12.23904532	1.92E-34	1.02E-32	733.3910554	664.5146014	756.7866032	689.0395483	650.4834589	366.0602411	356.1734009	385.2029316	389.8728695	380.2752439	Aluminum activated malate transporter family protein isoform 1
EDWA@DN3849_c0_g1_i1	398.5450495	1.34333447	0.109785842	12.23595356	2.00E-34	1.06E-32	176.4890631	231.9400668	233.6949924	269.4994884	214.8743207	525.2258497	547.7043248	545.4144453	559.024776	681.5831675	Group 2 isoform 1
EDWA@DN9471_c0_g1_i2	70.81802128	-6.51353527	0.532380762	-12.23473073	2.03E-34	1.07E-32	139.3073373	134.1359535	165.8844456	120.3838094	140.589094	2.000151131	1.932039321	0	0.867639829	3.079742647	KNOTTED1-like homeobox gene 6
EDWA@DN11445_c0_g2_i2	223.1666888	-1.47648407	0.120683958	-12.23430264	2.04E-34	1.08E-32	338.800504	298.8023657	325.931385	368.996571	309.6253471	108.6706587	151.7346863	103.3370975	120.9676516	104.8006206	HXXXD-type acyl-transferase family protein
EDWA@DN7483_c0_g1_i1	1953.304373	-0.640023702	0.052321859	-12.23243427	2.09E-34	1.10E-32	2265.848044	2284.684874	2463.062784	2355.750132	2527.737702	1566.665536	1505.803649	1442.791188	1529.932389	1590.767428	Coatomer epsilon subunit isoform 1
EDWA@DN18814_c0_g2_i1	282.9115723	-1.286501346	0.105186913	-12.23062181	2.13E-34	1.12E-32	368.3072777	387.4683772	393.5681429	424.2431347	433.0578802	187.7052981	137.20821	146.6128132	183.5361713	167.4084179	Uncharacterized protein
EDWA@DN9300_c0_g2_i1	190.2576741	1.387332301	0.113490837	12.22417898	2.31E-34	1.21E-32	94.90769453	109.0708823	120.9877778	104.5666325	96.55628668	299.6404778	275.5028253	254.4738367	262.1473635	284.7229634	TPX2 family protein
EDWA@DN494_c0_g1_i2	860.7266365	1.145782358	0.093731924	12.22403545	2.31E-34	1.22E-32	475.4721441	507.7732967	528.6429632	599.0150124	567.7804488	1093.80477	1248.339848	1084.416689	1069.285906	1432.735287	Plant-specific transcription factor YABBY family protein isoform 1
EDWA@DN1051_c0_g1_i2	1557.428114	-1.399797146	0.11452042	-12.22312272	2.34E-34	1.23E-32	2523.401023	2244.350113	2265.997411	2297.402973	1963.595833	1034.965481	892.8717664	936.8988725	832.3995902	582.3980756	Uncharacterized protein
EDWA@DN65574_c0_g1_i1	9887.370594	-2.09316493	0.171245859	-12.22315647	2.34E-34	1.23E-32	14752.03649	16464.45944	16155.3645	15757.01632	16971.94619	5312.953125	3724.63954	3196.118479	3822.723148	2716.448701	Alpha 1
EDWA@DN15891_c0_g1_i1	81.97330336	-2.55561826	0.209087321	-12.22273184	2.35E-34	1.23E-32	165.4335541	122.8755888	138.5637311	136.1554757	137.3635422	38.17551457	27.03061672	18.830462	20.95054487	14.35400361
EDWA@DN5901_c0_g1_i11	1089.000082	0.798652451	0.065371203	12.21719062	2.52E-34	1.32E-32	722.2419968	793.8206046	780.0752364	827.8898479	850.6867423	1459.496712	1350.579682	1260.753259	1448.145178	1396.311559	Basic helix-loop-helix DNA-binding superfamily protein
EDWA@DN289_c0_g2_i4	3628.602617	-1.372130409	0.112390275	-12.20862227	2.80E-34	1.46E-32	4607.572407	5297.054117	5263.012241	5407.757982	5599.548945	2616.354227	1990.584516	1946.200821	2134.062248	1423.878664	Beta-galactosidase 5 isoform 1
EDWA@DN3092_c0_g1_i2	82.75319561	-2.939858443	0.240843648	-12.20650189	2.87E-34	1.50E-32	180.2975025	138.996994	132.1319005	148.928073	131.3547819	7.031214024	25.10045178	20.71255772	12.21854724	30.75993343	Adenine phosphoribosyl transferase 2 isoform 1
EDWA@DN1634_c0_g1_i1	1695.046244	0.740354805	0.060796471	12.17759512	4.09E-34	2.13E-32	1263.715057	1212.799845	1345.644224	1214.602457	1309.83652	2030.512749	2241.05625	2013.719744	2007.750298	2310.825291	PYR1-like 11
EDWA@DN20679_c1_g1_i1	475.1273751	1.090390172	0.089554697	12.17568937	4.19E-34	2.18E-32	291.2868382	289.4079782	327.3579382	301.4405855	308.23838	640.3715524	597.9213594	654.5257581	579.1062216	761.6171391	Multidrug resistance-associated protein 4 isoform 2
EDWA@DN11951_c0_g1_i1	76.49905554	2.345551717	0.19264445	12.17554784	4.20E-34	2.18E-32	21.17338397	22.13870948	23.59038923	32.94109853	26.04395618	111.8282035	121.5881576	122.5028853	142.8250621	140.3587094	Growth-regulating factor 5
EDWA@DN23102_c0_g2_i1	284.004277	-3.090188475	0.253853775	-12.17310426	4.32E-34	2.25E-32	382.5160904	607.7256319	452.2437157	659.1073799	440.3334035	38.87649018	88.9165059	66.69657025	60.47205529	43.15492677
EDWA@DN2309_c1_g2_i1	401.7591047	0.992966623	0.081582563	12.17130942	4.42E-34	2.29E-32	235.3948936	267.4750869	278.371015	259.1132811	302.5440958	535.6060963	537.3195652	517.6891433	533.4255031	550.6523667	Cyclin a2
EDWA@DN6423_c0_g1_i1	273.3572493	1.986681858	0.16323266	12.17086002	4.44E-34	2.30E-32	87.2436742	91.79975927	127.1714725	137.467922	107.4807993	369.7214695	392.252167	332.7769617	559.8753322	527.7829353	N-terminal nucleophile aminohydrolases (Ntn hydrolases) superfamily protein
EDWA@DN2942_c0_g1_i6	939.8077298	2.707115424	0.222438057	12.17019903	4.48E-34	2.32E-32	157.0080672	242.7739404	293.3508296	247.8970239	306.8765419	1091.351189	1639.363289	1796.107922	1521.155223	2102.193271
EDWA@DN14849_c0_g2_i5	226.0709216	-2.019683699	0.16596387	-12.16941796	4.52E-34	2.34E-32	493.2804582	330.3551662	349.0060919	323.2693081	316.7613832	112.6300863	106.0221002	84.04511757	58.40782538	86.93167859	PTHR33731:SF1
EDWA@DN5781_c0_g3_i2	237.0143234	-1.577322969	0.129707766	-12.16059008	5.04E-34	2.60E-32	410.9939768	288.6202917	338.6674679	388.0583375	349.7136528	131.7358964	130.4527943	114.6443039	128.9200561	88.33645631	Transmembrane amino acid transporter family protein isoform 2
EDWA@DN7328_c0_g2_i7	251.7188717	-1.498825938	0.123301446	-12.15578558	5.34E-34	2.76E-32	453.1546833	352.034141	359.8892631	320.7239951	372.6265086	159.9302698	123.659896	114.6963766	118.7854746	141.6881092	F-box family protein
EDWA@DN10989_c0_g1_i1	429.280631	-1.239939692	0.102028881	-12.15283051	5.54E-34	2.86E-32	481.4870767	652.7695	661.8870386	576.5519523	643.1188629	227.5357042	281.3808309	272.1651443	246.0057503	249.9044498	Leucine-rich repeat receptor-like protein kinase family protein isoform 1
EDWA@DN33_c0_g1_i4	30664.11267	-0.512407245	0.042175341	-12.14945112	5.78E-34	2.97E-32	37120.33924	35676.28263	36668.74293	34081.67509	36717.16964	24464.93735	26111.41286	24503.99921	24775.73386	26520.83385	Tubulin alpha-2 chain
EDWA@DN724_c0_g2_i10	52.70464692	-4.154768065	0.342291353	-12.13810406	6.63E-34	3.41E-32	119.9470985	88.27167091	131.0618756	86.84817009	72.8684332	7.121356708	1.927721112	9.448739778	4.440456723	5.110946568	Protein of unknown function (DUF1336) [Source:Projected from Arabidopsis thaliana (AT5G35180) TAIR;Acc:AT5G35180]
EDWA@DN724_c0_g2_i3	52.70464692	-4.154768065	0.342291353	-12.13810406	6.63E-34	3.41E-32	119.9470985	88.27167091	131.0618756	86.84817009	72.8684332	7.121356708	1.927721112	9.448739778	4.440456723	5.110946568	Protein of unknown function (DUF1336) [Source:Projected from Arabidopsis thaliana (AT5G35180) TAIR;Acc:AT5G35180]
EDWA@DN16225_c0_g2_i2	297.733877	1.361844201	0.112228963	12.13451647	6.93E-34	3.56E-32	150.9792517	175.4715119	179.8563728	132.0899877	194.7975077	389.1388319	425.0309072	445.7258149	396.6604273	487.5881572	nodulin MtN21 /EamA-like transporter family protein
EDWA@DN10979_c0_g1_i5	473.2003525	-0.904165805	0.074529001	-12.13173116	7.17E-34	3.68E-32	655.4543104	629.0046825	633.7404602	598.4023616	567.0875798	325.8254609	347.956016	322.1702309	314.275892	338.0865303	Glycosyl hydrolase of Uncharacterized protein function (DUF1680)
EDWA@DN26861_c0_g2_i1	248.0039855	-1.680171557	0.13855672	-12.12623655	7.67E-34	3.93E-32	381.5223756	399.1107082	354.4993035	385.3836757	369.020858	103.9032287	111.7776852	84.12832466	121.0794835	169.614212
EDWA@DN56365_c0_g1_i2	49.32213477	-4.29752877	0.354437188	-12.12493755	7.79E-34	3.99E-32	88.23652397	76.63765276	104.4530263	76.69159772	123.4961588	2.001161101	1.931894538	5.642463432	6.945801758	7.18506735	2-oxoglutarate (2OG) and Fe(II)-dependent oxygenase superfamily protein
EDWA@DN1615_c0_g1_i2	387.2904772	-1.061341163	0.087541499	-12.12386327	7.89E-34	4.04E-32	532.0768803	531.1186941	473.5419976	538.4090484	543.6351875	259.2875127	277.8646588	236.6292517	264.2506698	216.0908712	RNA-binding family protein isoform 1
EDWA@DN128_c0_g1_i8	972.051168	-1.130824058	0.093327166	-12.11677278	8.61E-34	4.39E-32	1672.265726	1215.947546	1289.005389	1283.97115	1212.078063	575.8165793	554.4079551	621.3041609	616.4108658	679.3042448	ATP citrate lyase (ACL) family protein
EDWA@DN10683_c0_g1_i2	1012.641457	-0.705228855	0.058256374	-12.10560847	9.86E-34	5.03E-32	1336.215471	1264.457887	1251.082819	1220.653777	1204.880007	773.4947019	809.7666319	723.5870055	793.4827858	748.7934806	Sulfite oxidase
EDWA@DN5309_c0_g2_i6	780.7452391	-1.242464448	0.102639852	-12.10508806	9.93E-34	5.06E-32	978.0433983	1074.943919	1180.211514	1056.639791	1197.812337	560.3251083	526.4412615	436.3505054	427.1668081	369.5177494	Basic helix-loop-helix DNA-binding family protein
EDWA@DN9902_c0_g1_i2	1105.256807	-0.77507067	0.064085867	-12.09425264	1.13E-33	5.76E-32	1378.908358	1421.464901	1314.779145	1347.090381	1513.108331	851.1468656	730.6805222	807.8329392	837.7748089	849.7818148	Major facilitator superfamily protein
EDWA@DN1000_c1_g1_i2	399.501186	1.064007493	0.087991538	12.092157	1.16E-33	5.91E-32	228.0661092	280.6730365	261.2569603	276.2605176	246.3347014	568.993055	475.5344701	560.7578908	558.6743969	538.460722	Alpha/beta-Hydrolases superfamily protein isoform 1
EDWA@DN2123_c0_g1_i2	740.8911183	-1.440173361	0.119116273	-12.09048377	1.19E-33	6.02E-32	1440.584572	954.313981	1058.325305	982.5226674	977.3721281	492.6288769	365.2002934	377.8992616	354.4721531	405.5919445	PATATIN-like protein 9
EDWA@DN15412_c0_g1_i2	46.13639239	-4.37932236	0.362301141	-12.08752021	1.23E-33	6.24E-32	103.6213346	90.50756949	85.6733683	92.36781342	68.06231969	3.02901105	0.964702875	6.600608122	4.39354261	6.143653717	KNOTTED1-like homeobox gene 6 isoform 1
EDWA@DN3253_c0_g1_i1	347.4673786	1.423739428	0.117806851	12.08537043	1.26E-33	6.39E-32	189.6698379	167.2929265	177.4640763	223.0691946	186.1618825	423.9320458	554.658217	440.9969541	502.0043155	609.4243356
EDWA@DN823_c0_g1_i6	762.8447467	0.956295075	0.079150701	12.08195332	1.32E-33	6.66E-32	577.6631253	534.1676271	500.0091013	506.8829636	475.3955824	957.4611071	958.8995621	1028.314155	935.4218193	1154.232424
EDWA@DN3995_c0_g1_i5	623.8752783	1.248673467	0.103390343	12.07727364	1.39E-33	7.04E-32	370.7346474	443.1397469	363.6765758	312.4606777	356.8579977	881.4397057	1038.928449	821.0901856	743.2115217	907.2132758	DNA (Cytosine-5)-methyltransferase DRM1/2 isoform 3
EDWA@DN9553_c0_g1_i4	503.4466404	1.022666155	0.084689055	12.07554096	1.42E-33	7.18E-32	375.7622433	344.3389678	350.5699205	276.7812829	313.206201	652.7965175	706.5219272	702.7685034	642.3834033	669.3374368	Homeobox protein
EDWA@DN5897_c0_g1_i1	63.27849336	-3.044450382	0.252371243	-12.0633807	1.65E-33	8.32E-32	137.4202617	109.0156266	127.3338882	104.5059493	85.44232124	19.94381093	14.49648986	11.27383469	6.914398605	16.43835235	Eukaryotic aspartyl protease family protein
EDWA@DN5081_c0_g1_i3	449.4628981	-0.956487156	0.079300311	-12.06158136	1.69E-33	8.49E-32	640.6950175	623.0236448	533.4731388	565.4154031	603.370906	309.753784	318.0126545	287.3823009	312.3753954	301.1267363	GTP cyclohydrolase II isoform 3
EDWA@DN5123_c0_g1_i2	561.6219764	-1.06442471	0.088351502	-12.04761307	2.00E-33	1.01E-31	771.1883519	824.1936971	660.2040359	800.3689886	744.395517	373.1490668	334.490798	331.4326049	423.1648504	353.6318539	Zinc finger family protein
EDWA@DN4909_c0_g2_i1	1253.376548	-1.380895831	0.114665561	-12.04281238	2.12E-33	1.06E-31	1450.511589	2034.352102	1734.471073	1863.475999	1974.061819	845.093698	642.9201193	671.3547927	788.5118463	529.0124395	Endomembrane protein 70 protein family
EDWA@DN21415_c0_g1_i4	195.4994148	-1.518253335	0.126117302	-12.03842221	2.23E-33	1.12E-31	284.9391164	262.6752416	267.0287238	340.519437	294.8243786	94.45255985	116.9893772	90.11278419	117.0808667	86.37166242	Uncharacterized protein
EDWA@DN1297_c0_g1_i1	509.0432811	-1.570429177	0.130490901	-12.03477916	2.33E-33	1.17E-31	619.2276171	712.2105428	664.9672748	934.57748	877.9355863	242.8103762	252.1631376	205.8688489	324.99306	255.6788878	Regulator of chromosome condensation repeat-containing protein isoform 4
EDWA@DN2003_c0_g1_i1	752.0441891	-1.176943915	0.097808606	-12.03313254	2.38E-33	1.19E-31	858.4014279	1094.406212	1026.165857	1115.383841	1120.520888	462.6480625	531.8404091	469.9800114	472.1039874	368.9911934	Apyrase 1
EDWA@DN1688_c0_g1_i1	667.2881535	-0.984852717	0.08188095	-12.02786138	2.54E-33	1.27E-31	864.6882512	924.2566033	914.0398518	851.1449531	879.2834093	475.934466	507.9038535	393.3498928	474.080982	388.199272	Protein of unknown function
EDWA@DN2188_c0_g3_i1	492.8455871	-1.049331924	0.087347653	-12.0132813	3.03E-33	1.51E-31	751.8162084	670.1279018	611.6277383	642.9036937	646.2159824	273.3905318	344.9865848	317.6004518	317.4464186	352.3403596	Leucine-rich repeat family protein / extensin family protein
EDWA@DN1178_c0_g1_i5	462.8974736	0.954100128	0.079429532	12.01190675	3.08E-33	1.54E-31	330.4989848	284.314424	331.5396752	318.4170208	312.1888744	618.7375643	593.0376496	652.7603619	634.3233071	553.1568734	AP2/B3-like transcriptional factor family protein
EDWA@DN71355_c0_g1_i1	3889.416482	-2.634941117	0.219361349	-12.01187507	3.08E-33	1.54E-31	8794.990114	6218.887331	7792.454775	6731.529415	3963.708985	1099.116881	921.2300489	1159.718807	1390.245092	822.2833669	GO:0004097
EDWA@DN16180_c0_g1_i7	865.8359446	-0.967979845	0.080592694	-12.01076428	3.12E-33	1.56E-31	1043.148526	1190.847432	1122.626446	1126.586208	1246.0897	678.1228793	562.1817782	582.1957231	603.1247023	503.4360496	Xyloglucan endotransglucosylase/hydrolase 28
EDWA@DN4546_c0_g1_i1	1017.618657	0.860768145	0.071671649	12.00988343	3.15E-33	1.57E-31	798.1758639	721.8503562	723.2631744	702.890315	667.5909951	1375.307664	1253.572688	1453.134784	1196.97286	1283.42787	C2H2-like zinc finger protein
EDWA@DN16180_c0_g2_i6	418.2859343	-0.983125288	0.081874384	-12.0077275	3.24E-33	1.61E-31	523.614425	547.2131999	598.8913499	552.2144086	555.6492248	290.5634383	246.026	270.5681085	294.9774919	303.141696	Xyloglucan endotransglucosylase/hydrolase 28
EDWA@DN5922_c0_g1_i1	483.7190078	-1.026520722	0.085507245	-12.00507308	3.34E-33	1.66E-31	654.4534265	684.0231141	640.2944387	611.7449802	655.0012733	339.6359289	328.5025205	334.6262032	335.2626615	253.6455309	Pectin lyase-like superfamily protein
EDWA@DN13245_c0_g1_i1	202.2491002	-1.544372097	0.128681426	-12.00151524	3.49E-33	1.73E-31	276.0732648	300.8916146	272.1025231	333.8926344	322.7814158	86.66861818	85.05864485	120.2191664	98.39846095	126.4046588	Leucine-rich repeat (LRR) family protein
EDWA@DN1007_c0_g1_i1	904.4000178	0.69721963	0.058146087	11.99082622	3.97E-33	1.97E-31	729.0760429	673.4662148	678.0841867	667.778503	700.8608703	1170.559449	1098.991515	1100.766325	1070.34174	1154.075331	Cytochrome P450 family protein
EDWA@DN3658_c0_g1_i2	73.49886304	2.320420375	0.193568158	11.98761406	4.13E-33	2.04E-31	24.37844419	26.17930043	16.10368577	30.83858591	25.05874027	125.6842192	111.0056008	126.1966473	133.7123989	115.8310076	ATP-dependent RNA helicase-like protein
EDWA@DN17920_c0_g2_i1	59.00577359	-3.350606956	0.279517382	-11.98711482	4.15E-33	2.05E-31	104.2685678	97.85328987	130.4068724	120.4187631	84.37824857	16.98673414	5.796853737	3.760161624	13.86637056	12.32187411	Galactinol synthase 2
EDWA@DN3953_c0_g1_i3	417.5145215	-1.334333934	0.111333419	-11.98502606	4.26E-33	2.10E-31	689.7777918	563.0399857	516.4907957	665.1450153	555.6403892	217.6582712	268.61889	192.6642738	265.7811537	240.328649	Uncharacterized protein
EDWA@DN15791_c0_g1_i6	298.0342419	-1.25770091	0.104987691	-11.9795083	4.55E-33	2.25E-31	452.7092204	430.5044647	343.3803779	450.4695645	423.6131994	200.238694	174.8205449	158.0169176	165.9667831	180.6226525	Tetratricopeptide repeat-like superfamily protein
EDWA@DN17001_c0_g2_i1	391.5758428	4.625145866	0.386325042	11.97216168	4.97E-33	2.45E-31	44.75525692	27.25800954	46.41597241	19.19828021	15.08068868	742.5290055	550.9079514	1289.723765	529.4562343	650.4332645
EDWA@DN16354_c0_g2_i4	203.5814173	-1.389898056	0.116103183	-11.97123133	5.03E-33	2.48E-31	297.4527277	303.9512082	288.3597624	267.7849249	316.784964	122.4899393	93.76250542	116.4508154	131.138616	97.63871017	Protein of unknown function (DUF3527)
EDWA@DN2703_c0_g1_i12	505.8706526	-1.331644126	0.111324513	-11.96182305	5.63E-33	2.77E-31	657.5684023	696.6414075	715.7725532	775.4581954	775.2091175	356.7297712	313.1583895	251.7280602	299.6157122	216.824917	Major facilitator superfamily protein isoform 3
EDWA@DN592_c0_g1_i1	1591.655274	-0.628358954	0.052605918	-11.94464382	6.92E-33	3.41E-31	1906.610407	1941.979174	1973.432516	1890.57743	1951.972855	1363.43003	1244.728812	1212.007113	1259.618342	1172.19606	Glutamine synthetase 2
EDWA@DN990_c0_g1_i2	1310.620674	0.874496808	0.073254255	11.93782957	7.52E-33	3.69E-31	827.0724506	879.8645328	915.4250874	978.515909	1024.854531	1564.613151	1602.040261	1655.994267	1855.383714	1802.442838	Serine transhydroxymethyltransferase 1 isoform 2
EDWA@DN2502_c0_g1_i3	218.5889698	1.57520231	0.131953856	11.93752391	7.54E-33	3.70E-31	106.611115	132.2827366	85.31766149	112.0199558	112.6329985	256.9411285	374.0810388	339.965495	333.0420971	332.9954711	Major facilitator superfamily protein isoform 3
EDWA@DN2744_c0_g1_i2	3797.339573	1.294152836	0.108410348	11.93753977	7.54E-33	3.70E-31	1763.213612	2076.627457	2167.360053	2373.639534	2618.030437	4211.033915	5415.560459	5248.50341	5544.586094	6554.84076	soluble epoxide hydrolase
EDWA@DN2110_c0_g1_i2	1178.797693	0.773352726	0.064787687	11.93672378	7.62E-33	3.73E-31	897.7665935	895.7040503	873.8301144	901.4183787	783.4033408	1564.412631	1453.956827	1561.590316	1513.986895	1341.907782	Serine carboxypeptidase-like 25 isoform 2
EDWA@DN18169_c0_g1_i4	618.2314593	-1.457647795	0.122115905	-11.93659245	7.63E-33	3.73E-31	697.3550094	960.9738797	858.1968275	841.4552549	1173.684467	291.1913851	328.4183112	300.9380848	342.1159725	387.9854004	Xyloglucan endotransglucosylase/hydrolase protein 32 isoform 2
EDWA@DN11721_c1_g1_i1	155.1304921	-2.474104999	0.207306706	-11.93451502	7.82E-33	3.82E-31	205.6704884	297.0650796	191.1385108	296.7280427	324.7999839	37.18979698	41.50849748	33.89997304	75.12246295	48.18208489	PHE ammonia lyase 1
EDWA@DN3666_c0_g1_i18	258.0555514	1.435257062	0.120328533	11.92781984	8.48E-33	4.14E-31	111.8413419	155.4398066	138.1092566	145.0196866	145.7454144	430.8650227	307.3173007	351.3864992	389.0297383	405.8014466	Protein of unknown function
EDWA@DN8720_c0_g1_i3	548.4951167	-1.394398047	0.116967741	-11.92121887	9.18E-33	4.48E-31	917.8687037	841.6100842	875.76658	690.6827084	648.0447594	335.9995264	319.0692809	334.1529218	288.3374169	233.4191857	Uncharacterized protein
EDWA@DN14810_c0_g4_i1	155.081685	-2.269931753	0.190486876	-11.91647321	9.71E-33	4.73E-31	257.2794484	277.8755045	282.262007	246.6297559	220.4058777	88.43763989	45.44588165	32.84824856	58.49681046	41.13567598	Leucine-rich repeat protein kinase family protein
EDWA@DN17705_c0_g1_i3	131.2070908	4.818409018	0.404382521	11.91547302	9.83E-33	4.78E-31	12.77190145	11.09860497	5.390582693	10.65855098	5.02348007	267.6409445	208.7040366	444.5669727	170.6020727	175.6137615	Lysophosphatidyl acyltransferase 2
EDWA@DN1908_c0_g2_i4	768.5964527	-1.155546267	0.096995646	-11.91338283	1.01E-32	4.90E-31	994.8237141	986.6112731	1196.31473	1101.895194	1025.607159	583.5283001	467.6147647	424.8948941	505.2374025	399.4370954	N-MYC downregulated-like 2 isoform 2
EDWA@DN6582_c0_g3_i1	232.4153308	-1.282351267	0.107688008	-11.90802296	1.07E-32	5.22E-31	374.2534567	331.2326776	322.9539858	329.6826062	288.6432227	132.4258271	123.7309543	131.4701788	134.5589518	155.2014472	GRAS family transcription factor
EDWA@DN48300_c0_g1_i1	1426.337635	-0.833427841	0.069997059	-11.90661223	1.09E-32	5.30E-31	1812.381753	1926.775837	1783.013494	1704.888248	1908.988759	1026.769518	1109.992826	1130.075195	953.5209614	906.9697595	Leucine-rich receptor-like protein kinase family protein isoform 3
EDWA@DN9581_c0_g1_i4	293.0675794	-1.485771065	0.124948823	-11.89103689	1.32E-32	6.39E-31	408.0687973	428.0227224	440.349518	456.4570362	427.2526325	204.3668392	142.0714668	148.4267445	166.7475732	108.9124636	Transcription factor-like protein
EDWA@DN6485_c0_g1_i2	161.246582	1.584449368	0.13332937	11.88372351	1.44E-32	6.96E-31	63.66925667	74.13054406	79.56521775	83.2266871	102.1207635	248.0320167	234.704976	224.2795426	230.0261856	272.71063	Plasma membrane intrinsic protein 3 isoform 1
EDWA@DN2034_c0_g1_i1	768.5588125	0.966804418	0.081379195	11.88024065	1.50E-32	7.25E-31	431.1504976	550.9562388	516.5391348	593.7576074	508.4423367	975.3211211	1086.094885	1013.087739	956.4460844	1053.79248	Interactor of constitutive active rops 1 isoform 1
EDWA@DN26853_c0_g2_i3	49.87300045	-3.031597393	0.255190516	-11.87974163	1.51E-32	7.29E-31	97.08951264	84.85383707	87.54542207	87.51926393	87.5291773	16.90909773	9.667951112	9.38789302	12.05915215	6.168697482	Soluble starch synthase 3
EDWA@DN2481_c0_g1_i4	157.552774	-1.472573156	0.124077191	-11.86820194	1.73E-32	8.36E-31	231.6680987	226.8466149	220.667641	249.1959293	229.8754092	94.11218616	89.82492087	65.84038232	89.50041182	77.99614541	NAC domain protein
EDWA@DN4987_c0_g1_i10	238.0602373	-1.443872282	0.12177868	-11.85652759	1.99E-32	9.60E-31	381.7697401	309.2033259	353.3912212	353.153265	342.9075287	103.4757369	137.0838419	108.2751565	128.3220873	163.0204696	Basic helix-loop-helix DNA-binding superfamily protein isoform 1
EDWA@DN1492_c0_g3_i1	782.4128636	-0.874642073	0.073783208	-11.8542158	2.05E-32	9.86E-31	1126.483732	935.0508164	1008.533127	1071.910436	922.0150827	521.7882352	550.6705138	534.9410466	587.01463	565.7210173	Jasmonate-zim-domain protein 3
EDWA@DN66_c0_g3_i1	1235.23585	-0.76447372	0.064494359	-11.85334245	2.07E-32	9.95E-31	1633.046078	1562.093827	1548.828621	1458.312779	1571.114548	1013.742438	923.8567368	836.0920505	853.8273763	951.4440438	SNARE-like superfamily protein
EDWA@DN49124_c0_g1_i1	469.2650456	-1.072973204	0.090539925	-11.85082937	2.13E-32	1.02E-30	729.7146742	608.2369388	637.8756529	582.8379805	620.7029642	322.8689654	291.7587635	293.3244403	264.4600623	340.8700141	Polygalacturonase inhibitor
EDWA@DN8951_c0_g1_i2	1554.286902	0.751899577	0.063450876	11.85010554	2.15E-32	1.03E-30	1182.658601	1156.374696	1289.866139	1094.771792	1068.176807	1950.029958	1998.138847	2088.337659	1879.715937	1834.798589	Leucine-rich repeat protein kinase family protein isoform 3
EDWA@DN55820_c0_g1_i1	292.2498325	-1.398910471	0.118055483	-11.8496019	2.16E-32	1.04E-30	439.9894852	400.4580311	407.9033832	434.4464199	435.7320522	217.7022459	152.1102975	139.160658	163.042029	131.9537231	thioredoxin H-type 1
EDWA@DN182_c3_g1_i2	155.2455167	-1.49058719	0.125793529	-11.8494743	2.17E-32	1.04E-30	238.5902994	203.88667	252.4760368	203.6651716	246.2568221	77.79753354	83.11058023	87.3776594	76.08013659	83.21425691	Plasma membrane ATPase 4 isoform 2
EDWA@DN23916_c0_g2_i3	215.0678618	1.270939039	0.107264939	11.84859706	2.19E-32	1.05E-30	114.8580892	106.9095885	130.3485832	136.370155	141.599812	297.9826018	323.6230172	290.5332121	298.4146994	310.0388593	AP2-like ethylene-responsive transcription factor AIL5
EDWA@DN9511_c0_g1_i1	170.9145293	-2.31667041	0.19552474	-11.84847711	2.19E-32	1.05E-30	199.3648664	256.4884461	299.1550009	259.2476981	408.2970345	50.78981219	55.0973471	52.59108311	44.86474289	83.24926209	Basic helix-loop-helix DNA-binding superfamily protein
EDWA@DN4044_c0_g1_i5	2067.050775	-0.687202979	0.058008986	-11.84649187	2.24E-32	1.07E-30	2337.368857	2639.84597	2716.665339	2518.055067	2539.549654	1435.621868	1621.09422	1625.484417	1596.367038	1640.455317	Major facilitator superfamily protein
EDWA@DN2449_c0_g1_i6	211.2612867	-1.585020464	0.133867586	-11.84021101	2.42E-32	1.15E-30	315.4988598	314.0112216	377.9036712	298.6827731	277.5249843	137.4840384	90.85715606	99.55853729	88.04899477	113.0426308	Pleckstrin (PH) and lipid-binding START domains-containing protein isoform 1
EDWA@DN59_c0_g1_i3	2856.151156	0.877971904	0.074169875	11.83731145	2.50E-32	1.19E-30	2055.036739	1877.476607	1915.350566	2077.579939	2138.627524	3387.000292	3819.379113	3386.567266	3535.52876	4368.964753	Histone H2A 11
EDWA@DN22043_c0_g1_i1	1220.004364	0.685199399	0.057907481	11.8326577	2.65E-32	1.26E-30	905.5455958	917.5795358	960.4684087	969.3839279	925.8293503	1419.835378	1407.149918	1535.068973	1577.96836	1581.214196	DNA primase
EDWA@DN6592_c0_g1_i1	520.4295527	1.070502194	0.090502288	11.8284545	2.78E-32	1.32E-30	403.9490359	298.2941245	359.919219	298.9935387	317.8632316	740.0668091	674.850546	739.204042	659.2220585	711.9329222	Ferredoxin-NADP(+)-oxidoreductase 2
EDWA@DN4193_c0_g1_i3	372.2934361	1.197825726	0.101317666	11.82247655	2.99E-32	1.42E-30	207.6787249	225.0707993	235.186433	213.2489277	249.256792	524.729266	569.195682	544.9644835	539.6071646	413.9960886	Protein of unknown function
EDWA@DN5259_c1_g1_i1	103.6277136	-2.108658305	0.178364654	-11.82217582	3.00E-32	1.42E-30	198.8262601	127.3941927	186.4350948	178.984622	149.7006496	32.55917344	48.18675405	34.96624885	37.31786658	41.90627417
EDWA@DN6584_c0_g1_i3	565.2853417	0.909613561	0.076964251	11.81865024	3.13E-32	1.48E-30	427.5896324	361.538142	434.2303746	374.5054565	367.1013458	739.7246241	753.029002	774.7143004	739.9838315	680.4367081	Major facilitator superfamily protein isoform 4
EDWA@DN2386_c0_g1_i5	564.9916731	-0.904091391	0.076511454	-11.8164189	3.21E-32	1.52E-30	715.002604	751.1014285	740.4797972	669.798322	805.2986209	361.8093137	404.9634752	425.5288512	373.1424317	402.7918864	OPC-8:0 CoA ligase1
EDWA@DN205_c1_g2_i6	1301.307508	-0.814264775	0.068949706	-11.80954676	3.48E-32	1.65E-30	1836.562871	1561.593297	1671.807083	1551.523524	1672.827315	1066.194828	911.6792103	927.1294909	879.8602986	933.8971638	ATPase
EDWA@DN59802_c0_g1_i1	132.1236224	-2.443295354	0.20689782	-11.80918848	3.50E-32	1.66E-30	301.4028749	172.2432848	257.1057336	201.6241069	183.804919	58.30983534	41.36666639	35.05918872	45.75205621	24.56755819
EDWA@DN979_c1_g1_i1	1039.054498	0.930474222	0.078796028	11.80864368	3.52E-32	1.66E-30	821.977905	744.0035173	671.5667587	715.7587105	622.555098	1508.185351	1389.805076	1309.518541	1348.216954	1258.957063	Big1
EDWA@DN26360_c0_g1_i2	2080.095458	-1.089564026	0.092314912	-11.80268718	3.78E-32	1.78E-30	3319.400345	2743.137632	3021.139588	2498.195719	2569.327084	1196.63481	1379.282291	1149.791542	1376.173096	1547.872473	lipid transfer protein 1
EDWA@DN49972_c0_g1_i1	200.4721739	1.476324904	0.125102812	11.80089306	3.86E-32	1.82E-30	77.62443533	108.9190942	98.01635968	117.183673	127.5298693	299.0534926	289.8014546	284.9113394	274.2120349	327.4699855	Basic helix-loop-helix DNA-binding superfamily protein
EDWA@DN24103_c0_g1_i4	99.50656891	-2.076747291	0.176042811	-11.79683102	4.05E-32	1.91E-30	174.9877028	180.8261382	147.0012049	136.6211961	165.0045718	52.71003594	37.7056983	36.61145229	37.89390446	25.70378433	Leucine-rich repeat protein kinase family protein isoform 1
EDWA@DN24571_c0_g3_i5	47.07840749	-3.495698011	0.296424021	-11.79289723	4.25E-32	2.00E-30	82.80185427	64.49215557	80.64365059	102.1741124	102.3289705	9.026476332	7.724910989	8.469535637	6.967869278	6.154539299	C2H2-type zinc finger family protein
EDWA@DN4501_c0_g1_i2	388.4116793	1.185016312	0.100492287	11.79211205	4.29E-32	2.02E-30	267.5183932	233.3553809	197.4449621	238.3404803	249.1484137	550.9990319	511.6462242	481.962973	523.4203891	630.2805445
EDWA@DN735_c0_g1_i4	2277.48576	-0.666582661	0.056529644	-11.79173642	4.31E-32	2.02E-30	2594.760643	2790.087024	2921.173208	2881.108769	2787.049073	1780.309622	1814.007068	1769.932206	1855.782869	1580.647121	Pyridoxal phosphate (PLP)-dependent transferases superfamily protein
EDWA@DN5231_c0_g1_i4	1909.208944	-0.750977086	0.063689386	-11.79124394	4.33E-32	2.03E-30	2334.933041	2570.437219	2473.217421	2300.704516	2294.387095	1453.954503	1453.654183	1315.03186	1314.322804	1581.446794	6-phosphogluconate dehydrogenase family protein isoform 2
EDWA@DN16786_c0_g2_i1	83.19239941	-3.728724501	0.316343249	-11.78695774	4.56E-32	2.14E-30	261.3053334	112.1095473	170.7076909	141.9247946	87.51220971	16.9186624	15.46743714	10.32838598	9.482192639	6.167740106	Sulfate transporter 3
EDWA@DN5513_c0_g1_i1	100.410943	1.976539185	0.16770124	11.78607373	4.61E-32	2.16E-30	51.01082651	35.28770533	43.05825685	30.88371103	43.1650216	182.2093001	138.1187808	165.5394581	148.5794399	166.2569302	Proline-rich protein 2
EDWA@DN27846_c0_g2_i3	107.1422861	-1.771712441	0.150464234	-11.77497398	5.25E-32	2.46E-30	170.7917179	151.1008096	157.9509564	170.2254782	178.5053858	48.19568147	36.68735271	52.71707492	48.84924408	56.39915979
EDWA@DN5916_c0_g2_i1	57.11576032	-6.011040534	0.510520717	-11.77433223	5.29E-32	2.47E-30	115.131587	96.0999097	105.173618	124.6252871	121.2939402	0	0	0	2.690500117	6.142760971	Bifunctional inhibitor/lipid-transfer protein/seed storage 2S albumin superfamily protein
EDWA@DN8091_c0_g3_i1	60.23456554	-2.618938329	0.222453979	-11.77294443	5.38E-32	2.51E-30	86.80456614	112.7020953	114.7265692	98.81920672	105.1731781	19.14406792	11.57961725	21.67434361	18.40374305	13.31826819	OSBP(oxysterol binding protein)-related protein 2A isoform 4
EDWA@DN1231_c1_g1_i2	943.4916242	-1.204141445	0.102287955	-11.77207465	5.44E-32	2.54E-30	1200.804654	1286.10717	1375.057832	1252.079718	1464.749002	427.6524812	605.0165207	566.4554239	562.4095688	694.5838721
EDWA@DN54258_c0_g1_i1	4112.21442	0.771096235	0.065548997	11.76366176	6.01E-32	2.80E-30	3271.401227	3066.088439	3239.401122	2955.446856	2661.285396	5710.305623	5184.619677	4945.932358	4874.949998	5212.713499	Concanavalin A-like lectin family protein
EDWA@DN243_c1_g1_i10	2572.864334	1.288231007	0.10952487	11.76199531	6.13E-32	2.85E-30	1591.996086	1580.372077	1808.038415	1340.388095	1154.148092	4212.373006	3538.239351	4036.974842	3444.39728	3021.716095	GroES-like zinc-binding dehydrogenase family protein
EDWA@DN16287_c0_g1_i2	46.19634352	-5.174616538	0.440539141	-11.7460994	7.40E-32	3.44E-30	72.44909564	96.90965312	98.21276451	83.18496277	98.51807267	2.990854415	0.966466837	3.757683	0.864023381	4.109858902	cellulose synthase-like B3
EDWA@DN49236_c0_g1_i1	89.50611006	-2.433977365	0.207244815	-11.74445479	7.54E-32	3.50E-30	151.3300679	147.2622763	137.9162498	139.0854822	179.4944475	18.44943441	17.3167499	29.44478606	29.65372309	45.10788331
EDWA@DN17164_c0_g1_i1	899.5677663	1.337863476	0.114005765	11.73505111	8.43E-32	3.91E-30	477.9154722	489.3643803	513.2203258	488.1808215	580.7374004	1004.535722	1367.228137	1128.767415	1278.884565	1666.843424	GDSL-like Lipase/Acylhydrolase superfamily protein
EDWA@DN1129_c0_g1_i4	888.5113321	-1.042710336	0.089028172	-11.71213907	1.10E-31	5.12E-30	1218.825153	1266.196777	1139.98812	1247.934099	1107.106296	632.6153492	591.8183875	463.167107	547.8639759	669.5980558	Isopentenyl pyrophosphate:dimethylallyl pyrophosphate isomerase 2
EDWA@DN13_c6_g1_i1	7551.46879	0.576899665	0.049272494	11.7083511	1.16E-31	5.35E-30	6517.861696	6021.422189	6054.510102	5868.574055	5844.362186	8796.584297	9296.745677	9405.90914	8397.794082	9310.924478	Chalcone and stilbene synthase family protein
EDWA@DN593_c0_g1_i2	806.8786686	-0.749624948	0.064025213	-11.70827726	1.16E-31	5.35E-30	973.7592777	1025.985843	1001.379716	952.7283164	1104.747661	580.4078871	599.6919101	593.7177484	596.2044115	640.1639145	TCP family transcription factor
EDWA@DN1846_c0_g1_i6	57.45990475	-3.063405524	0.261746093	-11.7037297	1.22E-31	5.63E-30	146.212392	90.60308227	97.65589773	95.68165785	83.17641003	14.08617575	14.47737084	10.36150709	13.12072227	9.223831708	Protein of unknown function (DUF581) [Source:Projected from Arabidopsis thaliana (AT3G63210) TAIR;Acc:AT3G63210]
EDWA@DN2940_c0_g1_i10	226.6481359	3.988457645	0.340785934	11.70370383	1.22E-31	5.63E-30	23.43364627	34.31803861	29.13270445	19.19388404	28.14409348	518.625691	315.0492826	730.0162195	275.7730887	292.7947108	cytochrome P450 family 96
EDWA@DN978_c0_g2_i1	2381.582278	-1.194865809	0.10213046	-11.69940695	1.28E-31	5.92E-30	3328.572939	3353.966147	3231.580027	3399.103734	3263.310773	1703.155839	1462.677632	1492.907404	1580.501311	1000.046975	XB3 in
EDWA@DN1943_c0_g1_i2	621.8535315	1.026470101	0.087745414	11.69827636	1.30E-31	5.99E-30	398.0695331	414.7048391	476.9759595	432.3535812	326.3776117	830.1622993	884.6639599	796.8540555	837.1996415	821.1738341	Gb:AAF02129.1 isoform 1
EDWA@DN5140_c0_g2_i1	1210.028637	-0.741510237	0.063394	-11.69685199	1.32E-31	6.09E-30	1570.736146	1504.268006	1484.365328	1561.361906	1451.676743	929.9561386	867.6396118	808.354846	993.592642	928.3349988	Uncharacterized protein
EDWA@DN2168_c0_g1_i1	398.5334568	1.159348824	0.099174747	11.68995997	1.43E-31	6.60E-30	223.4986228	216.9226902	271.6733456	265.3914912	255.1865308	526.3315533	566.200335	640.0769108	485.0064725	535.0466161	D3-type cyclin isoform 3
EDWA@DN590_c0_g1_i3	653.4752167	-0.83048846	0.071046383	-11.68938413	1.44E-31	6.64E-30	837.7989327	808.2268975	847.3251044	849.9507473	838.3370348	513.5478488	505.0468285	469.3594215	415.1905307	449.9688206	ADP-ribosylation factor A1F
EDWA@DN7648_c0_g1_i1	135.4197126	-2.441151419	0.208991288	-11.6806372	1.60E-31	7.35E-30	204.6602853	149.4374084	328.2566726	221.8861421	239.3232233	36.85797942	41.56292756	59.16986248	31.9350853	41.10753943	Cytochrome P450 82A3
EDWA@DN3560_c0_g1_i1	187.3126321	1.399340105	0.119868279	11.67398182	1.73E-31	7.94E-30	89.51238933	111.3885839	115.1648836	101.7032924	96.88689801	303.816893	245.748119	288.1741103	244.6978413	276.0333099	ROP interactive partner 5 isoform 1
EDWA@DN2376_c0_g1_i7	3935.630218	-0.745969418	0.063914403	-11.67138216	1.78E-31	8.18E-30	4922.628606	4877.416825	5005.887016	4846.621375	5000.666757	2885.938693	2783.998463	2717.558665	2843.66664	3471.919143	Phosphoglycerate kinase isoform 1
EDWA@DN15406_c0_g2_i2	201.5246042	1.759714938	0.150834739	11.66650964	1.89E-31	8.65E-30	74.74100859	86.90635296	88.69526544	96.09851998	112.7296813	346.6988101	283.3230454	399.7777526	269.1581131	257.117492	Uncharacterized protein
EDWA@DN2003_c0_g1_i2	1028.595188	-1.107215128	0.0949214	-11.66454694	1.93E-31	8.85E-30	1255.014992	1530.588431	1340.95916	1319.875493	1579.226185	704.8361632	636.0198225	608.1753186	769.7077459	541.5485645	Apyrase 1 [Source:UniProtKB/Swiss-Prot;Acc:Q9SQG2]
EDWA@DN45186_c0_g1_i1	4068.360727	2.515639778	0.215677539	11.6638932	1.95E-31	8.91E-30	833.6507004	1250.315191	1191.734959	1117.229664	1662.088756	4979.507225	7624.130408	6758.568343	6130.995754	9135.386274	Phospholipase A 2A
EDWA@DN986_c0_g1_i2	2683.114074	0.58914857	0.050530531	11.6592595	2.06E-31	9.39E-30	1952.374117	2173.098663	2155.735631	2216.846096	2215.294155	3121.925152	3299.288992	3091.116459	3297.452424	3308.009051	Glutamine-rich protein [Source:UniProtKB/TrEMBL;Acc:Q9LF51]
EDWA@DN8664_c0_g1_i5	503.3176287	1.090001981	0.093489147	11.65912847	2.06E-31	9.40E-30	268.5413083	291.7668448	309.8111759	359.4417884	379.0357894	657.7713921	676.5596176	657.5315742	740.1429255	692.5738711	Auxin efflux facilitator isoform 2
EDWA@DN2877_c0_g1_i1	213.7133686	-1.762051744	0.15114812	-11.65778144	2.09E-31	9.54E-30	426.853517	328.5464305	329.1094476	285.2753924	279.9389007	99.25187446	120.7089181	80.921363	75.73368594	110.7941562	Carbonic anhydrase 2
EDWA@DN14363_c0_g1_i1	1292.676704	-0.86301925	0.074045072	-11.65532324	2.16E-31	9.81E-30	1962.128206	1547.18743	1622.525403	1573.83075	1635.418141	869.0630788	1001.475896	929.6295848	883.0310221	902.4775329	Leucine-rich repeat protein kinase family protein isoform 2
EDWA@DN2917_c0_g1_i1	159.2016329	-1.477367166	0.126815619	-11.64972566	2.30E-31	1.05E-29	249.5217286	217.1272344	239.8043629	259.2762545	206.1828211	90.59549477	84.09997341	92.02567717	84.51613243	68.86664978	Plant invertase/pectin methylesterase inhibitor superfamily isoform 1
EDWA@DN9401_c0_g1_i4	1126.564235	0.706064221	0.060623827	11.64664556	2.39E-31	1.08E-29	830.8162303	852.4224977	863.2324186	848.3314229	886.1699043	1251.055614	1422.992547	1432.852132	1386.227279	1491.542299	Leucine-rich repeat protein kinase family protein
EDWA@DN6152_c1_g1_i1	90.84430295	-2.607939921	0.224001521	-11.64250988	2.51E-31	1.14E-29	186.3387949	157.9952167	160.8550316	149.8347148	125.2161973	45.33030692	22.19501654	15.07673386	27.15915638	18.44186045
EDWA@DN5482_c0_g1_i18	950.8332163	-2.450008443	0.210474441	-11.64040836	2.57E-31	1.16E-29	1267.322926	1631.920864	1953.51737	1708.163272	1476.683457	177.0777241	310.3370658	258.0545657	336.9069446	388.3479734
EDWA@DN9596_c0_g1_i3	739.2466739	1.251428696	0.10759915	11.63047006	2.89E-31	1.31E-29	315.8322237	438.4281348	399.930735	501.6566294	530.2288279	1023.366254	1065.428301	1087.077246	1050.68906	979.8293267	Myosin heavy chain-related protein
EDWA@DN27720_c0_g1_i3	45.49210407	-3.938030837	0.338620072	-11.62964384	2.91E-31	1.32E-29	70.32218913	85.80777822	76.63195139	83.18757921	110.585031	4.984294652	6.765360455	1.878790792	3.455665553	11.30240029	Transducin/WD40 repeat-like superfamily protein
EDWA@DN5383_c0_g1_i2	866.1557705	-1.28014743	0.110152424	-11.62160016	3.20E-31	1.45E-29	1140.267047	1293.700227	1274.76313	1286.724292	1139.537914	674.7272493	527.5998594	450.1352939	472.4930272	401.6096668	EamA-like transporter family isoform 1
EDWA@DN5495_c0_g1_i4	633.3857121	-0.777332457	0.06691369	-11.61694199	3.38E-31	1.53E-29	818.2222659	785.3573705	772.9329731	791.1445253	830.9215376	496.7497299	443.0510905	471.837329	432.6523249	490.9879741	Coatomer
EDWA@DN823_c0_g2_i1	492.1909922	-1.194373758	0.102820545	-11.61610019	3.41E-31	1.54E-29	699.9272295	629.0055308	692.8479781	652.523758	751.3568848	334.3594304	320.3912883	233.6736671	342.4493261	265.3748289	Uncharacterized protein
EDWA@DN4357_c0_g1_i3	3087.677364	0.554803036	0.047762086	11.61597161	3.42E-31	1.54E-29	2392.430188	2449.260273	2387.882651	2552.397377	2722.667074	3718.226602	3688.24201	3675.551176	3617.577677	3672.538611	Basic helix-loop-helix DNA-binding superfamily protein
EDWA@DN3485_c0_g2_i3	495.4335341	-1.373749172	0.118487798	-11.59401387	4.42E-31	1.99E-29	620.2222294	733.1369238	757.0752092	675.3662497	789.9664611	193.9726456	305.0420866	330.5154097	291.7200023	257.3181236	Beta-6 tubulin
EDWA@DN814_c0_g1_i3	1294.610923	-0.934882636	0.080649848	-11.59187101	4.53E-31	2.04E-29	1698.194148	1772.230186	1787.705563	1715.393125	1527.67314	897.7246753	943.0886986	998.2183138	884.2091099	721.6722742	Pectin lyase-like superfamily protein isoform 1
EDWA@DN2603_c0_g1_i6	1262.242741	-1.014399565	0.087620408	-11.57720663	5.38E-31	2.42E-29	1973.609148	1549.903598	1804.017127	1723.659293	1391.644225	848.6119145	840.6500033	765.0035908	821.5121618	903.8163503	Cysteine proteinases superfamily protein
EDWA@DN9460_c0_g1_i5	81.40872685	-2.393561516	0.206762687	-11.57637071	5.43E-31	2.44E-29	148.7060382	156.235414	115.1189943	158.6333238	105.372663	25.05004852	35.73264415	27.28314739	23.48657517	18.46841985	Homeodomain-like superfamily protein isoform 1
EDWA@DN12282_c0_g1_i1	462.4790631	-0.982232214	0.084909854	-11.56794139	5.99E-31	2.69E-29	675.6065014	559.8776527	612.1474272	595.6943287	626.8039136	312.7643782	292.7399177	277.3141348	320.6716299	351.1707469	Leucine-rich receptor-like protein kinase family protein
EDWA@DN16727_c0_g1_i2	58.94616538	-2.641867364	0.228404579	-11.56661297	6.08E-31	2.73E-29	104.1443746	85.69761007	123.7891644	101.1692875	93.35551551	12.01432164	19.31718728	12.22749957	18.24765678	19.49903635	biotin carboxyl carrier protein 2
EDWA@DN14997_c0_g1_i1	204.5105363	1.939190859	0.167779811	11.55795118	6.73E-31	3.01E-29	96.85632823	95.85291763	100.2677469	60.75470526	69.32513924	449.376058	282.1388937	292.3011651	322.9979376	275.2344709	Pectin lyase-like superfamily protein isoform 1
EDWA@DN40179_c0_g1_i2	94.96387759	1.913851679	0.165689972	11.55079972	7.31E-31	3.27E-29	40.35667311	33.26043493	41.95243171	42.5823347	41.14180708	143.3239432	180.5876615	132.6625999	147.0602325	146.7106572	TCP family transcription factor 4
EDWA@DN1511_c0_g1_i1	174.3504162	-5.464501376	0.473199568	-11.54798471	7.56E-31	3.38E-29	440.172645	316.018822	337.9274736	328.5370395	282.5404132	14.9457985	1.933095142	4.696329466	14.67729643	2.055249489	Cytochrome P450
EDWA@DN65632_c0_g1_i1	1038.527897	-0.811853561	0.070321341	-11.54491014	7.83E-31	3.50E-29	1470.370503	1311.502079	1332.242998	1262.825045	1238.525012	842.3900144	711.7911624	708.348988	729.4840478	777.7991214	Voltage dependent anion channel 2
EDWA@DN67_c0_g1_i5	5434.304028	-0.641148253	0.055599088	-11.53163262	9.14E-31	4.08E-29	7033.368313	6501.919805	6624.557994	6522.428133	6427.256542	4441.588151	4416.250751	3977.742118	3865.278731	4532.649738	ADP-ribosylation factor A1F
EDWA@DN8379_c0_g1_i3	924.4081037	-0.934750454	0.081103049	-11.52546621	9.82E-31	4.37E-29	1376.026929	1129.827734	1344.240242	1173.388454	1045.73896	666.5123818	654.3628598	616.1395324	606.8640878	630.9798561
EDWA@DN15791_c0_g1_i5	84.3643053	-2.221327778	0.192738914	-11.52506119	9.86E-31	4.39E-29	175.445042	125.0526518	122.7843841	117.1808795	153.634639	34.00847346	28.9798431	26.32897571	24.299551	35.92861331	Tetratricopeptide repeat-like superfamily protein
EDWA@DN3922_c0_g1_i6	796.8425669	0.970624873	0.084238475	11.52234625	1.02E-30	4.53E-29	470.7897873	558.1649926	581.5580506	526.7570407	554.8316972	883.7001887	1105.563998	1052.290092	1067.715553	1167.05427	Chromodomain protein
EDWA@DN238_c0_g1_i7	6221.24158	0.566724133	0.049196176	11.51967844	1.05E-30	4.67E-29	4910.004395	5031.121648	4729.690441	5202.523976	5199.830313	7379.865112	7131.689148	7018.150795	7720.516924	7889.023044	Minichromosome maintenance (MCM2/3/5) family protein isoform 2
EDWA@DN6300_c0_g1_i1	47.98841127	-4.521426077	0.393126914	-11.50118682	1.30E-30	5.78E-29	121.8647536	68.46135067	105.1865112	77.61712547	87.19329823	0	7.721711145	6.593088514	5.246273898	0
EDWA@DN4771_c0_g1_i3	749.2073109	-0.80705473	0.070172707	-11.50097762	1.30E-30	5.78E-29	946.1158305	918.1260161	944.3802285	1004.194384	955.6410564	481.6137627	524.9374384	608.409856	562.787602	545.8669343	Outer arm dynein light chain 1 protein
EDWA@DN72_c0_g2_i3	4094.159016	-0.762098618	0.066278708	-11.49839282	1.34E-30	5.95E-29	5968.835529	4655.175662	5214.988542	4769.355985	5146.630582	3010.037474	3033.784745	2944.932809	2972.126715	3225.722119	Bifunctional inhibitor/lipid-transfer protein/seed storage 2S albumin superfamily protein isoform 3
EDWA@DN1210_c0_g1_i5	219.6197894	1.20349216	0.104684925	11.49632725	1.38E-30	6.09E-29	147.1436159	117.3265147	130.9411842	125.9908171	143.6189285	306.6163905	281.3714145	300.5933398	325.8462571	316.749432	Histidine-containing phosphotransfer protein 1 isoform 1
EDWA@DN1990_c0_g2_i3	562.2098236	-0.933316803	0.08118705	-11.49588275	1.38E-30	6.12E-29	725.020771	692.250485	757.6222241	783.7283678	731.8740997	433.5353208	397.23927	352.0168395	412.2180366	336.5928218	Vacuolar ATPase subunit F family protein isoform 1
EDWA@DN14235_c1_g1_i2	63.84637151	-2.843365843	0.247352585	-11.49519355	1.39E-30	6.16E-29	158.4077549	114.9590604	101.2272659	96.9321493	89.36133378	12.00605678	13.52341396	17.86740964	20.83529553	13.34397497	S-adenosyl-L-methionine-dependent methyltransferases superfamily protein
EDWA@DN3022_c0_g1_i2	388.9816588	-1.439156291	0.125197415	-11.4950959	1.40E-30	6.16E-29	469.0223902	620.2893455	573.1260563	587.0439186	592.523151	272.9662104	192.2435973	216.2504038	213.3825689	152.9689459	NAC domain containing protein 73
EDWA@DN29972_c0_g7_i1	60.69992781	-2.498093127	0.217452956	-11.48797041	1.52E-30	6.69E-29	86.83504302	98.63141637	107.2595026	112.6550731	110.2032916	25.17481468	12.54565352	19.78623253	17.51392689	16.39432377	OSBP(oxysterol binding protein)-related protein 2A isoform 4
EDWA@DN12715_c0_g1_i6	228.2146285	-1.453430423	0.126561666	-11.4839704	1.59E-30	7.00E-29	284.4622217	341.198619	386.3657189	345.5327609	314.6502573	98.70222266	108.2436345	152.1879666	124.4261393	126.3767443	Remorin family protein
EDWA@DN12594_c0_g1_i1	677.1149761	0.819783072	0.071392783	11.48271626	1.61E-30	7.09E-29	465.2401561	469.2325506	448.6250036	535.1431613	529.5588445	892.3893541	878.3562433	831.6892099	822.19247	898.7227672	Quinone oxidoreductase-like protein isoform 2
EDWA@DN68371_c0_g1_i1	135.9960459	-1.910869411	0.166432632	-11.48133869	1.64E-30	7.20E-29	239.9473147	223.7226208	180.6682069	178.818877	251.8297444	54.14674902	66.62961088	60.22355132	67.04416689	36.92961764	HAD superfamily
EDWA@DN5601_c0_g2_i1	294.1140453	-1.23198592	0.107352508	-11.47607955	1.74E-30	7.64E-29	376.3427366	398.3186072	399.5153092	433.5261537	454.8332575	156.0846268	199.9522146	143.8812357	180.5816643	198.1046471	GDSL-like Lipase/Acylhydrolase family protein
EDWA@DN5495_c0_g1_i5	678.4770839	-0.844935262	0.073649178	-11.47243301	1.81E-30	7.97E-29	804.4408834	874.1042703	904.1746133	808.2773475	967.6705708	469.5803121	514.7996867	491.9279346	496.191535	453.6036858	Coatomer
EDWA@DN1758_c0_g1_i1	411.8143762	-0.937111834	0.081714751	-11.46808657	1.91E-30	8.37E-29	552.7351335	577.2301769	541.5951013	491.5503976	541.5603244	291.139712	278.0575504	251.3368726	290.4216719	302.5168212	PLAC8 family protein isoform 2
EDWA@DN35_c1_g1_i1	886.9932813	-0.779769292	0.068018537	-11.46407035	2.00E-30	8.76E-29	1198.867427	1169.598317	1022.436649	1076.733899	1136.546529	672.6908762	649.3593993	590.146285	660.2261348	693.3272968	S-adenosylmethionine synthetase 2
EDWA@DN11413_c0_g1_i1	2219.533111	0.521110388	0.045457441	11.46369815	2.01E-30	8.79E-29	1750.43301	1855.018009	1840.275842	1821.227694	1848.584652	2669.904529	2589.323739	2669.41095	2679.121189	2472.031499	DNA gyrase subunit A
EDWA@DN6250_c0_g1_i4	2727.816022	-0.70964229	0.061912252	-11.46206552	2.05E-30	8.95E-29	3436.787241	3393.224971	3410.181417	3279.825296	3406.350091	1838.683485	2049.023339	2076.832008	2015.618596	2371.633776	Eukaryotic aspartyl protease family protein
EDWA@DN3784_c0_g2_i3	1971.153756	-0.574255052	0.050133278	-11.4545683	2.23E-30	9.75E-29	2322.169658	2324.595491	2272.45959	2355.577675	2516.952673	1637.534033	1608.122619	1504.156723	1631.993746	1537.975353	Lung seven transmembrane receptor family protein
EDWA@DN48765_c0_g1_i1	778.6152218	-0.785046193	0.06854921	-11.45230106	2.29E-30	9.99E-29	995.3362118	965.1660434	1053.604642	945.0163292	967.210386	521.2094647	589.5774702	550.4403243	560.4697809	638.1215662	Glycosyltransferase
EDWA@DN10205_c0_g3_i1	76.93482661	-2.105051085	0.183974899	-11.44205594	2.58E-30	1.12E-28	141.6546807	109.0055865	124.0726458	113.0251239	136.6931167	31.9200325	30.92442435	31.94542059	28.53374372	21.57349145	VHS domain-containing protein
EDWA@DN14561_c0_g3_i4	403.665375	-1.503376222	0.131400714	-11.44115716	2.60E-30	1.13E-28	584.2282058	581.01199	590.5865309	557.1219523	671.3069462	278.0449057	222.7970759	174.5195775	230.666812	146.3697534	cyclin p4;1
EDWA@DN25616_c0_g1_i1	64.72902065	2.720385525	0.237809324	11.43935603	2.66E-30	1.16E-28	19.07118156	20.13401828	16.097126	11.69442485	18.0382576	111.6832506	88.79454114	116.8024436	95.34391518	149.6310477	AGAMOUS-like 14
EDWA@DN11411_c0_g1_i1	646.9922115	-0.851806595	0.074464912	-11.43903312	2.67E-30	1.16E-28	770.9512988	841.2381403	837.1472344	837.5754988	876.021131	524.6651395	453.3655431	418.8125292	474.334531	435.8110691	Plant calmodulin-binding protein-related
EDWA@DN22794_c0_g1_i1	2513.028919	-0.916400012	0.080112168	-11.43896163	2.67E-30	1.16E-28	3044.992873	3215.179637	3155.759598	3359.392727	3650.195121	1568.204665	1827.588788	1535.013505	1715.950434	2058.011845	O-Glycosyl hydrolases family 17 protein isoform 2
EDWA@DN10427_c0_g1_i2	297.8816982	-1.329479498	0.116264265	-11.43497964	2.80E-30	1.21E-28	426.0928071	443.034315	444.4617272	416.8526096	399.9374948	153.8374843	178.5742273	125.2548813	176.535324	214.2361113	RING/U-box superfamily protein
EDWA@DN1656_c0_g1_i6	1399.059857	0.675289158	0.059088886	11.42836161	3.02E-30	1.31E-28	1137.44836	1122.844097	1043.164722	1057.207036	1026.723293	1856.598556	1765.975669	1701.772124	1687.94488	1590.919829	Cupredoxin superfamily protein isoform 1
EDWA@DN7182_c0_g4_i2	173.6513535	1.400989805	0.122625847	11.42491439	3.14E-30	1.36E-28	82.76179814	92.68505752	95.65141601	85.1230891	120.355522	240.8919455	237.5149979	251.3214131	267.6697553	262.5385405	ABI-1-like 1 isoform 2
EDWA@DN3699_c0_g1_i1	709.5268221	-1.051784806	0.092078924	-11.42264438	3.22E-30	1.39E-28	1000.913775	936.0781809	1037.40346	842.877421	967.8881827	561.7317314	469.0342354	446.5576593	392.1490679	440.634508	Tubulin beta-1 chain
EDWA@DN24801_c0_g1_i1	118.447882	-1.63810882	0.143433962	-11.42064821	3.30E-30	1.43E-28	201.2009903	169.5239342	180.085395	173.7554677	171.8241265	53.90834762	47.3474046	54.50783832	61.45664362	70.86867225	Spotted leaf protein
EDWA@DN6850_c0_g1_i1	382.2467795	0.93449997	0.081827005	11.42043476	3.31E-30	1.43E-28	240.1573414	264.7173762	272.480798	273.2950231	262.6499445	516.8609899	459.2743813	532.1857746	515.4829792	485.3631866	Uncharacterized protein
EDWA@DN11994_c0_g1_i6	205.0125558	-1.590862498	0.139304995	-11.41999605	3.32E-30	1.43E-28	384.3264403	333.4542384	277.9425203	284.0014474	259.6595223	82.47250948	124.7351152	106.0517731	99.78377301	97.69821887	Uncharacterized protein isoform 1
EDWA@DN6486_c0_g1_i2	721.5357908	-0.803772106	0.070404801	-11.4164389	3.46E-30	1.49E-28	953.2018144	911.3898902	894.3650906	855.1330852	972.9111694	470.8517841	537.3065991	512.0761887	531.8124053	576.3098809	O-fucosyltransferase family protein isoform 2
EDWA@DN932_c1_g1_i2	1236.575101	-1.131007464	0.099141484	-11.40801431	3.81E-30	1.64E-28	1842.216246	1661.920581	1580.211591	1794.58328	1609.346755	673.9920872	752.0481515	709.8758418	718.2760268	1023.280452	Dehydrin family protein
EDWA@DN5345_c0_g1_i1	919.3641311	1.016002971	0.089064086	11.40754948	3.83E-30	1.65E-28	626.5549679	584.5243756	619.580383	680.4610475	531.8366573	1343.595014	1345.365464	1192.988048	1257.648955	1011.0864	Pyrimidine 4 isoform 2
EDWA@DN7292_c0_g2_i2	265.6105918	1.134422993	0.099453749	11.40653821	3.88E-30	1.67E-28	183.0369309	155.3692472	176.7844023	152.4046748	163.7517416	383.5790978	321.7404398	358.122606	369.03634	392.2804374	Phospholipase-like protein family
EDWA@DN7552_c0_g2_i1	631.8875094	-1.027487726	0.090099432	-11.40393129	4.00E-30	1.72E-28	862.1690528	937.4856602	856.1009635	851.7668312	733.4820613	389.8295955	444.7381903	423.3704208	469.3263424	350.6059764	Sucrose synthase 3 isoform 1
EDWA@DN1018_c1_g1_i1	354.1702808	1.093656318	0.095921787	11.4015423	4.11E-30	1.76E-28	264.6255353	219.7947962	245.4385951	209.7993057	190.7319828	513.5678528	466.5160692	455.2278558	470.0400862	505.9607292	Indole-3-acetic acid inducible 11
EDWA@DN11823_c0_g2_i2	2546.497909	-2.239016703	0.196444485	-11.39770713	4.29E-30	1.84E-28	3862.962886	4354.8888	4414.188413	4203.035577	4179.10637	1224.282614	857.3562034	790.8099081	1057.310257	521.0380623	Pectinesterase/pectinesterase inhibitor PPE8B
EDWA@DN3049_c0_g1_i2	293.6732029	-1.150638167	0.100959484	-11.39702898	4.33E-30	1.85E-28	416.3377236	389.0585939	400.1880969	399.2238236	419.4610932	205.4424689	158.3788568	151.4753285	194.0222067	203.1438363	Homeobox protein 20
EDWA@DN48838_c0_g2_i1	1005.897631	-1.41784183	0.124533374	-11.38523581	4.95E-30	2.12E-28	1408.414195	1243.414602	1518.854277	1237.661383	1910.297686	450.5789826	579.1365616	537.7927586	486.0922537	686.7336099	Glutathione S-transferase PHI 9 isoform 1
EDWA@DN5142_c0_g1_i2	1715.385621	-0.607757072	0.05339642	-11.3819817	5.14E-30	2.20E-28	2114.941881	2112.896112	2154.341406	1977.326724	1996.669791	1383.38347	1411.398539	1403.731613	1252.552502	1346.614167	Plant protein of unknown function (DUF827) [Source:Projected from Arabidopsis thaliana (AT5G55860) TAIR;Acc:AT5G55860]
EDWA@DN75_c0_g1_i2	4484.524016	-0.693601278	0.060987035	-11.37293001	5.70E-30	2.44E-28	5983.577182	5534.709785	5311.47676	5393.536833	5486.438351	3318.688171	3554.366568	3155.559748	3252.060819	3854.825937	Chlorophyll a-b binding protein
EDWA@DN9633_c0_g1_i1	69.53470952	-2.441854568	0.214769397	-11.36965789	5.92E-30	2.53E-28	145.6817897	123.0395017	96.94133965	99.07463556	122.5104684	29.00418115	23.18423583	16.92525618	22.56070317	16.42498388	Uncharacterized protein
EDWA@DN55380_c0_g1_i1	93.57589831	-1.993930506	0.17540051	-11.36787179	6.04E-30	2.58E-28	171.3872879	132.1622953	153.9615188	128.7346554	161.8580932	45.04170446	39.40514807	28.4744166	44.00290249	30.73096088	AT5G35110.1
EDWA@DN658_c0_g1_i2	1513.981046	-0.682981524	0.060086132	-11.36670803	6.13E-30	2.61E-28	2053.170064	1751.597972	1937.459449	1827.984886	1758.260275	1178.336562	1181.702229	1154.1589	1094.52213	1202.61799	Isocitrate dehydrogenase V isoform 2
EDWA@DN2705_c0_g1_i4	240.633889	-1.514198846	0.133410978	-11.34988189	7.43E-30	3.16E-28	329.2173182	424.82204	352.8231862	373.2441682	302.7549934	130.6650526	152.1511563	111.6509896	135.9871374	93.02284813	SOSEKI2
EDWA@DN310_c0_g1_i10	670.6382869	-0.93546698	0.082447019	-11.3462802	7.74E-30	3.29E-28	915.5336381	859.7043389	990.1508709	771.7194659	866.3003423	483.2982138	485.3463308	490.0175185	412.4780633	431.8340869	Phosphoenolpyruvate carboxylase 1 isoform 2
EDWA@DN371_c0_g1_i1	10720.55932	0.692204919	0.061154342	11.31898244	1.06E-29	4.49E-28	9114.720636	7617.061071	8774.406777	8037.480095	7442.640781	13425.58451	13535.9434	13743.56875	13069.17696	12445.01018	MATE efflux family protein
EDWA@DN1192_c0_g1_i2	4176.957321	-0.662306476	0.058517205	-11.31814954	1.07E-29	4.53E-28	5261.286255	5187.860488	5098.461306	5002.140146	5048.266216	3435.035631	3304.715928	3267.511867	3390.107688	2774.187688	Cellulose synthase 6
EDWA@DN6086_c0_g1_i2	137.1631069	1.541226674	0.136280059	11.3092604	1.18E-29	5.01E-28	73.2576432	65.09193902	70.11974554	70.72678096	71.53488739	190.2741995	176.048836	222.6732256	196.464712	235.4390993
EDWA@DN1056_c0_g1_i5	124.9866783	-2.153071139	0.190446835	-11.30536585	1.23E-29	5.23E-28	289.2230743	187.5655818	189.599832	154.6136626	199.5518186	36.6367705	38.5511883	42.53646687	53.33619175	58.25219601
EDWA@DN11684_c0_g1_i2	455.229288	1.0742668	0.095051278	11.30197111	1.28E-29	5.43E-28	244.263804	254.5308269	321.9991572	325.4840047	319.8894973	658.7288046	610.9779129	635.6359994	620.5222455	560.260628	Pseudo-response regulator 7
EDWA@DN1333_c0_g3_i2	194.038131	-1.676842395	0.14838032	-11.30097572	1.30E-29	5.49E-28	374.5087227	250.7759698	284.4466876	285.9517629	282.4352255	96.66004616	84.80868713	65.20732894	109.2880378	106.2988418	Actin depolymerizing factor 5
EDWA@DN484_c0_g1_i2	2140.785115	-0.735599572	0.065110476	-11.29771462	1.35E-29	5.69E-28	2506.198511	2735.088457	2516.146192	2651.829506	2964.639056	1487.94051	1634.053568	1521.462583	1618.704041	1771.788729	Alpha-1
EDWA@DN21712_c0_g3_i2	105.2963947	-1.988292702	0.17600743	-11.29664074	1.36E-29	5.76E-28	171.336272	157.3893659	176.7898909	159.8677606	175.8101092	28.96676081	43.47876048	29.13816143	53.705919	56.48094673
EDWA@DN16034_c1_g1_i1	298.1978851	1.251095014	0.110765929	11.29494442	1.39E-29	5.86E-28	182.5298873	193.4478906	130.0644405	175.5819904	199.6075554	428.468691	442.21912	373.6569345	406.1573146	450.2450264	Protodermal factor 1.3
EDWA@DN5668_c0_g1_i3	1050.819721	-0.735397341	0.065121263	-11.29273764	1.43E-29	6.01E-28	1344.677061	1247.760366	1419.344226	1254.229221	1297.883409	758.5802128	806.0489849	755.2653777	748.9767409	875.4316101	Serine/threonine-protein kinase isoform 1
EDWA@DN7495_c0_g1_i2	1126.500417	-0.657519692	0.058231748	-11.29142978	1.45E-29	6.09E-28	1380.805775	1409.233485	1385.78288	1271.242666	1446.61389	825.4647056	852.4254422	892.4462196	875.2399653	925.7491424	Ergosterol biosynthesis ERG4/ERG24 family isoform 2
EDWA@DN54933_c0_g1_i1	320.0478284	-1.22404956	0.108427084	-11.28914952	1.48E-29	6.25E-28	550.9900685	414.1746649	435.5075327	458.7371806	382.2439813	202.5729262	189.2633915	177.8537419	205.5185474	183.6162491	FASCICLIN-like arabinogalactan-protein 11
EDWA@DN3589_c0_g1_i1	191.365989	1.316022309	0.116592836	11.28733427	1.52E-29	6.37E-28	124.4797382	111.9746093	109.9259923	94.84131645	107.4797745	271.8027935	241.5335915	281.0765877	307.6828438	262.862643	G-box binding factor 1 isoform 1
EDWA@DN314_c0_g1_i7	3677.117053	-0.570032359	0.050524442	-11.28230875	1.60E-29	6.74E-28	4330.722301	4484.367715	4351.278854	4518.772793	4286.621867	2686.319264	3078.566785	2871.024263	3054.482756	3109.01393	Heavy metal-associated isoprenylated plant protein 33 [Source:UniProtKB/Swiss-Prot;Acc:F4JZL7]
EDWA@DN29556_c0_g1_i1	59.91409745	3.151861972	0.279429351	11.27963815	1.65E-29	6.94E-28	17.04216425	10.0933995	8.631659378	11.72940779	13.06668852	105.7248533	107.2706326	153.1457901	71.75740155	100.6789775	Leucine-rich repeat (LRR) family protein
EDWA@DN193_c0_g1_i5	10848.24788	-0.403237819	0.035756261	-11.27740436	1.70E-29	7.11E-28	12253.22454	12470.03844	12705.07303	11794.97099	12548.60218	9285.990096	9590.044212	9244.138996	9257.394005	9333.002265	Tubulin alpha-5
EDWA@DN2152_c0_g2_i2	500.2232115	0.871455773	0.077280262	11.27656343	1.71E-29	7.18E-28	360.8462815	320.8680292	391.4008324	327.2378911	367.7419201	618.0571415	648.3528439	624.0523231	654.5357385	689.1391134	ENTH/VHS/GAT family protein
EDWA@DN3012_c0_g1_i4	747.3042781	0.803408337	0.071298443	11.26824525	1.88E-29	7.88E-28	512.9875523	521.0966141	568.0089118	596.1742432	524.8281142	912.9662888	933.8558205	882.5084359	1033.62503	986.9917702	CVP2 like 1 isoform 1
EDWA@DN18032_c0_g1_i2	73.74799991	2.484185094	0.220518978	11.26517596	1.95E-29	8.15E-28	25.31273332	21.09150375	26.7002388	15.90391163	22.99010794	118.6134475	99.29943748	129.3371057	168.7820552	109.4494579	Indole-3-acetic acid-amido synthetase GH3.5
EDWA@DN26333_c0_g1_i1	68.30045045	-2.4207579	0.214945409	-11.26219866	2.02E-29	8.43E-28	123.4319739	106.9375714	143.3541086	117.2282184	84.38292177	21.97928504	19.32330764	19.7399258	19.92861251	26.69857946	Phytochrome-associated protein 1
EDWA@DN13229_c0_g1_i1	149.4514778	-1.920915941	0.170765262	-11.24886826	2.35E-29	9.79E-28	261.1009604	227.7214744	222.5424641	244.7718529	226.7098672	37.11816927	79.17753285	86.58385575	57.50423318	51.28436856	Pathogenesis-related thaumatin superfamily protein
EDWA@DN15153_c0_g1_i1	39.38218007	-3.656434807	0.325347783	-11.23854224	2.64E-29	1.10E-27	86.68814094	66.366642	68.52621814	67.94195972	75.06138908	7.06937632	6.75267699	2.829119572	4.39535903	8.190918885	2-oxoglutarate and Fe(II)-dependent oxygenase superfamily protein isoform 1
EDWA@DN1255_c0_g1_i1	841.951938	-0.736794998	0.065636078	-11.2254575	3.06E-29	1.27E-27	1112.326822	1107.842857	951.5915005	1077.485315	1012.625287	664.1623811	640.9973398	609.1951494	637.3750186	605.9177103	Uncharacterized protein
EDWA@DN5387_c1_g2_i1	314.036532	1.217913137	0.108535334	11.22135158	3.20E-29	1.33E-27	201.6569456	145.3176472	204.2590371	219.0496314	174.4113772	424.1787226	435.6006051	437.0571661	407.5193245	491.3148635
EDWA@DN873_c0_g1_i1	1756.240965	0.871593206	0.077718611	11.2147296	3.45E-29	1.44E-27	1127.586406	1300.000095	1263.296986	1287.080632	1228.336945	1867.361415	2307.667695	2439.126352	2237.608487	2504.344636	Protodermal factor 2 isoform 1
EDWA@DN28229_c0_g1_i1	564.0967936	-0.939590306	0.08383742	-11.20729031	3.76E-29	1.56E-27	698.5766419	761.026478	672.6293643	772.7660414	803.2648712	407.2305087	350.0962267	408.6911595	422.7764218	343.9102221	Galactosyl transferase GMA12/MNN10 family protein isoform 1
EDWA@DN4780_c0_g1_i5	192.0908721	-1.921005244	0.17142776	-11.20591698	3.81E-29	1.58E-27	348.7427814	325.2096526	346.7972991	276.371066	222.2939674	110.479296	79.26952048	91.08008113	62.07303742	58.59201928	BEL1-like homeodomain protein 1 isoform 1
EDWA@DN165_c0_g1_i1	3205.200197	-1.16900365	0.104340557	-11.20373215	3.91E-29	1.62E-27	4592.747414	4251.474644	4266.297327	4561.161846	4513.457519	1627.393051	2019.656148	1565.430916	2089.192531	2565.190574	Stress responsive A/B Barrel Domain
EDWA@DN16675_c0_g1_i2	5362.348449	-0.464923217	0.041500855	-11.20273819	3.95E-29	1.64E-27	5963.604752	6231.778457	6167.426889	6226.490589	6504.765932	4610.649611	4668.518322	4329.844298	4497.343416	4423.062225	S-adenosyl-L-methionine-dependent methyltransferases superfamily protein
EDWA@DN5215_c0_g1_i3	1384.913444	-0.788062404	0.070353091	-11.20153203	4.01E-29	1.66E-27	1828.391295	1755.532942	1663.250544	1914.38926	1610.527359	1048.681964	978.0797	1050.240084	1104.066001	895.9752954	Beta-galactosidase 3
EDWA@DN1120_c1_g1_i1	647.6466482	-1.266130088	0.113064711	-11.19827816	4.16E-29	1.72E-27	973.1507487	808.8620767	846.4264059	1021.328159	924.8950796	337.2341088	360.6139619	296.3272641	442.1088769	465.5198003	Plasma membrane intrinsic protein 1
EDWA@DN1802_c0_g1_i1	434.0552696	-1.184191267	0.105756712	-11.19731543	4.20E-29	1.74E-27	688.0858449	553.2975582	606.6150737	548.2075968	617.0815615	268.6666748	315.7771777	213.5912839	241.9813273	287.2485967	Uncharacterized protein isoform 3
EDWA@DN6050_c1_g1_i3	490.3498198	-1.12475702	0.100457129	-11.19638827	4.25E-29	1.75E-27	684.2998675	653.2684313	773.0926884	609.1037084	642.535151	283.9286534	321.867272	379.4472736	280.5406591	275.4144934	Polyamine oxidase 5
EDWA@DN516_c2_g1_i6	603.6258518	1.412722374	0.12621686	11.19281822	4.42E-29	1.82E-27	221.7212874	362.6256653	354.7828569	365.3248456	343.660664	691.8811239	978.1330592	950.1299905	830.3057478	937.6932775	Calcium-dependent protein kinase 1 isoform 2
EDWA@DN7969_c0_g1_i2	374.1341884	1.096103289	0.097938305	11.19177316	4.47E-29	1.84E-27	196.1474497	231.2325508	241.891884	251.765974	270.5070437	530.8885005	464.933302	520.300381	469.4546617	564.2201367	Heat shock protein DnaJ with tetratricopeptide repeat isoform 1
EDWA@DN3799_c0_g1_i3	1265.647638	0.848645755	0.075844984	11.18921395	4.60E-29	1.90E-27	857.0061469	909.2886072	946.0135197	912.7098785	894.5675401	1734.762552	1683.319308	1754.329558	1632.877846	1331.601419	Uncharacterized protein isoform 1
EDWA@DN1043_c0_g1_i2	6246.069683	0.578657639	0.05172446	11.1873114	4.70E-29	1.94E-27	5222.094967	4852.985341	4940.754525	5098.449297	4935.363035	7025.011561	7952.318111	7036.712319	7385.239566	8011.768106	Xyloglucan endotransglucosylase/hydrolase 4 isoform 1
EDWA@DN6124_c0_g1_i2	978.7970099	-0.836725276	0.074805993	-11.18527063	4.81E-29	1.98E-27	1178.624654	1327.180957	1297.689619	1237.889815	1233.267961	794.0881486	711.5144525	740.8014507	664.5108992	602.4021423	Acyl-CoA binding protein 4 isoform 3
EDWA@DN1752_c0_g2_i2	249.5088327	-1.37762147	0.123293947	-11.17347208	5.50E-29	2.26E-27	336.3503101	352.1405541	442.0595243	341.0870369	330.5581397	128.8122347	174.8892529	128.760313	140.2703449	120.1606165	DNA glycosylase superfamily protein
EDWA@DN3954_c0_g1_i1	4501.300976	0.648599718	0.058057393	11.17169907	5.61E-29	2.30E-27	3664.006661	3441.006425	3779.837978	3295.813804	3350.220097	5140.940963	5699.343253	5335.080182	5319.303777	5987.456622	CASP-like protein isoform 5
EDWA@DN380_c0_g1_i1	1158.582753	-0.808637708	0.072406686	-11.16799783	5.85E-29	2.40E-27	1612.79563	1457.838839	1565.966794	1446.701843	1291.858667	860.8807031	842.0915364	915.816972	768.7866963	823.0898504	F-box family protein
EDWA@DN2519_c0_g1_i1	1336.24416	0.63675543	0.05702796	11.16567087	6.00E-29	2.46E-27	1070.088229	1014.228173	1007.310845	1025.261453	1112.278422	1619.46527	1618.936835	1535.319885	1598.258996	1761.293488	Protein of unknown function (DUF581)
EDWA@DN3009_c0_g1_i2	718.0780677	-0.828821534	0.074251496	-11.16235463	6.23E-29	2.55E-27	1011.328444	886.8777596	842.9364147	907.1569413	945.6595685	537.2085813	546.2248965	549.2204032	478.1732081	475.9944598	Zinc finger family protein
EDWA@DN652_c0_g1_i4	508.3920764	0.850874581	0.076265092	11.15680271	6.63E-29	2.71E-27	336.3073063	367.2525343	373.0062392	379.4321193	356.6553858	688.1426849	611.6101223	662.6393238	605.4115207	703.4635278	CBL-interacting protein kinase 3 isoform 4
EDWA@DN3838_c0_g1_i1	943.2347394	2.217668346	0.198849145	11.15251641	6.96E-29	2.85E-27	206.7094689	313.9591212	414.4701011	330.6216484	403.138069	1215.123889	1468.091616	1673.044325	1513.503172	1893.685983
EDWA@DN7391_c0_g2_i1	116.386576	-1.556112747	0.1395787	-11.14864045	7.27E-29	2.97E-27	156.449036	174.5470949	178.9594261	193.9809293	164.7661065	58.92516441	66.66864013	54.51462676	60.62580906	54.4289264	4-coumarate:CoA ligase 2 isoform 1
EDWA@DN46_c0_g1_i1	7984.35404	-2.336629599	0.209752802	-11.13992081	8.02E-29	3.27E-27	10810.41727	10812.27386	18321.01273	13077.15745	13628.34121	1766.084686	2361.335649	2676.3733	3129.621582	3260.922671
EDWA@DN24854_c0_g2_i1	428.2112786	1.076138095	0.09662691	11.13704343	8.28E-29	3.38E-27	318.3134581	232.9556187	268.9588231	293.5921257	263.8012781	594.6056808	551.314921	562.8189896	530.9802307	664.7716598
EDWA@DN68689_c0_g1_i1	136.8086289	-1.96360337	0.176328298	-11.13606491	8.37E-29	3.41E-27	231.2135234	197.5205247	202.2120481	229.7280252	227.3135267	84.57437378	65.52979493	44.43575469	36.51844132	49.04027573	ovate family protein 6
EDWA@DN10853_c0_g1_i3	165.9918634	1.338876809	0.120288817	11.13051771	8.91E-29	3.63E-27	87.01296421	92.17659486	109.4404066	91.99150476	89.60507784	269.5821019	238.7955842	224.3034707	221.9204875	235.0904418	NAD(P)-binding Rossmann-fold superfamily protein
EDWA@DN49087_c0_g1_i1	954.8980424	1.15225904	0.103529365	11.12977983	8.99E-29	3.65E-27	564.4572746	592.2269844	570.7666969	582.5652702	652.4405567	1121.86954	1302.785747	1164.778714	1273.05711	1724.03253
EDWA@DN1210_c0_g1_i1	340.1513638	1.189176786	0.106885979	11.12565742	9.41E-29	3.82E-27	230.6260384	208.7281573	207.9365953	187.5154453	201.764468	457.2495044	547.3918887	414.7817521	414.9224265	530.5973624	Histidine-containing phosphotransfer protein 1 isoform 1
EDWA@DN2230_c0_g1_i1	239.9440993	1.41759529	0.127426312	11.12482398	9.50E-29	3.86E-27	127.5799255	122.2263584	93.49885842	147.8117922	161.797188	354.1578055	333.7158238	321.2880112	340.1287371	397.2364927
EDWA@DN184_c0_g1_i2	1620.911229	-0.63896595	0.057440267	-11.12400736	9.59E-29	3.89E-27	2042.555908	1889.090422	2011.54438	1933.605222	1992.942728	1218.029047	1349.952513	1172.991667	1232.467951	1365.932453	NADH-ubiquinone oxidoreductase-related
EDWA@DN3550_c1_g1_i1	184.9593511	-1.518929883	0.136616288	-11.1182195	1.02E-28	4.14E-27	310.9162749	277.5871219	269.9175674	261.2021303	251.2621592	120.1125776	114.8031964	76.3706715	89.59680942	77.8250026	AT5G06790.1
EDWA@DN7927_c0_g2_i2	203.1806298	-1.250079536	0.112512216	-11.11061164	1.11E-28	4.51E-27	315.1577681	301.2387856	297.7269989	263.8938982	252.7585423	116.4150622	111.0357061	112.0077018	133.374297	128.1975382	Cryptochrome-interacting basic-helix-loop-helix 1
EDWA@DN2050_c0_g3_i1	4065.151476	-2.187338722	0.197171297	-11.09359603	1.35E-28	5.45E-27	6137.152445	6713.296356	6793.45465	6893.075472	6796.249482	2142.049748	1416.009849	1275.491655	1549.574835	935.1602677	O-fucosyltransferase family protein
EDWA@DN14859_c0_g1_i3	38.15525555	-3.877765364	0.349553698	-11.09347544	1.35E-28	5.45E-27	77.34755667	79.10574169	61.62261898	64.36719792	74.45337822	5.118919422	2.884031599	4.743107394	2.693804235	9.216199425	Gibberellin-regulated family protein
EDWA@DN3952_c0_g1_i3	206.7524784	-1.470503329	0.132590457	-11.09056683	1.39E-28	5.63E-27	271.3670171	316.7942011	282.4282615	323.9959176	324.4924485	138.8441496	127.5372258	94.93469703	103.9504072	83.18045897	Nucleotide-sugar transporter family protein
EDWA@DN970_c0_g1_i5	747.8399988	-0.702124217	0.063322103	-11.08813807	1.43E-28	5.78E-27	893.2621445	913.7921941	999.8931511	918.4836526	907.0179396	584.7411583	533.5527666	588.8793399	586.9074455	551.8701956	Beta-1
EDWA@DN736_c0_g1_i7	5972.217935	0.634370979	0.057227564	11.08506007	1.48E-28	5.98E-27	4299.337556	4768.080521	4484.144909	4682.535992	5164.878028	6661.084358	7529.130507	7328.714297	7467.686011	7336.587166	Topoisomerase II isoform 3
EDWA@DN20080_c0_g1_i1	98.29087597	-1.703072916	0.153661553	-11.08327284	1.51E-28	6.09E-27	154.481945	156.4661864	146.7745537	136.5061342	157.8270211	50.84729816	46.39003506	35.69855449	52.70926127	45.20777035	Transcription factor
EDWA@DN5292_c0_g1_i1	661.5176303	0.934111636	0.084292187	11.08182938	1.54E-28	6.18E-27	406.9913861	484.3037118	432.6277613	498.7187935	450.0407363	770.2637512	861.9708581	809.9403252	943.9687089	956.350271	GDSL-like Lipase/Acylhydrolase superfamily protein
EDWA@DN2150_c1_g1_i4	3739.3128	-0.486261003	0.043941401	-11.06612435	1.83E-28	7.36E-27	4315.142314	4437.672412	4538.327062	4196.567184	4329.652359	3302.402255	3101.046484	3124.259373	3039.23897	3008.81959	Cytosolic NADP+-dependent isocitrate dehydrogenase isoform 1
EDWA@DN5892_c0_g1_i9	279.7821458	-1.194654818	0.107971271	-11.06456199	1.86E-28	7.49E-27	390.5316701	357.1393984	379.4217141	379.4031944	441.0130487	176.8195203	138.1632483	201.1546899	175.0069429	159.1680306	S-norcoclaurine synthase 1
EDWA@DN2889_c1_g1_i2	372.3732032	-1.12555642	0.101782522	-11.05844496	2.00E-28	8.01E-27	436.6106563	525.1829957	515.4175421	555.7859194	519.8734747	283.5090666	245.3066996	220.133643	215.6702007	206.2418341	SNARE associated Golgi protein family
EDWA@DN18907_c0_g1_i9	55.27235801	-3.134536511	0.283471455	-11.05767954	2.01E-28	8.07E-27	134.1125091	77.69237531	103.5051534	105.5229835	75.35460735	7.988538437	11.59482835	5.639175206	13.85428445	17.45912499	Homeodomain-like superfamily protein isoform 2
EDWA@DN21336_c0_g1_i2	40.91088943	-4.264428612	0.385694469	-11.05649407	2.04E-28	8.17E-27	80.90307188	83.75130119	80.87345159	54.36402224	88.42216013	2.995100875	6.763850601	2.819423553	0	8.216512275	GDSL-like Lipase/Acylhydrolase superfamily protein
EDWA@DN17258_c0_g1_i1	494.5271808	-0.963311048	0.087138968	-11.05488243	2.08E-28	8.31E-27	650.0905568	675.4303469	633.7056424	628.2502875	680.6855066	401.5880594	349.8845381	324.9964247	310.8590449	289.781401	Nucleotide-diphospho-sugar transferases superfamily protein
EDWA@DN942_c0_g1_i3	927.5447603	-0.654793161	0.059246214	-11.0520676	2.14E-28	8.57E-27	1170.671759	1085.122861	1151.347514	1163.272511	1101.536865	683.1945277	735.118137	723.1139502	689.0985993	772.9708785	Choline-phosphate cytidylyltransferase B
EDWA@DN2917_c0_g3_i1	208.945871	-1.38356104	0.125242057	-11.04709606	2.26E-28	9.05E-27	349.2539751	289.2070101	278.4894067	263.9497904	329.0578658	98.28829783	111.0455955	120.4556179	107.1309901	142.5801604	Plant invertase/pectin methylesterase inhibitor superfamily
EDWA@DN23715_c0_g1_i3	80.67184421	-2.48915299	0.225334882	-11.04646102	2.28E-28	9.11E-27	175.0757982	104.0763313	116.7964771	141.9978935	146.9361447	13.91184471	27.07405506	17.83202097	30.10953428	32.90834236	TOPLESS-related 1
EDWA@DN985_c0_g1_i7	397.3960707	1.040040632	0.094199605	11.04081733	2.43E-28	9.69E-27	228.4492316	263.1246666	246.4678849	281.1228436	281.0488332	466.6602891	509.9568168	527.6976184	587.5760043	581.8565181	homeodomain GLABROUS 2
EDWA@DN65814_c0_g1_i1	437.5387045	1.034250754	0.093684947	11.03966844	2.46E-28	9.80E-27	283.7591688	326.2602391	303.6620561	262.5366122	259.5480876	527.2915817	609.0596185	669.4033011	585.9162442	547.9501354	White-brown complex protein 11 isoform 3
EDWA@DN65720_c0_g1_i1	2593.241343	0.651685824	0.059040992	11.03785358	2.51E-28	1.00E-26	1752.120573	1985.696845	2126.495442	2103.474932	2118.698912	3131.282256	3098.171527	3087.504348	3284.164453	3244.804138	Structural maintenance of chromosomes protein 4 isoform 4
EDWA@DN6998_c0_g1_i2	1265.654914	0.721559363	0.065379713	11.03644126	2.55E-28	1.01E-26	942.6244126	982.1524985	918.1407952	928.8532784	1006.406331	1654.542768	1603.167006	1632.106954	1625.950135	1362.604963	Myosin
EDWA@DN5619_c0_g1_i3	297.1502273	1.501530766	0.136092554	11.03315888	2.64E-28	1.05E-26	124.0254153	164.132682	182.528496	171.2202685	134.3229664	423.2274225	419.9013141	511.351457	507.6338862	333.1583652	NIMA-related kinase 7
EDWA@DN8455_c0_g1_i2	241.4532728	-1.308590762	0.118620534	-11.03173895	2.69E-28	1.07E-26	333.6277862	373.6446772	297.4227543	357.9338805	357.5660088	167.852817	131.7642371	139.2513545	149.0062207	106.4629922
EDWA@DN2646_c0_g1_i4	1235.669498	-1.033466166	0.093715567	-11.02768943	2.81E-28	1.12E-26	1779.892881	1599.42989	1898.765768	1522.249261	1501.164385	950.3046688	759.2638348	897.0843477	757.6976267	690.8423132	Cinnamyl alcohol dehydrogenase 9
EDWA@DN29667_c0_g1_i3	72.15652206	-2.210459261	0.20056922	-11.02092963	3.03E-28	1.20E-26	117.2387883	122.1677957	118.7620339	98.1351536	136.7465441	18.93093863	33.82927188	19.72446062	24.17367889	31.85655483	O-Glycosyl hydrolases family 17 protein
EDWA@DN27403_c1_g5_i1	134.8892449	-4.843362115	0.439550755	-11.01889158	3.10E-28	1.23E-26	295.2361484	238.2806671	305.5503446	220.8072622	243.331942	3.985292058	18.36457637	1.878496917	6.043078528	15.41464126	ferulic acid 5-hydroxylase 1
EDWA@DN13057_c0_g1_i2	455.6597986	0.792987548	0.071983117	11.01629911	3.19E-28	1.26E-26	327.6589049	339.4735426	311.384767	340.5381856	348.1737914	589.4869577	550.1532468	577.2576045	595.6059348	576.8650504	Glutamate receptor 3.3 isoform 1
EDWA@DN16544_c0_g1_i1	63.81975341	3.239796611	0.294098433	11.01602812	3.20E-28	1.27E-26	12.5598095	6.006244356	9.561238002	23.23522302	9.94212625	126.8543154	95.21328985	158.167699	78.92133678	117.7362519
EDWA@DN2020_c0_g1_i2	1523.206041	0.768272262	0.069745435	11.01537708	3.22E-28	1.27E-26	1039.150216	1070.760714	1062.404986	1246.597317	1215.329359	1812.337009	1863.002169	1840.050616	1961.449767	2120.978254	Chromatin remodeling 1 isoform 2
EDWA@DN14880_c0_g1_i4	37.67479128	-3.598583944	0.326977634	-11.00559663	3.59E-28	1.42E-26	62.87411278	63.60381864	66.92931821	79.99542228	74.4005008	5.979528347	2.899556337	5.635926912	5.181619557	9.248108955	Cytochrome P450
EDWA@DN4800_c0_g1_i2	371.4046888	-1.138725611	0.103482268	-11.00406511	3.65E-28	1.44E-26	517.5886395	492.5266587	452.0231145	592.8251875	498.5077689	214.4878869	229.0300498	202.9542945	232.62967	281.4736176	Uncharacterized protein
EDWA@DN182_c0_g1_i5	1293.994255	-0.675002528	0.061346343	-11.00314201	3.69E-28	1.46E-26	1695.536706	1465.274211	1582.107249	1564.008955	1648.857881	993.1805369	1073.357299	985.8190507	919.2552755	1012.545386	Cobalamin-independent synthase family protein isoform 1
EDWA@DN5488_c0_g1_i3	945.1564055	-0.89992794	0.081801645	-11.00134286	3.76E-28	1.48E-26	1390.521896	1121.519766	1308.479833	1268.610948	1066.385018	626.9170286	662.400068	677.5881137	717.8103588	611.3310246	Alpha/beta-Hydrolases superfamily protein
EDWA@DN11844_c0_g1_i2	558.4991826	-1.010027463	0.091824509	-10.99954118	3.84E-28	1.51E-26	660.5212442	793.4219175	702.5510092	808.3570158	768.0098198	329.0302454	399.1443162	331.6261487	428.6186121	363.7114971	PHE ammonia lyase 1
EDWA@DN5482_c0_g1_i13	5166.567697	-2.411538931	0.219262583	-10.99840608	3.89E-28	1.53E-26	6265.131884	8543.723368	11081.28642	9603.315174	7998.057355	953.4268871	1847.08667	1457.641521	1834.887641	2081.120044
EDWA@DN597_c0_g2_i1	510.5188737	1.067105063	0.097038135	10.99675979	3.96E-28	1.56E-26	298.0110337	346.0746823	381.6532547	266.4637745	356.667085	626.1599708	711.1396803	678.5990577	676.3462883	764.0739097	20G-Fe(II) oxidoreductase isoform 1
EDWA@DN32958_c0_g1_i1	108.3590217	-2.361259213	0.214727581	-10.9965343	3.97E-28	1.56E-26	131.1025667	244.3431371	207.3071568	176.0094913	148.8177452	19.92522296	38.6626196	33.81233342	46.6141737	36.99577008	Cytochrome P450
EDWA@DN13487_c0_g1_i2	271.6197545	1.147215385	0.104420992	10.98644406	4.44E-28	1.74E-26	148.3718579	188.9444608	173.0132282	161.2062112	173.0925916	346.8624173	359.6890421	439.2530427	359.6767558	366.0879369	AAA-type ATPase family protein isoform 6
EDWA@DN1430_c1_g1_i2	876.5488842	-1.166244535	0.10618998	-10.98262314	4.63E-28	1.82E-26	1417.41089	1100.876264	1218.315252	1125.540584	1200.463096	461.675157	542.7921417	502.3078918	491.1262698	704.9812948	Beta-6 tubulin
EDWA@DN2998_c0_g1_i2	171.0092855	-1.807879642	0.16470705	-10.9763343	4.97E-28	1.95E-26	272.0998176	289.408775	276.2293006	239.6265564	253.3527262	41.94216226	69.26511582	73.90855999	95.98960812	98.27023276
EDWA@DN9797_c0_g1_i4	255.7449842	-1.391374276	0.126810115	-10.97210802	5.20E-28	2.04E-26	341.004836	411.9061338	372.4210999	385.0400167	339.8251905	158.4631081	135.3119235	108.9623751	122.6374509	181.877708
EDWA@DN71559_c0_g1_i1	2462.128586	-0.642349352	0.058553365	-10.9703234	5.31E-28	2.07E-26	3147.896954	2882.972751	3128.304932	3025.185782	2821.457698	1862.913077	1869.430666	1898.99014	1829.976539	2154.157321	Galactose mutarotase-like superfamily protein
EDWA@DN9533_c0_g1_i1	65.08340688	2.623422349	0.239136698	10.97038793	5.30E-28	2.07E-26	10.45237252	15.02007754	29.74885054	18.99359938	16.87609906	87.02163018	124.9747026	127.1152782	98.77282195	121.8586368	Ccd1
EDWA@DN27360_c0_g4_i1	93.88757989	2.715431876	0.247640707	10.96520807	5.62E-28	2.19E-26	19.15231345	14.12349634	32.33391508	18.11659802	40.18124298	159.8621062	173.9077129	211.5040954	107.4526684	162.2416501	FAD-binding Berberine family protein
EDWA@DN11916_c0_g1_i3	480.6278852	-0.917668741	0.083721754	-10.96093551	5.89E-28	2.30E-26	711.5591282	634.3508329	649.4952697	583.7831317	564.3786171	317.349456	346.1038092	350.1861889	338.5961368	310.4762812	Acyl-activating enzyme 17
EDWA@DN9675_c0_g1_i4	509.8111307	-0.888558793	0.081101956	-10.9560711	6.21E-28	2.42E-26	682.1209847	706.7580699	716.8955595	565.3458602	639.4935284	353.7058743	352.7915318	356.9177046	374.6866984	349.3954949	3-ketoacyl-CoA synthase 4
EDWA@DN6983_c0_g1_i1	1445.874542	0.554011256	0.050590321	10.95093377	6.58E-28	2.56E-26	1213.954363	1156.050629	1114.203809	1187.222021	1186.477368	1685.849903	1806.483118	1654.036912	1724.964658	1729.502638	Pyridoxal phosphate-dependent transferases superfamily protein
EDWA@DN5751_c0_g1_i2	798.431446	-1.013030469	0.092521702	-10.94911186	6.71E-28	2.61E-26	1301.669622	1082.618467	1026.366945	1016.825763	911.2592848	576.2269588	552.679208	472.7636095	522.1982226	521.7063792	Iq-domain 14
EDWA@DN20667_c0_g1_i1	78.65573768	-2.045921392	0.18702638	-10.93921291	7.48E-28	2.91E-26	137.2748551	102.1789132	134.9577107	130.0355969	128.4218334	31.66721306	27.92550051	37.8538158	21.47612045	34.7658178	Plant-specific transcription factor YABBY family protein isoform 1
EDWA@DN129_c1_g1_i2	28170.85202	0.798880888	0.073036106	10.93816372	7.57E-28	2.94E-26	20247.70247	19736.85287	20897.09466	19880.87484	22059.24889	32323.47552	37681.37825	32775.31708	33568.82016	42537.75541	Histone H2A 12 isoform 1
EDWA@DN4725_c0_g1_i1	238.9558161	-1.062165043	0.097175628	-10.93036459	8.25E-28	3.20E-26	332.8556419	322.7363614	317.772323	321.737418	320.3460193	152.0063344	171.9523642	133.5175082	154.4328978	162.2012928	Uncharacterized protein
EDWA@DN215_c0_g1_i5	6482.848101	-0.621689513	0.056892919	-10.92736177	8.53E-28	3.31E-26	7914.330861	7921.222248	8280.1874	7805.885631	7372.213311	5189.686296	5410.704609	5338.813601	5106.904096	4488.532962	H(+)-transporting atpase plant/fungi plasma membrane type
EDWA@DN84_c0_g1_i2	3866.908104	-0.57845322	0.052951274	-10.92425503	8.83E-28	3.42E-26	4865.349083	4447.712184	4679.398614	4343.519167	4822.52708	3153.711825	2992.118132	2913.231924	3123.630899	3327.882133	Adenosine kinase 2
EDWA@DN1822_c0_g1_i6	500.2721127	1.132685686	0.103689261	10.92384761	8.87E-28	3.43E-26	311.1486742	304.8825691	300.0778187	291.1702896	358.9158648	563.1467279	696.8464573	692.3063209	647.8167217	836.4096825	AT3G52610.1
EDWA@DN3873_c0_g2_i2	155.7794082	-1.38608791	0.12696022	-10.91749771	9.51E-28	3.68E-26	228.9951765	223.0598854	249.229233	206.8595937	219.1134823	72.81519388	77.31143393	82.68148002	101.1606787	96.56792468	C2H2-like zinc finger protein
EDWA@DN2657_c1_g5_i3	139.6575271	1.614730209	0.148012438	10.90942242	1.04E-27	4.02E-26	69.31035271	67.66231523	83.17386407	52.28152041	71.4089373	205.0903601	202.9990547	260.1156308	192.32489	192.2083454	Pyridoxal phosphate-dependent transferases superfamily protein
EDWA@DN5777_c0_g1_i2	82.40729007	3.40339538	0.312066606	10.90599032	1.08E-27	4.17E-26	15.72694195	25.04846934	14.87808616	8.458791348	6.971332085	105.1445345	99.18714617	228.0329533	124.3566585	196.2679873
EDWA@DN368_c0_g1_i8	2027.638007	-1.78463334	0.163690441	-10.90248969	1.12E-27	4.33E-26	2796.682089	3191.563576	3072.102253	3162.551687	3492.315038	1226.392145	952.5760535	841.4056211	926.7997266	613.9918802	Nucleotide-sugar transporter family protein isoform 4
EDWA@DN54072_c0_g1_i1	648.371133	-0.927609305	0.085103758	-10.89974551	1.16E-27	4.46E-26	897.1091058	850.8447772	838.0410028	804.0339521	857.8954604	454.3487478	432.7138277	395.8852747	407.9561777	544.8830036	Elicitor-responsive protein
EDWA@DN1476_c0_g2_i6	997.9205522	-0.911932578	0.083671726	-10.89893344	1.17E-27	4.49E-26	1291.864735	1313.255067	1225.976871	1230.386427	1455.19013	763.4926426	653.0803317	623.3493457	799.0762716	623.5337001	ADP-ribosylation factor A1F
EDWA@DN8997_c0_g1_i1	587.4240795	0.974357431	0.089399436	10.89892146	1.17E-27	4.49E-26	401.4913817	386.5467668	389.4394093	424.3530351	378.8993812	745.2592635	733.4703785	769.546595	697.0723446	948.1622394	RNA recognition motif-containing protein
EDWA@DN15076_c0_g1_i1	162.204881	-1.503462224	0.137952127	-10.89843455	1.17E-27	4.51E-26	294.0736974	227.7456795	239.7979748	228.8364126	208.6791289	68.19286624	99.45984347	80.92815767	80.98824112	93.34680818	Integrase-type DNA-binding superfamily protein
EDWA@DN73520_c0_g1_i1	452.9228125	0.93289944	0.085605285	10.89768513	1.18E-27	4.54E-26	303.4624798	297.6693397	301.9986233	339.7436816	313.2868539	619.9375949	607.7628116	559.1658023	523.7102791	662.4906592	High mobility group A isoform 1
EDWA@DN15638_c0_g1_i2	39.4151223	-3.667930022	0.336597737	-10.89707274	1.19E-27	4.57E-26	87.0022987	69.51234347	64.48130216	70.22488037	74.21745404	2.007573618	4.827490345	12.23687113	3.487881525	6.1531276	NAD(P)-linked oxidoreductase superfamily protein
EDWA@DN289_c1_g2_i1	768.7305396	0.759009128	0.069656619	10.89643942	1.20E-27	4.60E-26	540.0935867	520.8524384	606.4546201	622.7701471	565.9297278	897.4714918	959.6676288	954.5180035	1003.452098	1016.095655	Protein of Unknown Function (DUF239) [Source:Projected from Arabidopsis thaliana (AT5G18460) TAIR;Acc:AT5G18460]
EDWA@DN9312_c0_g1_i1	90.50956317	-1.7734782	0.162771126	-10.89553314	1.21E-27	4.64E-26	156.5979597	143.3366045	115.4658787	140.7645141	143.7455863	39.88645219	40.59034721	45.09495445	35.43490643	44.17842799	Leucine-rich repeat (LRR) family protein
EDWA@DN916_c0_g1_i14	1863.381138	0.662129793	0.060788652	10.89232556	1.25E-27	4.80E-26	1389.794502	1478.119985	1483.426034	1401.615811	1461.970679	2352.468684	2488.859995	2368.828583	2076.405759	2132.321345	DHHC-type zinc finger family protein isoform 2
EDWA@DN8740_c0_g1_i1	1341.061275	0.684722065	0.062870261	10.89103265	1.27E-27	4.87E-26	953.7540552	1035.260284	1076.097586	969.995866	1107.253266	1593.533458	1803.025925	1641.886087	1567.029675	1662.77655	Trichome birefringence-like 36
EDWA@DN10712_c0_g1_i1	1253.857903	-0.577050976	0.052987044	-10.89041642	1.28E-27	4.90E-26	1455.354109	1455.349549	1546.599824	1489.637183	1558.436339	1039.959237	982.6891129	1027.46145	951.548821	1031.543406	ATP-citrate lyase A-1
EDWA@DN20888_c0_g1_i3	145.8131262	-1.927205208	0.176977004	-10.88957979	1.29E-27	4.94E-26	169.1869297	238.087423	198.3244811	217.4050596	331.5043355	61.94162147	65.69924596	54.51979508	64.98460603	56.47776425	Uncharacterized protein
EDWA@DN54014_c0_g1_i1	102.0718473	4.799549836	0.440887118	10.88611945	1.34E-27	5.12E-26	5.299944198	10.06921935	11.81001321	3.190343022	5.011896486	266.4259278	132.2430231	307.9489102	124.9576075	153.7615879
EDWA@DN108_c0_g1_i1	4759.151155	0.619787489	0.05696964	10.87925939	1.45E-27	5.52E-26	3342.388018	3709.181301	3725.241173	3906.174359	4078.475296	5422.56271	5811.293664	5737.160729	6040.105525	5818.928774	Minichromosome maintenance (MCM2/3/5) family protein
EDWA@DN13916_c1_g1_i1	324.5306704	0.991409142	0.091215374	10.86888205	1.62E-27	6.18E-26	226.4417307	206.2445601	217.5635831	211.379136	224.3049259	493.0731327	418.7536063	393.0556655	438.6387121	415.8516521	Fructose-bisphosphate aldolase 2 isoform 2
EDWA@DN3150_c0_g3_i1	145.4687779	4.862427505	0.447376537	10.86875843	1.62E-27	6.18E-26	14.90280483	7.06327163	14.01768654	8.527563793	4.019128998	308.5088349	188.4203381	514.0813919	172.2765346	222.870224
EDWA@DN11385_c0_g1_i6	434.333691	-0.860420053	0.079221589	-10.86092897	1.77E-27	6.73E-26	615.1973376	543.8391853	563.8713077	541.4629872	536.516295	298.5854252	297.5985591	287.6017895	323.8638838	334.80014	Carbohydrate-binding-like fold
EDWA@DN11589_c0_g2_i2	470.1291369	-0.969929328	0.089375059	-10.85234897	1.94E-27	7.39E-26	642.1632006	630.7801756	684.8556232	560.858861	592.8692277	318.9953896	350.5087228	271.9812644	300.5647799	347.7141244	CCT motif family protein
EDWA@DN12342_c0_g1_i1	170.525634	-1.374638332	0.126705599	-10.84907333	2.01E-27	7.65E-26	270.0208907	268.7478497	219.4795141	240.1894225	232.449243	84.49861344	117.9586001	94.80236637	93.81975093	83.29008914	Formin
EDWA@DN18485_c0_g1_i1	1345.489821	0.855874287	0.078921285	10.84465726	2.11E-27	8.03E-26	1026.129346	939.0061883	935.4044114	1065.597673	822.5029303	1754.340732	1605.054236	1642.146494	1691.019901	1973.696302
EDWA@DN66622_c0_g1_i1	836.0577948	0.86137806	0.079490966	10.83617559	2.32E-27	8.80E-26	656.0461356	519.1326488	628.0406883	636.2618214	529.7201152	1044.629377	998.6405127	1080.196145	1105.369554	1162.540949
EDWA@DN26835_c0_g1_i1	1063.144118	1.048219716	0.096782318	10.83069444	2.46E-27	9.33E-26	796.3238623	633.7782797	746.4479154	679.5501479	609.6985842	1236.599523	1523.345358	1279.450452	1427.849285	1698.397771
EDWA@DN668_c0_g1_i5	2644.466422	-0.643978797	0.059490645	-10.82487507	2.62E-27	9.94E-26	3551.074933	3085.166199	3330.824605	2974.530035	3183.587477	2163.680653	2182.609394	1963.579041	2013.308593	1996.303288	Reversibly glycosylated polypeptide 3
EDWA@DN9445_c0_g2_i2	171.2632008	-1.487617626	0.137439157	-10.82382674	2.65E-27	1.00E-25	270.1809417	235.0214456	283.3752406	261.0490577	212.9250106	84.96809819	100.4727641	111.8779335	73.70497482	79.05654109	SBP family protein
EDWA@DN295_c0_g1_i8	2742.273905	-0.528383277	0.048826314	-10.8216909	2.72E-27	1.03E-25	3066.095029	3358.236522	3235.766274	3109.544919	3424.229862	2289.649075	2318.528602	2260.305988	2212.381249	2148.00153	Coatomer gamma-2 subunit / gamma-2 coat protein / gamma-2 COP
EDWA@DN17642_c1_g1_i1	88.36462681	-1.719638621	0.15894557	-10.81904087	2.80E-27	1.06E-25	146.8911844	144.2887529	141.2473734	124.7118635	120.5701932	40.93846744	41.54855405	41.35313381	38.96162758	43.13511795
EDWA@DN13190_c0_g1_i1	295.7166315	1.308234353	0.120921969	10.81883103	2.80E-27	1.06E-25	146.1296327	153.5255112	190.1713476	163.2743405	197.1630773	354.2488257	427.296434	403.7300894	402.4896756	519.1373806	Sulfate transporter 91
EDWA@DN7711_c0_g2_i1	205.2821598	1.186545551	0.109676139	10.81862981	2.81E-27	1.06E-25	141.6068986	119.0790348	120.7942033	116.2019753	128.6277239	289.4367271	283.1284286	310.1087166	250.0725465	293.7653435	Protein indeterminate-domain 2 [Source:UniProtKB/Swiss-Prot;Acc:Q9SCQ6]
EDWA@DN13487_c0_g2_i1	122.428598	-1.809328097	0.167271468	-10.8167168	2.87E-27	1.08E-25	172.928655	158.635224	203.2978416	204.981446	212.3445377	56.64760702	55.11411045	74.14616261	37.85779526	48.33260076	AAA-type ATPase family protein isoform 6
EDWA@DN22227_c0_g1_i4	80.50881067	-2.989866213	0.276423539	-10.81625038	2.88E-27	1.09E-25	198.9776777	115.0074318	156.2857573	135.3440945	109.4958939	18.98261131	33.81565607	17.86006955	12.13088774	7.188026834	F-box family protein
EDWA@DN1668_c0_g1_i2	213.7590736	-1.422381037	0.131509206	-10.81582865	2.90E-27	1.09E-25	364.5556681	288.9554581	312.3580173	289.2129693	300.6764458	107.6159624	131.270954	100.777277	93.54653085	148.6214529
EDWA@DN14141_c0_g1_i3	95.26876946	1.901806192	0.175903132	10.8116676	3.03E-27	1.14E-25	37.29604744	47.44912772	31.30379535	45.86255829	39.20979056	150.4991676	140.1432508	127.7512251	188.2894928	144.883239	UDP-glycosyltransferase 73B4
EDWA@DN8720_c0_g1_i1	133.2949648	-1.512752198	0.139922912	-10.81132586	3.04E-27	1.14E-25	229.465193	186.9114161	188.1259697	194.2869334	189.1798435	60.63983263	79.28371613	65.70449995	81.76888104	57.58336236	Uncharacterized protein
EDWA@DN7203_c0_g1_i1	497.8501008	1.236759891	0.11441561	10.80936327	3.11E-27	1.17E-25	334.6321885	261.4877237	235.342229	353.0547509	298.6145109	657.7025483	689.1349244	596.4569093	727.9502713	824.1249516	Aldehyde dehydrogenase 11A3 isoform 1
EDWA@DN8354_c0_g1_i4	272.5339588	1.468003908	0.135973014	10.79628865	3.58E-27	1.34E-25	116.1019644	151.4024091	186.6632922	169.5450748	100.5140789	409.9201952	425.2189066	372.9958294	409.777991	383.199847	No pollen germination related 1
EDWA@DN162_c0_g1_i3	2433.662241	0.634263682	0.05877438	10.79149925	3.78E-27	1.42E-25	1773.870493	1966.003055	1825.772249	1913.63598	2056.611661	2712.957609	2968.297048	3074.441436	3150.347897	2894.684984	SEC14 cytosolic factor family protein / phosphoglyceride transfer family protein
EDWA@DN7590_c0_g1_i2	1571.697449	-0.540101364	0.050063644	-10.78829512	3.91E-27	1.46E-25	1884.738981	1941.819162	1767.660974	1793.37667	1924.960791	1254.633746	1273.36117	1319.747956	1298.090681	1258.584363	Kinase superfamily protein isoform 3
EDWA@DN48578_c0_g1_i1	178.2532574	-1.992781837	0.18483733	-10.78127366	4.22E-27	1.58E-25	218.1443934	271.3855881	314.7475583	276.0264813	343.5682521	46.95207601	66.66618273	71.43811417	60.6459703	112.9579572	purple acid phosphatase 3
EDWA@DN5009_c0_g1_i1	459.1129549	1.058558606	0.098213622	10.77812406	4.37E-27	1.63E-25	256.4458293	287.9403866	377.8127748	265.8120735	301.6687674	628.6581175	584.9196192	653.6576327	641.7941735	592.4201744	Iq-domain 1
EDWA@DN12151_c0_g1_i2	190.9100671	3.863267383	0.358998831	10.76122552	5.25E-27	1.96E-25	26.63677078	29.27536812	30.22056057	27.728947	9.0477849	365.8568093	245.4849886	595.5812166	261.7758116	317.492414	UDP-Glycosyltransferase superfamily protein
EDWA@DN37726_c0_g1_i7	589.2218306	-1.058816233	0.098410496	-10.75917988	5.36E-27	2.00E-25	858.6031066	872.1689975	772.4353889	742.1661655	736.8413952	442.9321922	373.2671873	361.2711823	428.0816425	304.4510478	Uncharacterized protein
EDWA@DN32374_c0_g1_i2	108.3150231	-2.386034146	0.221827863	-10.75624184	5.54E-27	2.07E-25	156.1646363	190.5202088	237.8094569	224.6604967	100.3633641	38.06648784	31.87078791	34.80696384	39.13113953	29.75668895	Pyridoxal phosphate phosphatase-related protein
EDWA@DN17502_c0_g2_i1	232.5575732	-1.305541543	0.121418912	-10.75237391	5.78E-27	2.15E-25	256.4893631	324.2116324	384.3194505	350.9108782	339.7857675	136.7570107	148.6489498	139.3850792	124.1144043	120.9531961	Ankyrin repeat family protein
EDWA@DN1449_c0_g1_i3	3148.459176	0.539911261	0.050231881	10.74837833	6.03E-27	2.25E-25	2389.572114	2547.011719	2564.493325	2615.359601	2712.875956	3693.237985	3594.815057	3627.87661	3743.526636	3995.822757	Chromomethylase 1
EDWA@DN5353_c0_g1_i4	446.4223747	-0.933323402	0.086890491	-10.74137568	6.51E-27	2.42E-25	600.4730777	567.6528594	627.5112957	540.9776895	594.1186737	321.1947616	340.6684039	300.5525538	316.9545934	254.1198378	Nodulin MtN21 /EamA transporter family protein
EDWA@DN12803_c0_g1_i1	67.81761835	-3.06057944	0.28498775	-10.73933683	6.65E-27	2.47E-25	106.5244624	91.85454818	158.6234273	130.097278	118.6122324	4.986174981	16.42924713	28.18495179	9.507863519	13.35599766	CBL-interacting protein kinase 10
EDWA@DN5537_c0_g1_i3	235.2386853	1.10395434	0.102813302	10.73746605	6.79E-27	2.52E-25	132.0840003	167.8872665	139.1193274	161.3166104	146.0814108	333.5399135	339.5238082	292.4145146	315.92027	324.4997315	Leucine-rich repeat receptor-like protein kinase
EDWA@DN10643_c0_g2_i2	205.0233972	-1.217385165	0.113387012	-10.73654864	6.86E-27	2.54E-25	254.6673106	290.745732	251.4982543	313.5640411	322.7185393	127.5849029	125.6443014	114.6028324	121.7956042	127.412454	RNA-binding family protein isoform 2
EDWA@DN11685_c0_g1_i2	604.8732154	-0.784589486	0.073091021	-10.73441677	7.02E-27	2.60E-25	743.7393791	734.9323714	776.0643824	760.4363737	811.3099063	410.6794521	465.8478105	488.476466	405.1420068	452.1040053	Polygalacturonase
EDWA@DN20082_c0_g1_i1	121.2130814	-2.121033621	0.197669082	-10.73022446	7.34E-27	2.72E-25	268.5445087	166.9283699	218.446246	196.4035911	135.1164704	47.46190901	52.09275648	31.11855952	44.82347153	51.19493087	Sphingoid base hydroxylase 2
EDWA@DN247_c0_g1_i2	19196.6283	0.590248103	0.055017146	10.72843913	7.48E-27	2.77E-25	15830.34421	15336.51652	15043.45768	15380.44207	15026.0767	22406.84297	22768.13036	21411.29394	22491.0899	26272.0886	High mobility group B2
EDWA@DN35864_c0_g1_i2	982.9474593	-0.630135895	0.058764979	-10.72298341	7.94E-27	2.94E-25	1241.960793	1168.876884	1195.691566	1151.497903	1211.686179	783.5594777	801.1275313	738.4259136	718.739524	817.9088221	Methylenetetrahydrofolate reductase family protein isoform 2
EDWA@DN888_c1_g1_i4	246.2260222	-1.166394592	0.108849263	-10.71568664	8.59E-27	3.18E-25	373.6562221	347.1506676	346.2987295	350.6347418	285.4586513	176.348824	152.4595474	153.610867	139.3657171	137.2762545	Basic helix-loop-helix (bHLH) DNA-binding family protein
EDWA@DN22099_c0_g1_i2	156.0993977	1.677023217	0.156531264	10.71366307	8.78E-27	3.24E-25	63.76845717	95.78454607	53.82707952	71.35511805	86.3338349	208.2125632	223.119197	240.7757745	223.265428	294.5519784	Indole-3-acetate O-methyltransferase 1
EDWA@DN181_c0_g1_i4	2448.520509	-0.638431546	0.059606964	-10.71068719	9.07E-27	3.35E-25	3119.33508	2910.282646	2911.85982	2878.219292	3086.719437	1951.693664	1965.100946	1694.007525	1877.439544	2090.54714	Lactate/malate dehydrogenase family protein
EDWA@DN31818_c0_g1_i2	222.6151476	1.804697837	0.168543232	10.70762569	9.37E-27	3.46E-25	61.71098975	116.012573	65.74342209	125.7481943	125.5640498	306.7520345	357.474097	345.9321262	342.313506	378.9004838	AP2 domain-containing transcription factor
EDWA@DN2520_c0_g3_i4	940.7249737	-0.834796852	0.077975325	-10.70591046	9.55E-27	3.52E-25	1365.052479	1184.643521	1148.023135	1089.303179	1240.135501	680.5178159	651.1744409	599.7123951	701.2094006	747.4778689	Plant-specific transcription factor YABBY family protein isoform 1
EDWA@DN27564_c0_g1_i3	93.71973712	-2.482043163	0.231851718	-10.70530418	9.61E-27	3.54E-25	106.4414342	144.2877883	144.4800251	171.6107378	228.076848	16.97486985	28.02102425	25.37595282	32.90192189	39.02676905	Myb domain protein 105
EDWA@DN2000_c0_g1_i4	1381.368589	-0.632885179	0.059133822	-10.70259213	9.90E-27	3.64E-25	1566.479679	1659.733576	1680.740208	1734.272968	1755.421182	1042.480407	1096.024657	1020.116804	1067.480964	1190.935446	Endomembrane protein 70 protein family
EDWA@DN12271_c0_g1_i8	795.9356062	0.64883548	0.060632967	10.70103463	1.01E-26	3.70E-25	593.9988699	613.5035075	600.6201672	628.91712	662.1614037	917.4992346	989.4547165	962.3632395	989.4503698	1001.387434	Condensin complex subunit 2
EDWA@DN17881_c1_g2_i3	124.4655902	1.567786959	0.146542828	10.69848985	1.03E-26	3.80E-25	65.93705122	68.58350963	53.86305091	71.38125299	54.22971523	199.9883234	152.6341395	178.6450171	201.2564252	198.1374167	myb domain protein 105
EDWA@DN8801_c0_g1_i1	456.3653506	-1.031655475	0.096450163	-10.6962544	1.06E-26	3.89E-25	573.5051339	658.3491689	549.6433907	655.0099749	628.4934535	242.0463779	314.1423975	282.6933505	333.9852844	325.7849732	Glyoxal oxidase-related protein
EDWA@DN7884_c0_g1_i1	64.75595426	2.224545642	0.208020618	10.69387095	1.09E-26	3.99E-25	17.76298256	19.02419966	16.99160791	25.30768492	34.73340665	108.6122908	110.5753329	106.2819983	99.68235676	108.5876821
EDWA@DN3242_c0_g1_i3	396.341703	1.22544191	0.114605169	10.69272806	1.10E-26	4.04E-25	242.4971956	219.8791152	237.0164586	250.3780983	238.0187959	525.901041	504.2819894	728.6562691	545.5532322	471.2348349	Aldehyde dehydrogenase family 3 member F1
EDWA@DN1712_c0_g1_i7	2278.541222	-0.726410554	0.067939745	-10.69198236	1.11E-26	4.06E-25	2902.477807	2821.600351	2820.397389	2696.134836	2959.482327	1547.926824	1772.220286	1644.497228	1619.762393	2000.912774	Plant stearoyl-acyl-carrier-protein desaturase family protein
EDWA@DN7869_c0_g2_i1	2530.847871	-1.663607552	0.155615893	-10.6904733	1.13E-26	4.13E-25	3515.821346	3293.581822	3507.39673	4461.238909	4459.041397	1136.82093	1097.011847	974.8042739	1582.453428	1280.308031	sphingoid base hydroxylase 2
EDWA@DN2512_c0_g1_i7	831.827661	-0.91795105	0.085868813	-10.69015644	1.13E-26	4.14E-25	1001.644247	1153.500528	1105.449685	996.7592219	1183.025008	561.1612655	618.7201985	502.2985305	665.2558931	530.4620328	Cellulose-synthase-like C12
EDWA@DN3601_c0_g1_i6	289.050917	0.979413061	0.091632647	10.68847285	1.15E-26	4.21E-25	200.1525521	212.7757622	188.8035625	192.8402417	177.8110266	384.9051278	356.6357616	395.8319249	367.6974687	413.0557421
EDWA@DN6738_c0_g1_i2	1171.132891	-0.780341618	0.07301411	-10.68754545	1.16E-26	4.25E-25	1444.330015	1478.265479	1521.549623	1513.905892	1443.169127	724.4471349	901.1724256	858.7655854	840.5441167	985.1795094	Phosphoenolpyruvate carboxylase 4 isoform 1
EDWA@DN18502_c0_g1_i2	65.48213394	2.773058582	0.259584853	10.68266715	1.23E-26	4.48E-25	31.87401705	18.14581162	12.91425959	11.71291929	9.033296602	142.2212055	107.204794	122.2879782	94.76004499	104.6670126	ASYMMETRIC LEAVES 2-like 1
EDWA@DN2603_c0_g1_i2	83.34869345	-1.772011257	0.166012038	-10.67399258	1.35E-26	4.91E-25	140.0153097	135.9846765	107.4396832	131.9180588	129.3596256	39.16484915	39.58284261	39.53951488	36.64428007	33.83809403	Cysteine proteinases superfamily protein
EDWA@DN6651_c0_g1_i1	147.6819769	-1.479417107	0.138616243	-10.67275432	1.37E-26	4.97E-25	230.1342958	163.5356909	229.8845431	242.0906754	221.1640415	81.74892012	78.28396918	79.85045123	69.98463691	80.14254507	Serine carboxypeptidase-like 51
EDWA@DN10728_c0_g1_i12	48.27096934	2.69684639	0.252734824	10.6706561	1.40E-26	5.08E-25	11.69479642	12.10108786	9.692196587	12.78242362	18.07331084	75.03504772	101.4261681	80.87266407	85.07320422	75.95879392
EDWA@DN23220_c0_g3_i2	90.41882988	-1.997573411	0.187262097	-10.66725967	1.45E-26	5.27E-25	145.6434191	140.1662333	139.988592	138.4709403	158.6373422	39.02264147	43.4676271	16.9273903	40.80658533	41.05752771	Wall-associated receptor kinase-like 8
EDWA@DN9689_c0_g2_i1	51.20139768	3.051293611	0.286098202	10.66519674	1.48E-26	5.38E-25	9.568684141	9.075915657	5.384677243	11.71736906	19.07762661	117.0503322	71.48169318	103.4406707	78.99263139	86.22437661	GATA type zinc finger transcription factor family protein
EDWA@DN2392_c0_g2_i1	591.2764538	1.116516217	0.104694906	10.66447507	1.49E-26	5.42E-25	335.0606962	405.1046775	279.9707456	420.5534423	424.6016182	767.6883713	776.3637171	780.0794553	815.4555974	907.8862172	Serine/threonine kinases
EDWA@DN22840_c0_g1_i2	57.76059177	-2.888696495	0.270881042	-10.66407777	1.50E-26	5.44E-25	88.31770544	109.9641064	145.5098095	79.92833073	85.38748037	19.98116822	13.52631535	14.099947	14.72984403	6.161210645	Uncharacterized protein
EDWA@DN48788_c0_g1_i1	66.07925811	2.623470053	0.246065307	10.661682	1.54E-26	5.58E-25	11.61142894	10.04835331	17.10133373	22.27411391	30.99910917	131.6240865	115.7102154	101.9172164	92.63359692	126.8731267
EDWA@DN9877_c0_g1_i1	240.3244412	-1.351406816	0.126763273	-10.66087034	1.55E-26	5.62E-25	367.2119816	304.6311392	395.3914549	311.8997363	347.6362661	138.8300795	143.470123	169.3707472	114.4320998	110.3707844	Auxin response factor 6 isoform 3
EDWA@DN8978_c0_g2_i1	153.3699769	-1.506656455	0.141351085	-10.6589663	1.58E-26	5.73E-25	255.6875163	206.3613345	244.411602	225.1835946	203.08569	69.46356413	64.51753566	72.86859541	93.95802697	98.16230909	Protein of unknown function (DUF3511)
EDWA@DN545_c0_g1_i2	3213.712452	-1.681091746	0.157721612	-10.65860111	1.59E-26	5.75E-25	4469.378406	4801.545817	5027.662291	5062.948888	5136.116462	2085.629031	1465.542938	1408.067358	1596.793208	1083.440116
EDWA@DN6733_c0_g1_i6	171.5772052	1.407717713	0.132086562	10.65753917	1.61E-26	5.81E-25	84.99251462	89.71843582	86.090016	109.6719896	99.36302773	272.4495647	205.7144065	272.8037271	271.2741632	223.6942064	Alpha/beta-Hydrolases superfamily protein
EDWA@DN357_c0_g2_i2	6022.25117	0.500630017	0.047015815	10.64811941	1.78E-26	6.43E-25	5020.213851	5077.43989	4954.818887	5185.546166	4700.169314	6816.500447	7237.736567	6769.389487	6921.900376	7538.796718	Methyl-CPG-binding domain 10
EDWA@DN65892_c0_g1_i1	136.5994846	3.997385313	0.375450765	10.64689619	1.80E-26	6.51E-25	20.20570484	9.077050564	16.15825089	17.04588534	18.07615952	242.001949	164.2249872	462.60546	157.8962086	258.7031905	Basic chitinase
EDWA@DN31816_c0_g1_i2	67.72505924	3.269168234	0.307082849	10.64588349	1.82E-26	6.57E-25	13.83333066	17.15063072	18.32405067	3.197189895	11.05034277	126.8737849	96.61728612	172.9567304	74.51047976	142.7367665	GDSL-like Lipase/Acylhydrolase superfamily protein
EDWA@DN54109_c0_g1_i1	313.4762133	-1.333091009	0.125270228	-10.64172253	1.91E-26	6.87E-25	554.5921023	450.6146863	400.3303664	424.8527273	414.5212286	148.2375505	196.0578421	148.6289521	217.3532692	179.5734084	Calcium-dependent lipid-binding family protein
EDWA@DN7714_c0_g1_i2	2235.738588	-0.691694267	0.065002235	-10.64108437	1.92E-26	6.91E-25	2872.199099	2581.611709	2922.468027	2799.969413	2632.292438	1601.298163	1818.058428	1525.396902	1760.566102	1843.525598
EDWA@DN9471_c0_g1_i3	41.04052603	-5.543291832	0.520994911	-10.63981953	1.95E-26	7.00E-25	76.23488404	97.61829401	76.14352744	82.89061788	69.12210758	0	0	0.942263964	4.379823107	3.073742295	KNOTTED1-like homeobox gene 6
EDWA@DN3460_c0_g1_i2	442.8789371	-0.845430886	0.079495721	-10.63492324	2.05E-26	7.37E-25	629.4390876	561.1686516	531.8776477	584.308719	538.7225057	340.1647606	310.2083546	297.8483699	326.8627522	308.1885222	Phosphatase PP2C isoform 1
EDWA@DN1059_c0_g1_i2	575.6022	0.908569671	0.085446163	10.63324128	2.09E-26	7.50E-25	339.6041171	380.8580082	439.6573418	429.9194966	410.2580187	744.5028626	812.0304414	682.3579178	713.7624399	803.0713558	Class I glutamine amidotransferase-like superfamily protein
EDWA@DN2188_c0_g1_i3	398.2232355	1.161517303	0.10924175	10.63254029	2.10E-26	7.55E-25	237.5159273	252.3301871	199.5991692	266.5716414	273.389299	479.7823048	534.415287	550.583492	516.1788476	671.8661994	Leucine-rich repeat (LRR) family protein
EDWA@DN3009_c0_g1_i1	203.2334382	-1.649709937	0.155195997	-10.6298485	2.16E-26	7.76E-25	336.0485576	290.9145499	346.9069741	268.9479826	297.7851105	118.3814348	120.8467285	110.7819854	64.61551363	77.10554529	Zinc finger family protein
EDWA@DN330_c0_g1_i1	1943.312462	-0.851275851	0.080085913	-10.62953296	2.17E-26	7.79E-25	2700.525272	2295.775577	2394.165923	2583.657243	2528.74157	1219.296244	1381.2054	1229.28819	1483.017938	1617.451269	plasmodesmata callose-binding protein 3
EDWA@DN20080_c0_g2_i1	39.47648022	-5.489820571	0.51674148	-10.62392082	2.31E-26	8.26E-25	71.36268282	85.79308422	74.44658703	85.30385972	69.35320154	0.997436165	1.932795071	2.818660351	1.729167779	1.027327477	Transcription factor
EDWA@DN27846_c0_g2_i4	106.3208431	-1.792821684	0.168781891	-10.62212108	2.35E-26	8.42E-25	158.486086	171.4717534	136.8337896	168.3464968	189.820652	31.9899557	43.4733961	56.41004527	46.82818042	59.54807566	GATA type zinc finger transcription factor family protein
EDWA@DN12232_c0_g1_i3	384.2805346	1.072111087	0.100938925	10.62138406	2.37E-26	8.48E-25	246.5292663	268.7417125	224.8746198	263.6677093	234.4555782	494.1065571	480.5308178	626.0852101	463.9821526	539.8317221	Cc-nbs-lrr resistance protein
EDWA@DN29817_c0_g1_i1	801.3088955	-0.869819047	0.081899702	-10.62053982	2.39E-26	8.55E-25	1116.011409	1002.000551	1101.309204	930.4947084	1028.1869	539.9356829	560.9489584	605.3508837	488.6677461	640.182913
EDWA@DN54904_c0_g1_i1	402.689755	-2.324227779	0.218845318	-10.62041355	2.39E-26	8.55E-25	605.390877	694.9339717	891.0387898	750.6511706	414.8991268	99.82859224	168.6301285	137.0630008	132.6532577	131.8086346
EDWA@DN1099_c0_g1_i2	192.1734442	-1.432572685	0.134913884	-10.61842295	2.45E-26	8.73E-25	315.4378306	239.483649	328.0724806	281.5703229	238.383014	94.72451119	84.91417829	111.2029589	118.3293825	109.6161136	NADPH:quinone oxidoreductase
EDWA@DN34377_c0_g1_i1	48.85525916	-2.79178788	0.262940349	-10.61757123	2.47E-26	8.80E-25	77.60561747	92.77189544	85.06999051	72.43095341	98.39531349	11.00638606	17.38705084	8.463695148	6.945801758	18.47588747
EDWA@DN2814_c0_g1_i1	1086.157595	-1.978741129	0.186394081	-10.61590112	2.51E-26	8.95E-25	1314.07531	1838.145792	1767.776059	1577.347239	2166.211005	565.1407244	472.2266717	424.2302825	446.0912117	290.3316567	UDP-glucose 6-dehydrogenase family protein
EDWA@DN11113_c0_g1_i1	11439.25912	-2.017063328	0.190021818	-10.61490388	2.54E-26	9.04E-25	15342.55056	18657.52762	18719.1036	19151.6447	19859.03839	6489.173385	4583.672664	4028.175275	4547.148808	3014.556169	Sucrose synthase 4
EDWA@DN8215_c0_g1_i1	303.6960295	-1.205962376	0.113617863	-10.61419695	2.56E-26	9.11E-25	458.4310103	382.277625	434.1965068	414.468969	427.8451595	229.9349532	186.4517063	159.8298991	147.4281698	196.0962956	RHOMBOID-like 2
EDWA@DN6480_c0_g1_i1	1950.208918	-2.341402743	0.220630632	-10.61231942	2.61E-26	9.28E-25	2747.291428	3408.282653	3207.811224	3491.149365	3433.744212	953.8844834	675.788489	557.6429681	656.3738336	370.1205242	Inorganic H pyrophosphatase family protein isoform 1
EDWA@DN84_c0_g1_i4	4514.177628	-0.604690384	0.056987531	-10.61092438	2.65E-26	9.42E-25	6088.867878	5345.526618	5448.88056	5158.728235	5190.168178	3615.376864	3508.033883	3414.281493	3516.251542	3855.661033	Adenosine kinase 2
EDWA@DN6743_c0_g1_i1	1701.760956	-0.856445122	0.08072938	-10.60884055	2.71E-26	9.62E-25	2140.042432	2179.787991	2246.655941	2195.184237	2199.953277	1012.383919	1201.408987	1222.004304	1141.458601	1478.72987	Betaine aldehyde dehydrogenase 1
EDWA@DN3658_c0_g1_i1	328.1726085	1.270421393	0.119793197	10.6051214	2.82E-26	1.00E-24	183.2360667	177.1502794	167.3577453	243.4034419	190.3713817	494.2836562	448.767324	378.7261161	454.2976925	544.1323809	AT1G15260.1
EDWA@DN18169_c0_g1_i3	40.01546508	-3.701984527	0.349168013	-10.60230143	2.91E-26	1.03E-24	54.15305813	68.53115727	60.22917995	94.73697732	94.31633215	4.010176746	5.794028071	4.704730407	9.57552351	4.103487266	Xyloglucan endotransglucosylase/hydrolase protein 32 isoform 2
EDWA@DN15591_c0_g1_i2	67.43087026	-2.457301834	0.231832935	-10.59945098	3.00E-26	1.06E-24	120.4084672	113.0682026	89.59020095	145.0506467	102.5465174	11.9609352	18.36343173	16.90855317	27.64109485	28.77065291	1-aminocyclopropane-1-carboxylate synthase isoform 1
EDWA@DN13308_c0_g1_i2	167.9888007	1.478946497	0.139587458	10.59512453	3.14E-26	1.11E-24	114.936946	74.09425132	87.08199055	89.63138409	78.39826071	233.6188896	271.1499468	220.1555679	286.4745208	224.3462489	Expansin A1
EDWA@DN45231_c0_g1_i1	196.5835078	-1.530988174	0.144506715	-10.5945815	3.16E-26	1.12E-24	331.0557267	289.7636123	295.8681547	316.5376937	227.3135267	75.40365855	118.5318349	88.87150937	98.86699967	123.6223617	Gohir.A05G117600.1.p
EDWA@DN15393_c0_g1_i1	44.12296102	3.999343033	0.3775251	10.59358182	3.19E-26	1.13E-24	4.235855757	4.025772097	5.362975132	4.251134834	8.014784844	86.6013625	60.79816704	130.9660153	62.17444047	74.79910221
EDWA@DN3233_c1_g1_i1	669.4767814	-0.825689127	0.077962727	-10.590819	3.29E-26	1.16E-24	743.6627676	857.6417328	904.6623516	884.8124574	888.3851214	457.518844	527.8737626	502.245405	437.5476134	490.4177585	Trehalose phosphatase/synthase 5 isoform 1
EDWA@DN7552_c0_g1_i2	272.9815769	1.442957908	0.136254688	10.59015238	3.31E-26	1.17E-24	98.99456154	166.4892269	169.2858928	157.7575694	141.6721511	331.4869099	436.7458295	363.7148916	457.988231	405.6805048	Sucrose synthase 4 isoform 2
EDWA@DN14789_c0_g3_i5	51.54046594	4.645309945	0.438665645	10.58963699	3.33E-26	1.17E-24	5.296511671	6.039688801	5.364724474	3.188919344	0	114.7377921	57.90719867	164.8579113	64.75604414	93.25586893
EDWA@DN1120_c1_g1_i6	529.3709863	-1.205514359	0.113847572	-10.58884555	3.36E-26	1.18E-24	723.5455081	679.4828296	680.2874302	827.0586217	782.6064835	272.7241577	294.3647362	261.8794129	388.4801628	383.2805202	Plasma membrane intrinsic protein 1
EDWA@DN368_c0_g1_i7	445.9235985	-1.10513769	0.104393368	-10.5862826	3.45E-26	1.21E-24	565.0339199	646.4772552	622.7772561	611.518211	597.4536248	366.9043853	282.8333046	231.6556621	269.0747385	265.5076274	Nucleotide-sugar transporter family protein isoform 4
EDWA@DN2632_c0_g1_i1	1714.127652	0.597138942	0.056411582	10.58539613	3.48E-26	1.23E-24	1321.042488	1419.276356	1305.816776	1328.776836	1445.547279	1964.210859	2055.641551	1974.725679	2089.515734	2236.722964	DNA primase isoform 3
EDWA@DN386_c0_g1_i1	6030.514562	-2.233639979	0.21102962	-10.58448561	3.52E-26	1.24E-24	9251.073992	9836.014662	10029.98654	10488.95292	10125.27588	3201.896007	2018.606898	1843.758494	2176.352057	1333.228174	Nucleotide/sugar transporter family protein isoform 2
EDWA@DN2109_c0_g1_i3	463.8700078	1.053719666	0.099559345	10.58383482	3.54E-26	1.24E-24	284.3119055	280.0462881	315.916278	290.4544528	336.9624774	552.2016136	707.6874506	547.8693976	610.5554222	712.6947918	IQ-domain 22
EDWA@DN10772_c0_g1_i1	262.015652	-1.158286721	0.10944806	-10.58298087	3.57E-26	1.25E-24	416.1843421	325.8587336	372.4958782	373.7050364	322.0274961	168.1297792	146.4783651	178.6884603	174.5759634	142.0124651	XB3 in
EDWA@DN4391_c0_g2_i2	586.9428003	0.940559198	0.088912301	10.57850479	3.75E-26	1.31E-24	351.7247735	405.283348	389.6347939	463.2279974	400.507033	729.9668729	681.8832573	799.5209668	774.3593044	873.3196554	NAD(P)-binding Rossmann-fold superfamily protein
EDWA@DN73669_c0_g1_i1	198.0333718	-1.802796956	0.170484134	-10.57457324	3.91E-26	1.37E-24	381.0867074	303.3091551	352.6681633	282.0372559	220.704897	90.2703019	108.1477669	97.87192294	88.84763506	55.38991199	expansin-like B1
EDWA@DN12034_c0_g2_i5	218.8784353	1.389078101	0.131409105	10.57063817	4.08E-26	1.43E-24	105.1564127	136.0760058	110.8154805	109.6592776	142.5039824	275.5505337	277.169429	302.9370158	346.2095154	382.7067002	Kinase superfamily protein isoform 1
EDWA@DN19689_c0_g1_i1	140.6328132	-2.297040476	0.217556643	-10.55835593	4.65E-26	1.63E-24	181.3050665	202.4234237	234.1150131	225.4831073	324.818063	31.15357493	52.12810468	30.13171822	48.90555884	75.8645016	Uncharacterized protein isoform 2
EDWA@DN5_c0_g1_i3	6740.723273	0.824671979	0.078171276	10.54955252	5.10E-26	1.78E-24	4972.572228	4795.191493	4848.521199	4825.804755	4882.114576	7730.751413	9029.574517	7624.6835	8159.290973	10538.72808	Histone superfamily protein
EDWA@DN4059_c0_g1_i1	171.7222646	1.729824412	0.163974733	10.54933511	5.12E-26	1.79E-24	67.91438974	97.13440457	85.97007889	79.12081525	67.53130456	197.6048591	272.1557766	261.0110214	234.3273506	354.4526458	Kinase protein with adenine nucleotide alpha hydrolases-like domain isoform 1
EDWA@DN661_c1_g1_i6	679.3189532	0.878621268	0.083307071	10.54677901	5.26E-26	1.84E-24	440.7942008	510.2219237	481.1352339	459.0339756	502.1364868	891.6784805	883.7270469	989.3138458	896.8416271	738.3067113	Shoot gravitropism 2 (SGR2) isoform 2
EDWA@DN27616_c0_g1_i1	42.05771256	3.141569747	0.297941958	10.54423408	5.40E-26	1.88E-24	5.319466372	7.061344374	14.00968825	6.393674843	10.04464509	61.958529	85.98524297	81.78615686	65.87507172	82.14330609	Peptidase M20/M25/M40 family protein
EDWA@DN8241_c0_g1_i5	42.33663518	2.832220199	0.268660953	10.54198671	5.53E-26	1.93E-24	12.74189603	11.0859225	8.604168565	11.70906461	8.026921885	68.17300468	74.35669358	82.80325516	67.89916671	77.96625805	expansin A8
EDWA@DN56_c0_g1_i1	1955.744824	-0.832516898	0.078974679	-10.54156739	5.56E-26	1.94E-24	3000.667856	2310.641508	2459.075783	2378.759589	2374.663357	1569.462693	1349.270199	1284.060467	1388.380019	1442.466768	Gorai.002G141300.1
EDWA@DN7805_c0_g2_i1	57.85866315	-2.333537783	0.221411518	-10.53936943	5.69E-26	1.98E-24	120.7914284	78.52501496	94.44228907	85.05325945	104.2246157	17.10293471	20.26862122	21.66434396	20.11574924	16.39837486	AT4G21500.1
EDWA@DN48379_c0_g1_i1	7820.386626	-2.297593944	0.218177288	-10.53085758	6.23E-26	2.17E-24	9811.715566	13405.66378	15630.18649	13130.67093	13007.3552	1624.663058	3065.345309	2179.834212	2678.41636	3670.015354
EDWA@DN176_c0_g1_i10	1086.018005	-0.738301216	0.07021724	-10.51452907	7.40E-26	2.57E-24	1224.207191	1287.55835	1398.590252	1432.66236	1447.923594	857.5787094	756.5874174	846.7615739	859.5764762	748.7341252	Phosphate transporter 3
EDWA@DN1196_c0_g2_i2	1151.200779	-0.573149321	0.054524697	-10.51173793	7.63E-26	2.65E-24	1440.522858	1399.666804	1343.802497	1359.22502	1340.523822	977.1372165	897.6954561	878.651474	921.5963978	953.1862449	Type 1 membrane protein
EDWA@DN1788_c0_g1_i2	576.3595702	0.98956971	0.094143662	10.51127276	7.67E-26	2.66E-24	324.3348183	332.8151628	410.3937508	424.0017794	438.8336689	698.0765931	801.7922537	740.0024425	761.8225387	831.5226936	subunit RPA32
EDWA@DN10779_c0_g1_i12	236.3352579	-1.000680801	0.095212259	-10.50999956	7.77E-26	2.69E-24	300.310253	303.7826745	329.0170232	315.593612	327.6365189	161.6309992	160.4151993	159.737388	163.4688943	141.7600167	RING/U-box superfamily protein isoform 3
EDWA@DN4390_c0_g1_i1	2026.680155	0.68912051	0.06560489	10.50410277	8.27E-26	2.87E-24	1389.417828	1623.097931	1449.734215	1559.121293	1736.452337	2406.158269	2455.273269	2564.501587	2673.102118	2409.942703	DNA-methyltransferase family protein
EDWA@DN16033_c0_g1_i2	150.8379444	1.421972737	0.135420964	10.50038855	8.60E-26	2.98E-24	94.49585058	81.62993119	83.88469071	59.60746826	90.29932107	189.5025828	214.3753861	233.3623432	232.4597171	228.7621533	Nuclear transcription factor Y subunit C-9 isoform 1
EDWA@DN7423_c0_g1_i4	174.809465	-1.352580133	0.128829232	-10.49901574	8.73E-26	3.02E-24	294.1153011	229.7770598	258.1159463	265.0455241	209.6992337	94.24452927	111.0512637	87.50942464	106.2093617	92.32700577	Plasmodesmata-located protein 1 isoform 1
EDWA@DN198_c0_g1_i1	1464.778357	-0.593146351	0.056533686	-10.49191001	9.41E-26	3.25E-24	1834.726971	1656.614138	1817.373618	1693.542761	1805.572136	1142.796201	1130.572385	1154.038658	1139.339473	1273.207231	AT1G65720.1
EDWA@DN2472_c0_g2_i4	1704.195176	0.584702188	0.055733927	10.49095618	9.51E-26	3.28E-24	1310.792876	1372.584457	1374.304955	1348.8191	1411.260117	1872.000234	1967.264661	2183.045219	2100.736678	2101.143463	Class III HD-Zip protein 8 isoform 2
EDWA@DN17185_c0_g1_i3	96.55322256	-1.78313833	0.170035712	-10.48684604	9.93E-26	3.43E-24	150.0089517	151.3145223	141.1745508	148.1201339	156.6964634	54.96321121	55.06920056	31.96240613	32.0707586	44.15202702	WRKY DNA-binding protein 21 isoform 2
EDWA@DN386_c0_g1_i3	2565.784297	-1.818273533	0.173387876	-10.48673974	9.94E-26	3.43E-24	3650.082895	3942.058275	3998.842588	4203.444287	4195.175193	1616.576741	1078.032937	963.8585661	1175.225861	834.5456248	Nucleotide/sugar transporter family protein isoform 2
EDWA@DN1696_c0_g1_i5	7977.477067	2.061941408	0.196625184	10.48665979	9.95E-26	3.43E-24	2293.969449	2954.404926	3190.899718	3460.79738	3513.785797	8678.308264	12802.23184	12154.59495	12714.35734	18011.42101	PTHR34463
EDWA@DN2893_c0_g1_i4	718.8332317	-1.096149285	0.104545012	-10.4849506	1.01E-25	3.49E-24	919.8060151	957.6986003	930.7028888	939.3013066	1149.033124	590.6934124	467.9439862	420.550518	411.61285	400.9896154	Vacuolar proton ATPase A3 isoform 1
EDWA@DN60236_c1_g1_i1	8906.4246	-2.274479577	0.216933978	-10.48466267	1.02E-25	3.50E-24	14511.05015	15214.27092	15485.43521	14764.74294	13833.33933	4712.831945	2887.752903	2434.012211	3151.59749	2069.212913	Plant invertase/pectin methylesterase inhibitor superfamily protein
EDWA@DN795_c0_g4_i6	630.9658279	0.879230992	0.083868372	10.48346318	1.03E-25	3.54E-24	409.5925986	420.7150542	509.9074846	484.1514431	399.0165314	729.9702977	843.2705428	815.7817053	865.8524635	831.4001583	Chaperone DnaJ-domain superfamily protein
EDWA@DN239_c0_g1_i2	1556.4557	-0.762678759	0.072758156	-10.48238161	1.04E-25	3.58E-24	1879.063409	1862.225329	1827.016286	1958.24495	2264.931566	1086.080847	1188.367443	1091.250773	1122.721887	1284.654512	Heavy metal transport/detoxification superfamily protein isoform 1
EDWA@DN2852_c0_g1_i1	277.3914676	1.387973682	0.132413182	10.48214127	1.04E-25	3.58E-24	117.9846623	129.472044	158.9363323	168.470321	191.7961636	335.141668	426.035153	432.6754693	361.4953427	451.9075198	Arginine decarboxylase
EDWA@DN5429_c0_g1_i4	1291.493395	0.652106771	0.062211181	10.48214736	1.04E-25	3.58E-24	961.2052588	985.8180284	1071.78457	990.2485269	1012.805165	1465.731276	1688.041956	1579.857191	1476.124639	1683.317335	TZF2 [Source:UniProtKB/TrEMBL;Acc:A0A178VX61]
EDWA@DN9406_c0_g1_i2	412.1698747	0.857501704	0.081823511	10.47989377	1.07E-25	3.67E-24	323.3295941	285.4394018	281.1877077	291.9302082	284.2165369	531.8999122	548.7206321	472.9214237	562.0325826	540.0207476	N-terminal nucleophile aminohydrolases (Ntn hydrolases) superfamily protein isoform 1
EDWA@DN65_c0_g1_i4	8837.569644	0.885245061	0.084503444	10.47584599	1.12E-25	3.82E-24	6349.907065	6048.976933	5802.095024	6321.837093	6517.428988	9882.101904	11650.60702	10296.35213	11173.33253	14333.05776	Histone H4 [Source:UniProtKB/TrEMBL;Acc:A0A178VF54]
EDWA@DN261_c0_g1_i1	1550.860236	-0.750025013	0.071602043	-10.47491075	1.13E-25	3.86E-24	2116.855533	1820.617697	1998.573946	1846.274901	1943.135425	1114.443107	1129.49173	1021.371781	1205.207543	1312.630701	Cox19-like CHCH family protein
EDWA@DN9144_c0_g1_i1	252.2764164	1.078803267	0.103037718	10.46998405	1.19E-25	4.06E-24	160.8756385	144.3532619	157.5681423	189.8297266	158.8330372	330.004401	341.1607407	345.7109364	381.0550516	313.3732277	Tesmin/TSO1-like CXC domain-containing protein
EDWA@DN1581_c0_g1_i4	393.7071657	-0.939009398	0.089747444	-10.46279822	1.28E-25	4.38E-24	516.4630795	491.8919131	519.5882764	551.7347994	507.6557809	305.6069993	299.3691072	235.6496421	266.7540284	242.3580306	BET1P/SFT1P-like protein 14A isoform 2
EDWA@DN1308_c0_g1_i5	705.0206634	-0.704559567	0.067348059	-10.46146802	1.30E-25	4.44E-24	946.5715983	796.8020705	927.5778253	845.9491442	852.6402279	536.9161852	535.1932831	528.3982213	536.0355112	544.1225671	F-box with wd-40 2 isoform 1
EDWA@DN9938_c0_g2_i1	503.6708633	0.771598322	0.073767146	10.45991836	1.32E-25	4.51E-24	408.7014602	357.7299254	348.3805706	385.2815489	360.1578471	640.8798195	659.5142757	616.3939824	600.1077416	659.5614615	Fructose-bisphosphate aldolase 2 isoform 2
EDWA@DN3734_c0_g2_i2	230.2391498	1.086492604	0.103893069	10.45779684	1.35E-25	4.61E-24	142.4606655	169.4133522	127.0725252	152.3219489	145.5886899	295.1488958	297.5151071	310.3286937	335.1010031	327.4406167	2-oxoglutarate (2OG) and Fe(II)-dependent oxygenase superfamily protein isoform 1
EDWA@DN418_c0_g1_i6	3053.70355	-0.450664126	0.0430944	-10.45760298	1.35E-25	4.61E-24	3596.690891	3672.00419	3392.762851	3438.926154	3533.423587	2474.569816	2570.727469	2593.836181	2616.657929	2647.436436	Calcium-dependent lipid-binding (CaLB domain) plant phosphoribosyltransferase family protein isoform 2
EDWA@DN55021_c0_g1_i1	78.82715653	-2.174799509	0.207989513	-10.45629408	1.37E-25	4.67E-24	162.1535238	117.3924987	149.2693898	99.5773274	116.8495563	32.52608486	25.05692544	18.89667182	32.81386647	33.73572067
EDWA@DN9278_c0_g2_i2	43.42162021	-3.041677747	0.290976547	-10.45334332	1.41E-25	4.82E-24	98.7802287	64.5091223	64.55064768	81.97686375	77.27192075	16.03285709	6.760178226	10.34893385	7.829397681	6.156052124	Nodulin MtN21 /EamA-like transporter family protein isoform 1
EDWA@DN5000_c0_g1_i6	150.1369605	-1.295520428	0.123981873	-10.44927291	1.48E-25	5.02E-24	230.5618944	206.6634954	203.4054678	202.317268	223.8286077	96.14505085	92.71830405	71.49046856	92.14620981	82.09283814	F22C12.10
EDWA@DN24000_c0_g1_i2	1039.403788	-1.101623407	0.105428332	-10.44902624	1.48E-25	5.03E-24	1303.331425	1414.667611	1315.851045	1446.250964	1609.002791	589.9157518	678.7960388	522.3361863	671.8116896	842.0743807	Vacuolar iron transporter 1
EDWA@DN10233_c0_g1_i1	254.7464376	1.115965649	0.106909423	10.43842175	1.66E-25	5.62E-24	175.9101763	155.5087429	123.1179426	188.8347431	160.9052353	354.5328066	357.6494461	348.4159256	348.5645409	334.024817	ARM repeat superfamily protein
EDWA@DN3084_c0_g1_i8	1064.451435	0.679182389	0.065099055	10.43306058	1.75E-25	5.95E-24	759.9172698	885.8642651	820.4346653	783.3972146	841.9284253	1217.395633	1383.625621	1399.502668	1268.730613	1283.717973	indeterminate(ID)-domain 4
EDWA@DN2737_c0_g1_i5	371.1966637	-1.172509664	0.112404899	-10.43112603	1.79E-25	6.06E-24	442.95192	570.1861573	515.5694875	529.8592137	512.5215021	271.4401721	248.3455786	240.5610808	205.9101864	174.6213384	Uncharacterized protein isoform 2
EDWA@DN2_c0_g2_i1	7673.365106	0.621255354	0.059575302	10.42806888	1.85E-25	6.26E-24	6377.615118	5844.034688	5833.33655	6092.902482	6082.748602	8866.512221	9624.856631	8515.243137	8993.410613	10502.99102	Histone superfamily protein
EDWA@DN6649_c0_g1_i4	211.3657177	1.698783645	0.163022906	10.42052121	2.00E-25	6.77E-24	64.51461866	85.49272355	103.9047413	109.370956	134.1447921	262.3881072	315.4759024	329.9922399	303.8774225	404.4956734	Growth-regulating factor 7
EDWA@DN11345_c0_g2_i1	446.9220627	0.913613038	0.087691515	10.41848852	2.04E-25	6.91E-24	322.7202535	331.0556089	333.3811909	268.7027304	293.4898124	537.6442354	596.2629996	584.4105005	548.1817537	653.3715418	Nucleotide/sugar transporter family protein
EDWA@DN3949_c0_g1_i1	200.0535505	1.562601054	0.150035385	10.41488352	2.12E-25	7.17E-24	75.50089213	122.0322264	103.4062994	87.35715052	117.4909365	274.0300666	286.9063848	365.7699493	328.8505036	239.1910958	Homeobox-leucine zipper protein PROTODERMAL FACTOR 2 isoform 6
EDWA@DN14765_c0_g1_i10	42.49503445	-5.592197563	0.5369822	-10.41412093	2.14E-25	7.23E-24	76.60291581	85.74632243	112.0814039	90.57878537	51.22867759	0	2.898403098	3.760221909	0	2.053614399	8-cineole
EDWA@DN2856_c1_g1_i2	308.37216	1.203452458	0.115574086	10.41282267	2.17E-25	7.32E-24	159.7966413	193.8089036	164.0292452	243.1410969	172.89851	373.9246391	445.5292895	426.519514	435.5732061	468.500554	growth-regulating factor 9
EDWA@DN26861_c0_g1_i1	400.2510708	-1.034645067	0.099383365	-10.41064633	2.22E-25	7.48E-24	585.2142842	544.3289974	507.5634567	570.6058827	481.5123432	226.2472194	283.3467418	246.7892356	243.2783987	313.6241487
EDWA@DN2568_c0_g1_i1	43.10609683	-5.776795198	0.554981494	-10.40898708	2.26E-25	7.61E-24	102.2656778	89.37690746	60.85294318	101.7610972	68.95566244	0	2.891945518	1.888358469	0	3.06837632	MLP-like protein 28
EDWA@DN6717_c0_g1_i1	1044.733748	-0.862316301	0.082855593	-10.40746032	2.29E-25	7.73E-24	1339.603883	1372.280878	1307.524982	1389.366381	1330.809136	632.2226058	804.7016305	644.7244009	760.5995268	865.5040543	PLAT/LH2 family protein
EDWA@DN14756_c0_g1_i2	40.05709681	-3.757684359	0.361143445	-10.40496348	2.35E-25	7.93E-24	66.47901689	76.34974456	70.51657464	76.35326346	83.9806292	4.052410081	1.928314201	2.831459815	15.01050255	3.069052677	Gorai.013G048000.6
EDWA@DN2530_c1_g2_i2	780.6317011	0.625927315	0.060163189	10.40382544	2.38E-25	8.02E-24	650.6612362	626.2276686	594.295801	589.0738018	609.6019043	941.3202082	930.9686892	992.4167796	960.9405088	910.8104135	WD-40 repeat protein-like isoform 4
EDWA@DN13498_c0_g1_i3	39.0398594	3.150292946	0.302886209	10.40091246	2.46E-25	8.26E-24	5.304790346	10.07404013	8.597129497	5.319938846	10.02914172	70.27006033	63.72220124	81.89458578	59.29962271	75.88708338	Cytokinin oxidase
EDWA@DN8805_c0_g1_i3	106.1658488	-1.680172931	0.161544561	-10.40067781	2.46E-25	8.27E-24	175.3850393	163.3478171	165.8085034	169.3470969	135.533616	61.04977676	53.12524273	35.7380308	58.1893828	44.13398211	Basic helix-loop-helix DNA-binding superfamily protein isoform 2
EDWA@DN5941_c0_g1_i6	53.70849481	-3.286209027	0.31597717	-10.40014703	2.48E-25	8.31E-24	130.9490567	78.14168884	96.69229683	114.1520275	67.68743745	8.1767759	9.626016307	3.78553642	19.69325042	8.180861793	myb domain protein 113
EDWA@DN16004_c0_g1_i2	70.48414184	-2.312447501	0.222353294	-10.39987968	2.48E-25	8.33E-24	134.8231172	83.63962352	123.6580321	135.1703836	109.3536352	34.09848357	24.14052293	15.05666233	24.38551754	20.51544049	Dof-type zinc finger DNA-binding family protein isoform 1
EDWA@DN11271_c0_g1_i2	779.8207944	-0.829288116	0.079759851	-10.3973128	2.55E-25	8.55E-24	956.3556349	1072.428519	1006.590582	938.8635441	1015.74074	489.9351097	577.0786603	504.2997706	615.1023769	621.8130077	Uncharacterized protein
EDWA@DN17458_c0_g1_i5	128.8411824	-1.676977752	0.161341256	-10.39397979	2.64E-25	8.85E-24	195.0363378	178.7054092	186.7740352	210.1333868	211.1488416	35.87108388	78.28997791	71.38488396	60.43855006	60.62931784	Cytochrome P450 71D10
EDWA@DN6548_c0_g1_i2	430.2245415	-1.32088783	0.127088781	-10.39342588	2.66E-25	8.90E-24	689.5414442	622.3990803	672.5748338	581.8303416	506.189342	307.1177733	257.1957316	270.3122297	215.1273461	179.9572924	COP1-interacting protein 7
EDWA@DN478_c0_g2_i2	325.6065318	-1.677286628	0.161389031	-10.39281679	2.67E-25	8.95E-24	568.8302674	491.5688616	552.474006	474.530311	393.0246084	227.3764265	164.2917413	148.442045	134.8442098	100.6828413	Major facilitator superfamily protein isoform 3
EDWA@DN69360_c0_g1_i1	54.91113122	-2.91576462	0.280673715	-10.38844918	2.80E-25	9.36E-24	107.7849648	84.07600316	134.9691547	78.15301032	79.56286849	21.48279467	11.54429169	15.15416786	7.171031327	9.21302528
EDWA@DN73450_c0_g1_i1	38.37914047	-4.022919964	0.387362592	-10.38541163	2.89E-25	9.66E-24	89.64926384	88.38344429	68.35261132	69.97721118	44.98064597	8.110321195	6.74850546	3.776265859	1.767351363	2.045784259	MLP-like protein 28
EDWA@DN3510_c0_g2_i1	921.3818423	0.730846758	0.070381438	10.38408388	2.93E-25	9.78E-24	686.0839573	628.8801439	718.7325396	681.4481077	748.9064777	1066.870685	1118.181631	1235.382925	1092.306685	1237.025271	Class III HD-Zip protein 8 isoform 2
EDWA@DN9651_c0_g1_i10	801.105531	0.686406549	0.066111249	10.38259843	2.98E-25	9.93E-24	602.0242128	596.1336718	643.3900879	617.0659912	610.8543361	1063.453977	969.8057298	1014.601561	888.0142229	1005.711519	CHASE domain containing histidine kinase protein isoform 1
EDWA@DN2690_c1_g2_i3	118.5630697	-2.003371857	0.192984225	-10.38101356	3.03E-25	1.01E-23	208.9229983	163.1665495	169.722114	205.3024913	201.5388999	58.26323188	72.40429884	40.48455875	34.04098591	31.78456916
EDWA@DN8984_c0_g2_i1	406.7171818	-0.947799579	0.091332128	-10.37750455	3.14E-25	1.05E-23	489.7407981	551.3997576	502.520436	563.2483544	570.0639082	315.5511492	265.5898992	250.2338481	253.0480356	305.7756312	Uncharacterized protein
EDWA@DN8481_c0_g1_i2	63.07489892	2.615684371	0.252062062	10.37714422	3.15E-25	1.05E-23	21.25395401	22.1805579	16.14641275	13.8442183	15.05734121	80.09547758	142.9471859	133.5619184	102.5344524	83.12747076	tonoplast monosaccharide transporter2
EDWA@DN21891_c0_g1_i2	54.48706261	-2.399582948	0.231242775	-10.37689912	3.16E-25	1.05E-23	86.05984605	85.68855488	78.56174586	110.7403279	97.35886338	15.02336678	10.6238985	21.63556537	21.73395527	17.44450211	HCO3-transporter family isoform 1
EDWA@DN16311_c0_g1_i1	174.9371941	-1.394673529	0.134407539	-10.3764531	3.17E-25	1.06E-23	292.6281487	235.0645269	245.757856	228.0662125	266.2128031	115.8847169	86.95555751	78.01852511	113.4985215	87.28507304	ZIP metal ion transporter family
EDWA@DN145_c2_g1_i1	806.2420248	-0.812339823	0.078290751	-10.375936	3.19E-25	1.06E-23	1134.569458	933.9709974	1087.856413	1067.764112	912.6871897	590.2817743	556.8534831	573.9498539	560.5208578	643.9661085
EDWA@DN7260_c0_g2_i1	188.1416781	-1.122756628	0.108232968	-10.37351788	3.27E-25	1.09E-23	263.6275455	247.535635	261.656018	265.8154378	251.5740117	119.284459	121.8272483	107.002633	135.123247	107.9705462	Leucine-rich repeat transmembrane protein kinase family protein
EDWA@DN31189_c0_g1_i1	35.40754305	3.658083114	0.352681186	10.37220941	3.32E-25	1.10E-23	4.239955358	7.048453542	5.368187823	4.253790695	5.011896486	55.29594728	71.43053802	80.04788185	56.79891252	64.57986691	AT3G21710.2
EDWA@DN5691_c0_g1_i3	438.1604552	-0.979504642	0.094453968	-10.37017993	3.39E-25	1.12E-23	571.1422194	568.8176684	580.6385984	636.8553582	550.2023077	274.624972	235.5091811	323.0709276	314.8179472	325.9253721	NAD(P)-binding Rossmann-fold superfamily protein
EDWA@DN18847_c0_g6_i1	59.94623992	2.313902817	0.223134608	10.36998624	3.40E-25	1.13E-23	25.20711819	11.02409737	22.34083219	21.1642156	20.92936526	77.49418971	102.1541242	109.7372971	105.2238081	104.1873515	Protein of unknown function (DUF1677) [Source:Projected from Arabidopsis thaliana (AT5G20670) TAIR;Acc:AT5G20670]
EDWA@DN395_c0_g1_i2	8962.630306	-0.59630026	0.057504223	-10.3696777	3.41E-25	1.13E-23	11591.44508	11001.19393	10603.24441	10229.49114	10517.55259	6851.967216	6980.782178	6956.451042	6820.425779	8073.749711	Aldolase superfamily protein isoform 1
EDWA@DN3884_c0_g1_i3	1072.287915	-0.759956456	0.073286997	-10.36959467	3.41E-25	1.13E-23	1375.164186	1420.717026	1319.606617	1297.234849	1329.406364	910.3791547	779.0774249	708.1344536	853.4754786	729.6836011	O-acetyltransferase family protein isoform 1
EDWA@DN4618_c0_g1_i1	676.449623	-0.819559583	0.079053109	-10.36720243	3.50E-25	1.16E-23	922.8049077	840.0078712	884.1232476	807.412848	862.4874799	467.2357096	455.932242	466.4334306	474.0029733	584.05552	Basic helix-loop-helix DNA-binding superfamily protein
EDWA@DN355_c0_g1_i2	5708.256594	0.997849196	0.096331259	10.35851915	3.83E-25	1.27E-23	3342.049398	3896.31348	4004.37661	3841.692682	3961.23552	6244.585555	7684.914634	7556.61798	6816.311951	9734.468128	Ethylene-responsive element binding protein
EDWA@DN11973_c0_g1_i4	36.63403828	-5.067459922	0.489357887	-10.35532491	3.96E-25	1.31E-23	86.75428425	62.37210952	55.72010995	77.53087892	73.09341966	7.060296777	0.964842647	0.94266455	0.877575755	1.024200749	IQ motif and SEC7 domain-containing protein 2
EDWA@DN2568_c0_g4_i2	57.23219794	-2.484926196	0.240063088	-10.35113819	4.14E-25	1.36E-23	108.6078839	96.41079084	103.5729614	107.0723018	69.95882166	12.16918259	18.3164842	11.32975368	20.33591051	24.5478888
EDWA@DN4967_c1_g1_i3	624.2819362	-0.818543151	0.07909799	-10.34846965	4.25E-25	1.40E-23	796.1390663	774.3160402	806.29121	826.6515905	781.1171499	376.2311898	514.0484816	449.5316821	445.014141	473.4788109	Pyrrolidone-carboxylate peptidase isoform 3
EDWA@DN3811_c0_g1_i3	2644.99799	0.515763783	0.049842562	10.34785862	4.28E-25	1.41E-23	2001.424693	2163.265544	2269.723965	2144.793362	2306.563163	3155.53856	3092.167622	3194.90446	3120.907558	3000.690978	125 kDa kinesin-related protein isoform 2
EDWA@DN13026_c0_g1_i2	327.945336	1.843106579	0.178136774	10.34658108	4.34E-25	1.43E-23	140.9273171	126.3117529	190.3525103	121.7185834	135.8725104	674.6245378	543.4267524	570.5999614	482.517604	293.1018302	Leucine-rich receptor-like protein kinase family protein
EDWA@DN207_c0_g1_i1	2550.41062	-1.766073123	0.170852142	-10.33685095	4.80E-25	1.58E-23	3389.477091	4216.476737	4495.872122	3750.817408	3856.279926	886.0271731	1321.202386	972.7159768	1047.341673	1567.895709
EDWA@DN2769_c0_g1_i1	1219.23921	-0.645286827	0.06244099	-10.33434655	4.93E-25	1.62E-23	1585.877571	1491.754362	1439.22799	1533.294532	1387.025253	975.5720725	1038.864853	881.3219987	933.8521511	925.6013202	O-fucosyltransferase family protein
EDWA@DN37930_c0_g2_i1	80.36456558	-7.692990147	0.744472985	-10.3334712	4.97E-25	1.63E-23	221.033346	134.2281363	162.5330107	127.9090057	154.2333226	0	0	0	2.686202058	1.022632421
EDWA@DN24643_c0_g1_i1	182.1047571	-1.332679927	0.128984607	-10.33208499	5.05E-25	1.66E-23	305.0057635	249.4577272	273.3224791	234.7506708	240.3945122	125.4163043	96.66931151	110.8003483	84.49492366	100.7355299	Thiamine pyrophosphate dependent pyruvate decarboxylase family protein isoform 4
EDWA@DN1975_c0_g1_i1	842.5798831	-2.886795217	0.279418495	-10.33143928	5.08E-25	1.67E-23	1349.096142	1683.606781	1661.582019	1509.893784	1218.082374	345.3789109	186.5728518	183.1001673	183.637483	104.8483184	Beta-galactosidase
EDWA@DN3441_c0_g1_i3	92.44606775	-1.929027597	0.186773663	-10.32815634	5.26E-25	1.72E-23	179.8498756	134.1845235	166.0100195	123.6310682	128.592537	48.94383724	33.8168137	27.25828005	44.1774495	37.99627326	Sequence-specific DNA binding transcription factors
EDWA@DN182_c0_g2_i1	4079.679461	-0.618060406	0.059855576	-10.32586179	5.38E-25	1.76E-23	5300.359586	5015.452335	4586.058904	4498.71666	5301.803042	3283.630799	3276.135662	3059.192887	3381.402492	3094.04224	Cobalamin-independent synthase family protein isoform 1
EDWA@DN3855_c0_g1_i2	986.1009395	-1.120593592	0.108606336	-10.31793936	5.85E-25	1.91E-23	1152.930271	1331.167381	1389.41508	1235.698401	1645.62151	718.5587729	665.0979977	611.2559425	635.3224986	475.9415395	Subtilase family protein isoform 1
EDWA@DN2666_c0_g1_i1	282.7901109	-1.298188653	0.125823753	-10.31751655	5.87E-25	1.92E-23	406.4807025	367.2224371	517.3766152	390.0537228	329.4981846	136.8674118	173.9104443	172.0180462	156.8240224	177.6495225	Gamma vacuolar processing enzyme
EDWA@DN4770_c0_g2_i9	788.1133138	0.933978626	0.090614456	10.30717025	6.54E-25	2.14E-23	495.5706169	529.9570215	603.002076	577.8122522	502.5188974	961.3611324	1056.296377	1218.881452	1048.591178	887.1421353	Growth-regulating factor 5 isoform 3
EDWA@DN11732_c0_g1_i1	34.23223401	-3.441412631	0.333987945	-10.30400253	6.76E-25	2.21E-23	67.6824544	51.29327253	68.5504933	66.89322849	59.06162307	6.056096348	9.647327426	3.771391185	5.270400554	4.096052768	Cystathionine beta-synthase family protein isoform 2
EDWA@DN1948_c0_g3_i1	142.1077024	-1.582594435	0.153615425	-10.30231458	6.88E-25	2.25E-23	253.9710814	218.3238949	235.8000426	169.975633	187.2612713	59.48302253	88.76892908	65.03486953	66.66062856	75.79765124	GATA type zinc finger transcription factor family protein isoform 1
EDWA@DN3676_c0_g1_i3	523.8582052	-1.492397395	0.14489787	-10.29965033	7.07E-25	2.31E-23	673.7571702	716.9392029	753.7905895	749.9846552	969.4278691	196.2035451	271.617108	276.1095173	238.1532528	392.599142	family 706
EDWA@DN27440_c0_g1_i2	117.2073408	-1.885245189	0.183084401	-10.29713716	7.26E-25	2.37E-23	138.7025352	215.1675323	226.9750317	186.7813496	154.9387475	34.81150931	46.40642732	49.75527446	56.84737464	61.68762592	Periplasmic beta-glucosidase
EDWA@DN5775_c0_g1_i8	769.7672506	-0.718718959	0.069812837	-10.29493985	7.43E-25	2.42E-23	1070.737442	933.7573928	928.1489773	874.5005439	981.1504504	590.2112838	572.1460783	546.7471888	607.4304222	592.8427265	Alpha-1
EDWA@DN23338_c0_g1_i1	577.2768468	-5.627594145	0.546652013	-10.29465548	7.45E-25	2.43E-23	854.8154145	1071.26324	1086.182349	1259.788105	1386.60473	3.985167499	18.3646609	10.33163906	52.65891774	28.77424407	Cytochrome P450
EDWA@DN3248_c0_g1_i4	854.5293218	0.996925997	0.096844888	10.29404871	7.50E-25	2.44E-23	496.530356	631.29406	566.4937252	589.0787356	568.3267494	945.3372652	1155.311284	1150.98818	1057.182496	1384.750366
EDWA@DN4742_c0_g1_i2	287.599797	1.073022203	0.104254218	10.29236251	7.63E-25	2.48E-23	188.6041601	172.1509943	194.2506173	195.6224967	176.3801188	322.9436496	444.9444944	406.9128952	373.4532576	400.7352857	BEL1-like homeodomain protein 2 isoform 1
EDWA@DN13985_c0_g1_i1	233.3237758	-1.017529934	0.098864929	-10.29212224	7.65E-25	2.48E-23	334.3028008	325.9587807	321.5832732	298.6550401	281.298332	154.7866417	143.5942942	162.5548139	152.129536	158.3742455	Actin depolymerizing factor 4 isoform 2
EDWA@DN17270_c0_g1_i2	215.8238143	-1.282641708	0.124656822	-10.2893824	7.87E-25	2.55E-23	320.9090079	283.2950766	362.7263137	283.2612582	280.05379	94.12467223	139.0810043	126.9827418	136.4471502	131.357128	Root phototropism protein
EDWA@DN45_c0_g1_i5	2895.470534	-0.569765228	0.055374685	-10.28927248	7.88E-25	2.56E-23	3462.214717	3545.598354	3668.023674	3169.888295	3454.526021	2181.660528	2467.500897	2232.804863	2428.644316	2343.843678	S-adenosyl-L-homocysteine hydrolase
EDWA@DN13189_c0_g1_i1	37.57932225	4.265654799	0.414659622	10.28712364	8.05E-25	2.61E-23	4.183093664	1.001350629	4.250422523	3.16707394	5.957465052	71.62345631	61.55538052	97.66865297	47.57356763	78.81275924	DEAD/DEAH box RNA helicase family protein isoform 1
EDWA@DN304_c0_g1_i2	3277.5536	-0.567383777	0.055172625	-10.2837915	8.34E-25	2.70E-23	4218.685692	3953.077187	3716.701863	3943.354578	3736.115335	2743.511623	2604.888601	2454.027457	2575.829486	2829.344177	Photosystem I subunit F
EDWA@DN1216_c0_g1_i3	567.6464157	-0.994216888	0.096693166	-10.28218367	8.48E-25	2.75E-23	861.3676623	729.6083721	684.0982378	771.5267525	732.6864909	319.0638456	396.0857773	338.6151458	394.9623435	448.4495296	Copper transport protein family
EDWA@DN6982_c0_g1_i3	565.275054	0.788583179	0.07671467	10.27943129	8.72E-25	2.82E-23	409.1407992	381.589281	431.7222938	425.5326867	425.2458903	634.0188847	726.7902025	789.0981418	714.483816	715.1285441	Endoplasmic reticulum oxidoreductins 1 isoform 2
EDWA@DN66493_c0_g1_i1	1632.481383	-0.787844901	0.076655831	-10.27769047	8.88E-25	2.87E-23	2158.561808	2187.453819	2057.681318	1859.278679	2073.037983	1111.99933	1162.219968	1118.782971	1156.597702	1439.200251	Cell wall / vacuolar inhibitor of fructosidase 2
EDWA@DN13203_c0_g2_i2	423.4263033	0.792539174	0.077113951	10.27750699	8.90E-25	2.88E-23	304.0439331	294.9550298	313.4050545	319.1089158	318.9117569	504.3646005	524.9581887	583.9524991	551.3857163	519.1773383	ABC-2 type transporter family protein isoform 2
EDWA@DN2877_c0_g1_i2	163.3480266	-1.708602983	0.166259281	-10.27673746	8.97E-25	2.90E-23	313.8502633	269.6063717	258.3470204	204.1329062	204.2466348	70.39768423	80.9172336	62.44092203	64.297456	105.2437741
EDWA@DN3289_c0_g1_i4	62.33544502	2.139402193	0.208180889	10.27665031	8.98E-25	2.90E-23	25.41339411	20.12817698	17.16032144	24.44307237	28.05065703	109.7746323	97.46843408	119.6635311	91.08626577	90.16596504	RING/U-box superfamily protein
EDWA@DN13658_c2_g1_i1	107.6094077	-1.677406599	0.163241458	-10.27561639	9.08E-25	2.93E-23	169.0841353	143.7664721	196.9272445	162.3868964	148.0905519	62.65502613	50.15794486	48.10423388	58.06832127	36.85325046	F12A21.28 [Source:UniProtKB/TrEMBL;Acc:Q9SR48]
EDWA@DN1432_c0_g1_i3	1015.059732	0.78509853	0.07641558	10.27406359	9.22E-25	2.97E-23	623.2794268	711.2669952	729.7845328	812.3667903	850.2937017	1280.436091	1270.467252	1319.734139	1285.117264	1267.851126	Origin of replication complex 1B isoform 2
EDWA@DN2033_c0_g1_i1	2635.295503	0.629487472	0.061270761	10.27386411	9.24E-25	2.98E-23	1861.970182	2160.448313	2135.001581	2069.229193	2120.631399	3104.803725	3211.2549	3462.997024	3323.352862	2903.265849	Structural maintenance of chromosomes (SMC) family protein isoform 1
EDWA@DN6247_c0_g3_i1	505.0704496	1.12105786	0.109120258	10.27359978	9.27E-25	2.98E-23	404.8799833	271.5510049	318.8380242	287.6094775	307.7459296	698.1665025	678.8467045	650.9363951	614.4660671	817.6644073
EDWA@DN6395_c0_g1_i8	1303.106817	0.593348359	0.057761077	10.27246011	9.38E-25	3.02E-23	963.3852638	1119.03847	1010.378989	1016.927004	1083.171462	1542.47695	1589.504891	1489.595444	1576.368437	1640.221263	Cyclin A3
EDWA@DN1127_c0_g1_i2	5459.04903	-0.804588931	0.078385378	-10.26452831	1.02E-24	3.27E-23	6904.16568	6785.829429	7156.020301	6774.660383	7095.126123	4617.571322	4260.208215	3761.592534	4028.2377	3207.07861	Polygalacturonase 2
EDWA@DN66791_c0_g1_i1	48.64772085	-2.804005278	0.273231959	-10.26236203	1.04E-24	3.34E-23	75.69025466	108.0451955	98.27246747	87.47989892	56.31496633	10.95572394	11.59927656	9.391529118	16.3949992	12.33289673	Plant neutral invertase family protein
EDWA@DN4422_c1_g3_i3	809.7138319	-0.71061518	0.0692559	-10.26071692	1.06E-24	3.40E-23	1045.942605	986.1158033	895.5169164	1000.187755	1097.589798	599.459135	618.4944227	578.7649255	626.82332	648.2436378	Pyruvate kinase family protein isoform 1
EDWA@DN1563_c0_g1_i1	840.8027252	-0.715388288	0.069732937	-10.25897262	1.08E-24	3.46E-23	966.0079575	1065.390365	1085.498359	997.5753254	1111.317711	664.1361566	610.9194688	578.4727595	693.5179335	635.1912154	Phosphoglucomutase/phosphomannomutase family protein isoform 1
EDWA@DN17893_c0_g1_i1	84.52496932	1.957151695	0.190788891	10.25820573	1.09E-24	3.48E-23	43.73116569	33.33080215	28.09279664	25.61131403	42.24865099	129.3657048	146.9427059	107.9755868	159.4530267	128.4979396	Alcohol oxidase
EDWA@DN54652_c0_g1_i1	150.3695208	4.496498697	0.438402283	10.25655858	1.11E-24	3.54E-23	23.34307127	9.067016497	11.82208512	10.64038614	9.026664148	281.040603	198.8946731	555.3544335	160.4274755	244.0787994	Caffeoyl-CoA 3-O-methyltransferase
EDWA@DN8326_c0_g1_i6	1476.408476	-0.775354234	0.075598967	-10.25614857	1.11E-24	3.55E-23	1668.564479	1971.343762	1907.917941	1869.323027	1901.697174	949.0069479	1133.329416	1002.006092	1124.510996	1236.384924	Strictosidine synthase-like 3
EDWA@DN43848_c0_g1_i1	39.7235658	-2.9640897	0.289061356	-10.25418875	1.13E-24	3.62E-23	65.96138301	77.67478811	74.35911456	55.41184864	78.34823171	13.99063558	10.62738958	6.58049538	6.067440816	8.214330609	Peroxidase superfamily protein
EDWA@DN15332_c0_g1_i1	471.1711848	-0.867005277	0.084561792	-10.25291982	1.15E-24	3.67E-23	575.6322072	622.8871276	617.4742398	566.3553428	659.2844983	336.7430943	348.6238794	296.3693105	309.7614735	378.5806746	Rubber elongation factor protein (REF)
EDWA@DN43947_c0_g1_i1	69.57955715	-2.170967876	0.211749032	-10.25255161	1.15E-24	3.68E-23	108.3922987	100.8194083	137.7789887	134.1804292	88.33507286	31.03835752	28.97559212	18.8117757	26.93859472	20.52505366
EDWA@DN2076_c0_g1_i4	355.4035533	-0.939149676	0.09160596	-10.25205865	1.16E-24	3.70E-23	423.7709916	482.3793687	458.3874964	453.0900919	518.5409334	243.5118085	269.6024416	225.5297782	260.435818	218.7868046	Core-2/I-branching beta-1
EDWA@DN10062_c0_g1_i3	136.4309802	-1.411186761	0.137678254	-10.24988855	1.18E-24	3.78E-23	232.3563097	196.8862693	207.3031918	185.6080697	169.9319793	62.76638811	78.29144911	83.59235242	77.6934852	69.88030702	Intracellular protein transport protein USO1
EDWA@DN6681_c0_g1_i2	223.8794393	-1.383533168	0.134988415	-10.24927335	1.19E-24	3.80E-23	332.6790714	317.0990412	325.1235587	321.1521745	322.8430196	160.297521	138.2316176	100.479423	134.550639	86.3383274	Leucine-rich repeat protein kinase family protein
EDWA@DN21171_c0_g1_i3	123.0876044	-1.408084121	0.137422894	-10.24635766	1.23E-24	3.91E-23	184.6146338	172.2697208	176.2488926	164.9220675	195.5730208	59.22342173	63.72287255	63.06695119	67.14171936	84.09274386	VHS domain-containing protein
EDWA@DN22190_c0_g2_i1	37.74526632	-5.426517862	0.529719861	-10.24412762	1.26E-24	4.00E-23	84.19822082	76.73324866	80.97357664	78.93451126	48.26330902	0.996375855	1.933098203	0.939262955	3.453431993	1.02762778	Serine carboxypeptidase II-3 chain B isoform 1
EDWA@DN12398_c0_g2_i1	39.4413553	2.971545783	0.290127604	10.24220288	1.28E-24	4.08E-23	4.234972611	13.08240648	6.434201264	9.563917965	11.01902536	64.46976984	74.30505539	72.55678171	63.95543277	74.79198961	Cyclin D6;1
EDWA@DN8889_c0_g1_i1	656.2080211	-0.811530552	0.079246784	-10.24054866	1.30E-24	4.15E-23	759.8002463	808.4480086	836.1254306	867.610608	908.0129677	544.1664665	436.2766797	489.7722896	472.1646508	439.702863	Oxidoreductase
EDWA@DN12721_c1_g1_i1	265.0207314	1.104943976	0.107907386	10.23974367	1.32E-24	4.18E-23	142.9169587	172.7086771	175.0280739	156.8635957	193.1295825	324.4442071	416.6533378	369.0063811	344.8126369	354.6438632	Exocyst subunit exo70 family protein E1
EDWA@DN257_c0_g1_i3	681.8249826	-0.821773258	0.080257473	-10.23921168	1.32E-24	4.20E-23	890.8183822	858.1195068	941.8841663	833.7224651	829.0596093	456.9020629	510.4017601	463.7909586	452.8290897	580.7218247	Sequence-specific DNA binding transcription factors
EDWA@DN117_c3_g1_i1	1779.111823	-0.963483743	0.094103229	-10.23858321	1.33E-24	4.22E-23	2695.427524	2341.597466	2125.844555	2329.764144	2268.297919	1315.916369	1194.937891	981.9194186	1439.222482	1098.190465	Bifunctional inhibitor/lipid-transfer protein/seed storage 2S albumin superfamily protein
EDWA@DN8797_c0_g1_i1	223.2587738	3.75954436	0.367213207	10.23804233	1.34E-24	4.25E-23	51.30934287	25.01949683	27.62913447	33.81652412	15.90914603	454.1075688	288.7541433	700.861401	289.3905664	345.7904138
EDWA@DN13112_c0_g2_i2	342.1860825	1.146124803	0.112017567	10.23165236	1.43E-24	4.53E-23	225.2235516	193.3285844	228.3960608	230.4476301	188.0651482	396.6785371	437.0374731	448.5852996	501.4243842	572.6741558
EDWA@DN2730_c0_g1_i5	4189.699093	-0.633613061	0.061928525	-10.23136045	1.43E-24	4.54E-23	5373.735741	4948.51828	5146.988128	4954.553144	5050.88976	3155.911726	3127.200593	3108.165752	3207.598212	3823.429593	Potassium channel beta subunit 1
EDWA@DN9601_c0_g1_i8	129.3622965	1.502367004	0.147053606	10.21645811	1.67E-24	5.29E-23	78.70216978	74.63644157	60.32905856	52.20535755	71.30363342	172.9785876	176.7868257	179.5818571	201.2388454	225.8601886
EDWA@DN615_c0_g1_i1	1264.794041	-0.646135117	0.063246321	-10.21616915	1.68E-24	5.31E-23	1657.216757	1460.192432	1500.081502	1486.904504	1611.243659	948.6831097	978.1827324	962.6686662	943.1211304	1099.645916	Triosephosphate isomerase isoform 1
EDWA@DN24571_c0_g3_i6	41.41942221	-3.037935841	0.297415374	-10.21445463	1.71E-24	5.40E-23	74.42639169	54.4566761	102.3135055	62.84926836	75.30831485	7.002498261	8.693814011	8.463148385	10.41559109	10.26501384	WIP domain protein 3
EDWA@DN3288_c0_g1_i2	969.4171519	0.753208664	0.073756525	10.21209533	1.75E-24	5.53E-23	706.4699468	668.8077398	719.9958943	711.9905051	801.9572209	1077.774348	1225.000981	1212.774765	1206.997224	1362.402893	Kinesin
EDWA@DN2976_c0_g1_i1	967.1041552	0.734110332	0.07190413	10.20957123	1.80E-24	5.67E-23	724.1970579	755.4810182	651.5057064	811.0038313	689.0372204	1094.717031	1198.729588	1204.658983	1251.619024	1290.092092	ARM repeat superfamily protein
EDWA@DN35677_c0_g1_i1	225.4372956	-1.346037601	0.131844533	-10.20927887	1.80E-24	5.68E-23	396.4526289	324.9313565	313.9184888	292.3471642	290.3347942	120.8368257	93.33504062	139.8645016	136.7050627	145.6470933	family 706
EDWA@DN4697_c0_g1_i1	215.8014494	-1.325505156	0.129897775	-10.20421759	1.90E-24	5.98E-23	334.8569285	351.4578211	268.9933227	268.8919382	318.8444816	98.54601816	146.9363373	134.2768398	129.3370769	105.8737302	Calmodulin-binding protein isoform 2
EDWA@DN23972_c0_g1_i2	136.0614086	1.737813017	0.170347449	10.20157937	1.95E-24	6.14E-23	56.48630643	64.61685341	49.66279586	73.60029047	69.37773583	138.5007311	219.405599	220.7288754	228.7997565	239.4351415	Zinc finger family protein
EDWA@DN5804_c0_g1_i5	33.91280937	-3.282328164	0.321905181	-10.19656831	2.05E-24	6.46E-23	68.05993956	63.53872114	63.5544646	49.00636168	63.26582826	4.000166695	6.762171625	7.522113135	5.205603296	8.212723686	Basic helix-loop-helix DNA-binding superfamily protein
EDWA@DN1124_c1_g1_i1	235.8148208	1.482184375	0.14538242	10.19507296	2.09E-24	6.56E-23	137.3673603	139.7385033	141.2596247	107.1906424	96.05353041	279.9713819	342.4174771	335.8050554	323.8402768	454.5043557	RING finger protein B
EDWA@DN10468_c0_g1_i2	41.53730556	5.003520668	0.490791657	10.19479568	2.09E-24	6.57E-23	5.311877982	0	6.456559193	1.064759228	0	67.11396781	70.5025552	126.055886	72.17052545	66.69692469
EDWA@DN15832_c0_g5_i1	115.6305841	-1.618525116	0.158763362	-10.19457569	2.10E-24	6.58E-23	203.6497079	172.6837212	187.9361062	169.6406966	137.7829077	64.72142731	48.33218016	53.52763532	49.1678353	68.86362281	Major facilitator superfamily protein isoform 2
EDWA@DN357_c0_g2_i4	2684.153093	0.561838625	0.055111958	10.19449583	2.10E-24	6.59E-23	2203.770416	2214.209888	2123.793422	2231.402419	2066.641345	3072.237712	3341.250085	2922.260105	3227.723628	3438.241915
EDWA@DN5737_c0_g1_i3	464.9967227	-0.885207474	0.08684117	-10.19340791	2.12E-24	6.66E-23	574.9978384	646.4665841	581.4011568	607.2564958	606.6254631	337.2558634	378.0056053	333.289975	310.1765233	274.4917216	Uncharacterized protein isoform 1
EDWA@DN40068_c0_g1_i1	32.53572163	4.418014644	0.433457406	10.19250009	2.14E-24	6.71E-23	2.120417878	4.028224856	2.14773109	2.127137794	4.009982036	59.29733724	58.88470659	61.20655735	68.99964126	62.53548025	Palmate-like pentafoliata 1 transcription factor
EDWA@DN1128_c0_g1_i4	2846.808359	0.537060059	0.052693856	10.19208124	2.15E-24	6.74E-23	2117.005192	2281.414751	2300.984768	2403.832129	2511.205567	3276.979487	3480.247079	3445.795311	3357.594858	3293.024445	O-Glycosyl hydrolases family 17 protein isoform 4
EDWA@DN20_c0_g1_i2	7745.099895	0.679959107	0.066726994	10.19016548	2.19E-24	6.87E-23	5823.956645	5724.266205	6012.60987	6065.844056	6137.586578	8541.114631	9808.454881	9038.518137	9125.129274	11173.51867	Histone H2A 12
EDWA@DN69_c0_g1_i10	11158.09867	-0.403505459	0.039599481	-10.18966543	2.21E-24	6.90E-23	13061.66313	12715.6266	13042.36629	11942.64821	12779.34795	9628.449498	9968.817379	9388.166141	9520.569594	9533.331912	Tubulin beta 8
EDWA@DN11764_c0_g1_i3	1839.71536	0.638558536	0.062681679	10.18732339	2.26E-24	7.06E-23	1303.920916	1495.722979	1470.220819	1423.462528	1500.859767	2058.747288	2294.721846	2219.239283	2162.766817	2467.491354	Chaperone DnaJ-domain superfamily protein
EDWA@DN48289_c1_g1_i1	3339.640502	-1.820624278	0.178763545	-10.18453889	2.32E-24	7.26E-23	4667.979952	5431.890365	5201.311374	5266.350241	5460.182887	2194.399876	1331.930647	1258.500661	1491.782471	1092.076549	Exostosin family protein
EDWA@DN11414_c1_g1_i3	339.7243983	-1.144757456	0.112416195	-10.18320761	2.36E-24	7.36E-23	457.1693963	495.7059516	484.6978044	433.0418859	468.5220726	273.0651278	194.2702746	226.3763976	196.9015432	167.4935288	Pumilio 7 isoform 1
EDWA@DN37745_c0_g1_i1	105.4794062	-2.226043448	0.21861217	-10.18261448	2.37E-24	7.40E-23	139.3627918	186.6165007	246.7729347	172.6241975	124.5499304	30.9819235	34.78010541	44.18442406	50.27884381	24.64240977	Dihydroflavonol 4-reductase-like1
EDWA@DN20407_c0_g1_i1	900.1425942	0.80956917	0.079534555	10.17883568	2.46E-24	7.68E-23	562.9404384	703.4857366	643.8715063	664.3105806	695.6747134	1156.479498	1146.951473	1203.770013	1235.385841	988.5561408	DNA polymerase epsilon catalytic subunit isoform 3
EDWA@DN5141_c1_g2_i4	971.6254305	-0.796968167	0.07829669	-10.17882329	2.47E-24	7.68E-23	1378.583454	1203.260623	1105.097524	1266.929681	1212.335469	656.0571669	674.5842834	687.6752161	707.7259577	824.0049293	Sulfite exporter TauE/SafE family protein
EDWA@DN2554_c0_g2_i2	4545.690177	0.469170954	0.046101546	10.17690282	2.51E-24	7.83E-23	3946.920324	3733.330538	3715.475071	4028.2491	3642.344197	5381.060165	5242.578684	5035.308699	5506.884881	5224.750107	MATE efflux family protein
EDWA@DN3964_c0_g1_i9	510.9868596	-0.89734656	0.088187021	-10.1754946	2.55E-24	7.94E-23	707.7370398	704.2646577	653.158322	580.7855807	679.3069501	331.926969	417.7084419	345.3872464	365.6599513	323.9334371	ATP binding protein
EDWA@DN29543_c1_g1_i2	81.95292035	-1.642720589	0.161538309	-10.16923229	2.72E-24	8.46E-23	118.1118095	124.1659743	125.3701559	130.8447958	122.1035403	46.0702748	41.33778625	40.79072359	35.9173898	34.81675338
EDWA@DN2556_c1_g4_i1	1005.682864	0.92405137	0.090885412	10.16721334	2.78E-24	8.63E-23	680.4494512	589.7883779	758.5956888	790.3447744	652.2115932	1219.326606	1256.476433	1275.895889	1266.985925	1566.753902
EDWA@DN67652_c0_g1_i1	166.8296639	-1.25710119	0.123678577	-10.16425982	2.86E-24	8.89E-23	247.3351834	245.3781659	207.3520801	221.9048912	253.4227357	116.5218402	106.3276718	89.21791596	86.28233661	94.55381804	hydroxyproline-rich glycoprotein family protein
EDWA@DN6539_c0_g2_i2	95.66149422	1.702086473	0.167519426	10.16053191	2.97E-24	9.23E-23	55.04679804	46.28836056	53.61054633	37.19002404	33.0544274	125.9478153	146.6751519	147.9509542	148.9826818	161.8681826	Kinase superfamily protein isoform 1
EDWA@DN5577_c0_g1_i1	222.6445955	1.246113068	0.122775037	10.14956379	3.33E-24	1.03E-22	114.4969729	151.0500405	139.5955416	114.8624681	140.3456721	283.4465608	335.9292354	346.5330578	339.7981173	260.3882886	Calcium-dependent lipid-binding (CaLB domain) plant phosphoribosyltransferase family protein isoform 1
EDWA@DN23087_c0_g1_i2	78.27116613	2.337211427	0.230309521	10.14813202	3.38E-24	1.05E-22	37.31524013	18.17657505	17.28016695	17.07005311	39.22122288	143.4004318	138.2275425	99.54617467	133.7238641	138.7503901	Plant invertase/pectin methylesterase inhibitor superfamily
EDWA@DN21617_c0_g1_i1	90.24881699	4.452968674	0.438967372	10.14419057	3.52E-24	1.09E-22	13.60392759	4.003619198	12.75299099	4.224487044	4.972679281	190.2761813	122.1770871	281.299241	108.4618488	160.7161077
EDWA@DN20681_c0_g1_i2	349.9584401	0.997331241	0.098357356	10.13987449	3.68E-24	1.14E-22	225.8651349	191.7980403	275.2046322	250.6178975	225.1810148	484.5381839	473.5659007	497.898903	437.2196284	437.6950655	Integrin-linked protein kinase family isoform 5
EDWA@DN49475_c0_g1_i1	727.7561879	-0.945286622	0.093244822	-10.1376849	3.76E-24	1.16E-22	1113.193248	926.8525446	882.2701868	932.0291424	935.311259	500.5296429	431.8095292	438.4215257	535.5190809	581.6257194	Cox19-like CHCH family protein
EDWA@DN18772_c1_g1_i11	148.3495357	1.384958791	0.136620875	10.13724142	3.78E-24	1.17E-22	83.22803221	73.74567734	87.55453142	99.26528692	67.41140058	237.682179	178.8614952	222.4821792	215.2939055	217.9706696	S-locus lectin protein kinase family protein
EDWA@DN6050_c1_g1_i1	973.8762346	-0.729376472	0.071949927	-10.13727876	3.77E-24	1.17E-22	1328.191144	1175.318497	1153.245251	1258.793686	1160.431394	778.9681738	672.7433186	690.3072707	814.7341029	706.0295084	Polyamine oxidase 5
EDWA@DN2206_c0_g2_i3	356.6083579	0.925623475	0.091349736	10.13274388	3.95E-24	1.22E-22	248.8738809	236.0147905	261.7902573	259.9642206	222.9518617	494.9227406	467.5695831	455.0618134	407.6645474	511.2698838	Growth-regulating factor 5
EDWA@DN103_c1_g1_i4	1085.399993	0.732384614	0.072294798	10.13052986	4.04E-24	1.25E-22	801.6868532	841.2851081	818.306489	811.7044744	805.2672737	1469.631829	1382.92279	1486.906285	1261.390475	1174.898351	C2H2-like zinc finger protein
EDWA@DN4159_c0_g2_i2	136.6019584	-1.621485437	0.160119795	-10.12670192	4.21E-24	1.30E-22	264.9192006	208.6136197	195.9315307	159.9181243	201.4973868	56.00832431	82.87992821	61.43059827	62.27524864	72.54562213
EDWA@DN27204_c0_g2_i1	47.55616815	-2.426285597	0.239669349	-10.12347055	4.35E-24	1.34E-22	92.73222504	71.6878804	89.61828651	71.47101307	75.41492383	16.93609512	9.665683843	15.02761479	15.5376365	17.47032235	Cytochrome P450
EDWA@DN3566_c0_g1_i2	209.5927576	-1.520822388	0.150251352	-10.12185493	4.42E-24	1.36E-22	377.0882052	265.7339452	391.6000543	257.2305789	262.5217528	130.8553792	99.40595995	96.0917073	106.7752579	108.6247353	Cyclin p4
EDWA@DN26102_c1_g7_i1	119.8539043	-1.674500602	0.1655398	-10.1153958	4.72E-24	1.45E-22	151.368435	196.5734055	161.8306203	181.0734809	221.4437082	68.2493292	44.3217556	45.36847021	64.96189265	63.34794543	Cyclic nucleotide-regulated ion channel family protein isoform 1
EDWA@DN2081_c0_g1_i4	4038.829829	-0.621669246	0.061472216	-10.11301183	4.84E-24	1.49E-22	5445.71716	4608.513962	4881.988887	4748.121479	4795.315145	2946.618	3148.492954	3009.446534	3373.89903	3430.18514	FASCICLIN-like arabinogalactan protein 8
EDWA@DN59626_c0_g1_i1	9666.277863	-0.74715615	0.07388346	-10.11263076	4.86E-24	1.49E-22	13508.47867	12146.46578	11982.18735	11449.53323	11486.51401	7108.132379	7191.528435	6165.170318	7247.974674	8376.793788	Pollen Ole e 1 allergen and extensin family protein
EDWA@DN1831_c0_g1_i4	2688.523881	-0.489027512	0.048363478	-10.11150413	4.91E-24	1.51E-22	3174.698401	3168.057576	3191.036035	3056.773365	3106.418177	2303.13067	2293.779511	2122.325664	2102.917271	2366.102143	Tubulin beta 8
EDWA@DN28478_c0_g2_i2	39.64370867	-2.988559714	0.29560645	-10.10992727	4.99E-24	1.53E-22	75.29568596	74.09994654	61.63112659	72.84270063	68.5108481	4.092768932	6.732619744	5.689436095	15.25944622	12.28250793
EDWA@DN2268_c0_g1_i1	89.43293825	-1.594987263	0.157871929	-10.10304537	5.36E-24	1.64E-22	128.7010493	130.1156032	135.7537466	129.9876972	147.63671	37.98925314	38.64284068	44.18826621	52.03347171	49.28074445	MATE efflux family protein
EDWA@DN2268_c0_g1_i5	89.43293825	-1.594987263	0.157871929	-10.10304537	5.36E-24	1.64E-22	128.7010493	130.1156032	135.7537466	129.9876972	147.63671	37.98925314	38.64284068	44.18826621	52.03347171	49.28074445	MATE efflux family protein
EDWA@DN65623_c0_g1_i1	856.4005814	0.669011456	0.066233421	10.10081387	5.48E-24	1.68E-22	610.3050157	656.6218095	658.2429117	709.77814	671.0744992	1016.457961	1051.884807	982.8906089	1054.207725	1152.542336	Leucine-rich repeat family protein
EDWA@DN813_c0_g1_i7	3256.345002	-0.494507853	0.048967753	-10.09864296	5.60E-24	1.71E-22	3855.642488	3779.396692	3760.034161	3932.923922	3716.307516	2536.720022	2866.12859	2634.881101	2619.665043	2861.750488	Galactose-1-phosphate guanylyltransferases
EDWA@DN390_c0_g3_i1	493.1339843	-0.980837184	0.097146838	-10.09643964	5.73E-24	1.75E-22	691.6880813	597.2546097	630.5830482	644.777897	708.2390428	276.7104469	342.9939836	297.9699167	339.6057863	401.5170309	Xylem cysteine peptidase 1
EDWA@DN18847_c0_g5_i1	56.8646436	-3.106497671	0.307977039	-10.08678335	6.32E-24	1.93E-22	125.5747162	85.07690796	72.26694896	132.0152201	94.48090633	5.114951111	18.27846184	4.735677457	11.65292591	19.44972004	Ccd1
EDWA@DN13297_c1_g1_i1	40.94232149	-3.475025955	0.344564914	-10.0852577	6.42E-24	1.96E-22	62.09862809	88.27353945	68.20881819	74.14559616	82.85885936	4.068068774	11.56544594	13.22728609	0.887723347	4.089249539
EDWA@DN7034_c0_g1_i3	171.9606167	-1.408944716	0.13972794	-10.08348591	6.54E-24	2.00E-22	258.2970623	247.458283	294.3089066	213.2713002	235.2511262	120.7821417	75.01393158	82.45444535	92.436042	100.3329286
EDWA@DN11355_c0_g1_i2	154.8370771	-1.347896903	0.133690932	-10.08218646	6.62E-24	2.02E-22	237.664816	212.5667315	227.8339343	219.1867478	214.6288536	70.26507663	89.79132042	69.65603565	101.1485642	105.6286905	tRNA-methyltransferase non-catalytic subunit trm6MTase subunit [Source:UniProtKB/TrEMBL;Acc:Q9FJZ5]
EDWA@DN1687_c0_g2_i4	40.1229495	-3.027205982	0.300276796	-10.081385	6.68E-24	2.04E-22	81.80997711	71.57514584	86.09506396	68.14789407	50.18498112	8.01246228	7.726471638	6.584737287	13.90973138	7.183030279	Gb:AAC34331.1
EDWA@DN5485_c0_g2_i1	311.6611817	0.917565736	0.091019631	10.0809652	6.71E-24	2.04E-22	221.6300729	226.1330374	239.6193225	207.9734823	183.9773394	414.6666312	430.0877089	400.174951	406.0058491	386.3434227	RHO guanyl-nucleotide exchange factor 7
EDWA@DN1096_c0_g1_i1	8099.044181	-0.666270911	0.066123278	-10.07619304	7.04E-24	2.14E-22	10088.39253	9544.079272	9965.003753	9973.055866	10112.71716	5723.704261	6865.632368	5425.945196	6474.794407	6817.116995	Cupredoxin superfamily protein
EDWA@DN27204_c0_g1_i1	39.23395037	4.000972166	0.397253208	10.07159184	7.38E-24	2.24E-22	8.526621524	3.028982116	6.47805695	4.266791804	1.005500268	70.73967762	65.72575053	114.5886625	60.43163251	57.54782787	Cytochrome P450
EDWA@DN3801_c0_g2_i1	132.4861333	-1.804103788	0.179226844	-10.06603555	7.81E-24	2.37E-22	258.4409089	200.7115118	170.2141295	206.6905993	193.8253697	60.99244995	87.91038873	42.30986162	55.51416426	48.25194939	Plasma membrane ATPase 4 isoform 2
EDWA@DN2_c1_g2_i1	22803.40507	0.608707568	0.060476711	10.06515666	7.88E-24	2.39E-22	18131.67137	17599.323	17769.71618	18110.28403	18702.62942	25773.98823	28310.8393	24755.81116	27483.26664	31396.52132	Histone superfamily protein
EDWA@DN2455_c0_g1_i3	1378.270218	-0.602255809	0.059849054	-10.06291279	8.06E-24	2.45E-22	1618.193156	1748.310333	1621.932528	1540.952466	1778.232245	1083.898571	1044.720464	1086.032228	1076.854549	1183.57564	Fatty acid/sphingolipid desaturase
EDWA@DN7485_c0_g1_i3	645.7555512	0.628927307	0.062543882	10.05577665	8.66E-24	2.63E-22	505.1591991	491.6842506	504.1646612	519.4570761	515.7966829	816.1122445	782.8934076	800.2749845	783.1686346	738.8443714	Mitotic-like cyclin 3B from
EDWA@DN14604_c0_g1_i3	363.3662669	-1.238829682	0.123203816	-10.05512427	8.72E-24	2.65E-22	489.487085	539.7404373	499.0609093	460.3953449	563.5674813	288.7127861	200.9639551	180.4765882	235.6610523	175.5970293	Uncharacterized protein isoform 2
EDWA@DN59618_c0_g1_i1	1393.105821	0.691911676	0.068822008	10.05363975	8.85E-24	2.68E-22	929.774666	1083.174596	1021.914402	1098.583184	1192.562887	1609.938103	1826.508692	1720.364156	1768.92343	1679.314097	ATP binding microtubule motor family protein isoform 1
EDWA@DN13669_c0_g2_i3	45.17283381	3.254134506	0.324037752	10.0424549	9.92E-24	3.00E-22	12.75589009	9.075093319	12.92078087	4.260419622	4.015920854	54.03975244	74.37622162	105.3307158	76.41969698	98.53384651	GDSL-like Lipase/Acylhydrolase superfamily protein
EDWA@DN1836_c0_g1_i1	4529.600455	-0.748382095	0.074552278	-10.0383532	1.03E-23	3.13E-22	6316.89259	5553.490355	5644.297661	5693.510021	5184.875549	3244.415012	3366.734898	3026.492569	3263.988912	4001.306985
EDWA@DN15200_c0_g1_i3	73.70598408	-2.028264757	0.202083	-10.03679061	1.05E-23	3.18E-22	133.1246501	95.8812143	117.5907386	115.153094	129.6522222	43.89519545	28.99114554	22.55047717	22.48465212	27.73645137	Uncharacterized protein
EDWA@DN37_c0_g1_i3	1692.362043	0.878802201	0.08759026	10.03310411	1.09E-23	3.30E-22	1222.278762	1146.0201	1013.188789	1266.150775	1313.034713	2124.549028	2177.902008	1865.356255	2213.373821	2581.766183	Histone superfamily protein
EDWA@DN6562_c0_g2_i1	275.687298	-1.056574705	0.105318269	-10.03220724	1.10E-23	3.32E-22	343.5021094	382.8277485	365.2635277	358.5890254	410.4509579	163.1586543	192.3860646	156.787795	168.0156125	215.8914844	Phenylalanine ammonia-lyase 2
EDWA@DN5293_c0_g1_i9	1344.799942	-0.547605004	0.054590537	-10.0311343	1.11E-23	3.36E-22	1555.082493	1590.712259	1680.999056	1573.864761	1585.081163	1131.07448	1108.460596	1009.075707	1147.278282	1066.370619	Kinase superfamily protein isoform 4
EDWA@DN9633_c0_g2_i1	35.58148532	-5.489107061	0.547259191	-10.03017794	1.12E-23	3.39E-22	78.3783329	69.08483618	59.46100037	69.64333814	71.49559946	1.023675101	2.883303517	0	1.796036836	2.048730725
EDWA@DN12797_c0_g1_i1	460.7093015	-0.897405971	0.089485922	-10.02845976	1.14E-23	3.45E-22	541.7278161	560.3637529	589.3947229	590.5353856	715.946084	326.7452202	328.0519743	318.6068891	338.6928363	297.0283336	germin-like protein 10
EDWA@DN2355_c0_g1_i2	1985.836942	-0.595045749	0.059348367	-10.02632046	1.17E-23	3.52E-22	2260.212821	2555.560095	2277.779656	2390.617894	2463.844693	1594.613654	1636.088541	1708.970711	1515.445527	1455.235827	T-complex protein 11
EDWA@DN722_c0_g1_i1	812.2544371	-0.73025371	0.07284417	-10.0248752	1.19E-23	3.57E-22	1076.059514	1034.189277	1007.235523	956.1236932	992.4443952	635.2419376	562.7780007	589.4828646	567.7860572	701.2031078
EDWA@DN25859_c0_g1_i3	41.28926937	-2.930890272	0.292523212	-10.01934257	1.25E-23	3.77E-22	73.61106051	69.69847349	68.08494826	78.97704292	74.44652039	18.90105771	10.63452696	3.755311115	8.615292596	6.168459726	Respiratory burst oxidase protein E
EDWA@DN72474_c0_g1_i1	1161.442536	-0.569424369	0.056837192	-10.01851698	1.26E-23	3.80E-22	1364.222747	1378.69487	1293.372163	1455.590489	1447.533494	896.5781251	942.5640925	971.7721508	963.5765769	900.5206524	Leucine-rich repeat receptor protein kinase
EDWA@DN19961_c0_g1_i1	232.7101238	-1.129210538	0.112723389	-10.01753535	1.28E-23	3.84E-22	386.2390861	291.9430894	314.5274447	282.8427336	321.9534145	155.1559755	144.0538155	151.1422736	150.726633	128.5167726	Subtilase family protein
EDWA@DN14545_c0_g1_i1	372.1674899	-1.042569669	0.104103575	-10.01473452	1.31E-23	3.94E-22	448.6212135	515.9555293	584.3678651	494.1137053	462.5612861	198.5740296	268.319063	244.5200793	233.3336983	271.3084293
EDWA@DN3947_c0_g1_i1	189.9164929	1.443421149	0.144161375	10.01253736	1.34E-23	4.03E-22	85.18597143	114.0391381	71.18991055	107.6796886	131.6502315	320.3212241	253.1793178	257.47131	275.9680548	282.4800823	TCP family transcription factor
EDWA@DN71566_c0_g1_i1	3510.758337	-1.711555595	0.170941235	-10.01253791	1.34E-23	4.03E-22	4838.768044	5112.78423	5648.367969	5447.292989	5848.478803	2279.346679	1605.268632	1571.71418	1647.997019	1107.564824	Exostosin family protein
EDWA@DN13_c6_g1_i3	37064.01433	0.520046099	0.051941256	10.0121973	1.35E-23	4.04E-22	31461.22625	29879.70054	31566.21683	30068.8211	29299.34796	41563.11212	43655.16042	44503.77592	40520.39275	48122.38942	Chalcone and stilbene synthase family protein
EDWA@DN16562_c0_g1_i1	43.1682122	-5.988775314	0.598537071	-10.00568821	1.44E-23	4.31E-22	98.11452793	98.97551764	108.0334871	72.55962334	47.27444903	0.995354328	2.900084984	0.938982382	0.862177894	1.027917304	Xylem serine peptidase 1 isoform 1
EDWA@DN13420_c0_g1_i4	81.13640301	2.042369561	0.204170457	10.00325705	1.47E-23	4.42E-22	24.27844232	26.1257186	28.85850067	36.0628511	42.99876433	96.18683247	137.8880067	126.4528426	128.804811	163.7072603
EDWA@DN8197_c0_g1_i2	109.2650148	1.548190024	0.154808574	10.00067362	1.51E-23	4.53E-22	47.84553752	65.54970271	52.77222915	62.84926836	49.20143237	195.0695944	161.3185489	141.9928229	157.9697982	158.0812131	AP2/B3-like transcriptional factor family protein
EDWA@DN5675_c0_g1_i1	361.1809673	0.908244705	0.090837532	9.998562113	1.55E-23	4.62E-22	244.1394533	238.3108842	281.872274	238.9759058	252.4185949	499.9397151	476.542512	518.4004233	435.715697	425.494213	Protein of unknown function (DUF3527)
EDWA@DN13140_c0_g1_i3	121.8461158	-1.55353458	0.155404013	-9.996746867	1.57E-23	4.71E-22	206.3548562	155.3346545	207.9482329	188.5926681	150.652906	55.9806958	65.6934323	74.27256335	52.02916809	61.60198056	Fatty acid desaturase 8 isoform 2
EDWA@DN6326_c0_g1_i8	215.6226698	1.298875255	0.129934095	9.996415926	1.58E-23	4.72E-22	121.772236	128.2729503	119.1000489	131.1471591	122.5621636	273.4021113	287.1579135	263.9297087	305.3308094	403.5515969
EDWA@DN10128_c1_g1_i1	294.372424	-1.013657126	0.101412505	-9.99538598	1.60E-23	4.76E-22	387.8526275	420.9708776	417.7147649	367.9530841	373.9867226	170.4519085	225.1919914	169.0880075	197.8198711	212.6943843	UDP-Glycosyltransferase superfamily protein
EDWA@DN65762_c0_g1_i1	49.3992376	2.503324527	0.250446781	9.99543501	1.60E-23	4.76E-22	9.586938955	11.10314824	15.10656898	18.128031	20.10345586	89.75521496	84.07852636	100.5276511	77.79631203	67.80652858	GRAS family transcription factor
EDWA@DN2018_c0_g1_i8	1612.067938	0.674856911	0.067547325	9.990875381	1.67E-23	4.98E-22	1185.020322	1313.038302	1142.092472	1210.141666	1356.994468	1936.471647	1920.894062	1826.186596	2034.056649	2195.783202	Vacuolar import/degradation
EDWA@DN1618_c0_g1_i2	165.3414392	-1.278955575	0.128019885	-9.990288422	1.68E-23	5.01E-22	232.8090211	198.7245326	266.6716984	247.9374536	224.7611292	105.6204045	82.89371755	85.02356383	103.6641056	105.3087659	Lysine decarboxylase family protein
EDWA@DN4660_c0_g1_i6	458.5198236	-1.0383528	0.103957016	-9.988289726	1.72E-23	5.10E-22	668.6731912	574.3417717	614.9482582	659.8197773	565.771527	236.7537283	344.7119418	289.867691	280.5509558	349.7593936	S-adenosyl-L-methionine-dependent methyltransferases superfamily protein isoform 2
EDWA@DN60783_c0_g1_i1	383.4899868	-0.843674673	0.084465897	-9.988346819	1.71E-23	5.10E-22	509.2204215	496.1279626	463.0391888	468.670875	525.1096832	285.1654569	307.1712315	273.6594764	255.2582146	251.4773572	Transducin family protein / WD-40 repeat family protein
EDWA@DN9760_c0_g1_i2	661.1309067	-0.658411639	0.065927116	-9.986962528	1.74E-23	5.17E-22	811.7455086	756.0468471	884.870676	806.192768	789.0889459	492.6048881	508.3446803	525.1705555	519.4340068	517.8101911	Glycosyl hydrolase superfamily protein
EDWA@DN55030_c0_g1_i1	535.8926824	-1.103756967	0.110570289	-9.982401001	1.82E-23	5.41E-22	810.9461406	693.5288372	722.3992278	726.0183158	703.7777722	288.4826463	394.1583526	277.1347422	316.5048125	425.9759769	RmlC-like cupins superfamily protein
EDWA@DN1229_c0_g1_i1	655.5979758	-0.79493603	0.079637438	-9.981938764	1.83E-23	5.43E-22	816.749038	776.0467375	863.8983778	804.4367808	896.5984904	537.1759223	492.4430442	410.5876382	459.5786156	498.4651136
EDWA@DN2524_c0_g1_i2	621.149704	-0.651736774	0.065305444	-9.979823018	1.87E-23	5.54E-22	786.5474359	767.827013	759.0050894	737.5776031	743.4810454	505.3102071	467.6532636	498.1371892	446.8421713	499.1160222	ARM repeat superfamily protein isoform 2
EDWA@DN1793_c0_g1_i4	55.70582987	3.201088735	0.320986666	9.972653313	2.01E-23	5.96E-22	13.80924026	5.039995259	15.06346914	19.16438489	2.007164923	137.2601021	97.54177124	104.4253674	87.84511874	74.90168474	Chlorophyll A-B binding family protein
EDWA@DN8944_c0_g1_i1	1736.526353	0.628560984	0.063029849	9.972433609	2.01E-23	5.96E-22	1192.59957	1448.07079	1403.916754	1326.126424	1449.344937	2105.183471	2045.125467	2257.009999	2108.755959	2029.130157	Binding isoform 3
EDWA@DN785_c0_g1_i1	512.6608532	-0.939484228	0.094212324	-9.971988686	2.02E-23	5.99E-22	684.6011756	620.732312	643.0091625	750.7195339	670.7380475	406.4396241	322.0231261	297.3554816	391.3764969	339.6135716	hydroxyproline-rich glycoprotein family protein
EDWA@DN2548_c0_g1_i1	500.1671167	0.865541741	0.086825377	9.968764542	2.09E-23	6.18E-22	409.6174049	319.9722737	377.36386	353.809238	312.4729435	657.1105665	703.4276613	607.87198	644.3485528	615.6766864	RING/U-box superfamily protein
EDWA@DN3734_c0_g1_i1	196.7191633	-1.270483778	0.127453482	-9.968215541	2.10E-23	6.21E-22	284.2951917	232.1098699	264.253207	311.3036037	298.4664526	132.7287902	119.8239884	87.39181353	117.6659567	119.1527594	2-oxoglutarate (2OG) and Fe(II)-dependent oxygenase superfamily protein isoform 1
EDWA@DN4708_c0_g1_i3	920.9468309	-0.785878805	0.078850489	-9.966695417	2.13E-23	6.30E-22	1273.66409	1163.129132	1193.042155	1147.766995	1051.75328	639.646099	772.2775687	590.7890878	705.3234822	672.0764183	Glucan endo-1
EDWA@DN22519_c0_g1_i1	142.7259681	-1.450584789	0.145557926	-9.965687369	2.15E-23	6.36E-22	209.9124646	190.801178	188.8920682	229.3060613	227.2089588	74.75771775	78.28591985	73.27093086	99.33850423	55.48587726	Myosin family protein with Dil domain isoform 3
EDWA@DN60534_c0_g1_i1	129.1159011	4.79801056	0.481501812	9.964678097	2.18E-23	6.42E-22	10.59754849	15.10220164	12.88074298	4.253131902	2.004509639	296.698214	182.4280169	419.1204511	174.8533287	173.2208658
EDWA@DN841_c0_g1_i3	2696.661148	0.583428265	0.058554632	9.963827791	2.19E-23	6.48E-22	1977.173182	2192.584798	2256.76358	2079.658699	2286.241492	3201.187459	3105.006081	3058.301248	3274.726126	3534.968818	Replication protein A 70 kDa DNA-binding subunit
EDWA@DN13416_c1_g1_i4	94.54906168	-1.962993819	0.197058935	-9.961455549	2.25E-23	6.63E-22	182.9329381	120.0246157	171.2948597	155.5523615	122.5230952	27.99562977	41.54027288	49.83114899	28.62325545	45.17243953	OBF binding protein 4
EDWA@DN2402_c0_g1_i2	67.44625492	2.321222159	0.233081938	9.958824674	2.31E-23	6.80E-22	34.51052273	22.02971384	18.06429572	16.89106101	20.85112768	150.4092582	97.14208488	122.3228761	88.86383388	103.3777751
EDWA@DN19215_c0_g1_i1	412.4671901	0.946144302	0.09501651	9.95768318	2.33E-23	6.88E-22	292.1522711	238.325951	276.5090982	310.4777942	291.6603993	628.2759168	540.3562771	500.5257523	498.5581677	547.8302739	Indole-3-acetic acid-amido synthetase GH3.5 isoform 2
EDWA@DN2626_c0_g2_i1	476.4909941	1.350811786	0.135692638	9.954937942	2.40E-23	7.06E-22	280.4833621	228.8356461	204.4698108	304.5310276	323.1860426	576.924521	674.1299202	631.2027018	638.1491985	902.9977106	phytochrome-associated protein 1
EDWA@DN6754_c0_g3_i1	102.0314565	4.624461217	0.464590307	9.953847822	2.43E-23	7.14E-22	10.59168015	6.03921407	13.94647878	5.314485631	4.007818562	225.4980427	132.2174697	348.5787636	105.0399289	169.0806833
EDWA@DN72691_c0_g1_i1	46.50475393	-3.052310627	0.306751843	-9.950423121	2.51E-23	7.38E-22	97.33852359	66.06868792	84.98878224	102.4462106	64.62382062	5.115093364	5.770502415	7.57689576	18.83350082	12.28552194	Calcium-binding EF-hand family protein
EDWA@DN6663_c0_g1_i1	67.56080462	-2.123005175	0.213458606	-9.945746479	2.63E-23	7.73E-22	100.1460794	111.0400657	147.8525127	97.04687569	93.48944862	19.9403923	22.22851319	33.81981897	23.3307586	26.7135811	Phytochrome kinase substrate 4
EDWA@DN2818_c0_g4_i4	52.27942875	-2.498313142	0.251260166	-9.943132576	2.70E-23	7.93E-22	95.42371924	99.70108926	95.57906499	90.40596282	63.1590678	23.11394269	14.48002908	9.416161944	19.21289812	12.30235161	Uncharacterized protein isoform 1
EDWA@DN2319_c0_g1_i2	399.153078	1.115467943	0.112204762	9.941360106	2.75E-23	8.07E-22	279.3360833	215.4733767	231.8835948	297.3152408	237.2063302	510.9270152	459.6624229	534.4767314	643.9414036	581.3085816	Beta carbonic anhydrase 5
EDWA@DN332_c1_g1_i2	963.8809357	0.877421194	0.088266959	9.940539563	2.77E-23	8.13E-22	828.532085	656.6114862	648.5632186	613.6927005	650.7855685	1205.773109	1360.208891	1312.521486	1281.052661	1081.068151	Duplicated homeodomain-like superfamily protein
EDWA@DN4100_c0_g1_i3	1113.703278	-0.577222182	0.05808697	-9.937205925	2.87E-23	8.40E-22	1427.54514	1260.229889	1349.984619	1350.652423	1281.211702	899.2707311	908.6240631	883.7158154	936.1094165	839.6889781	Dicarboxylate transport 2.1
EDWA@DN16101_c0_g2_i6	35.91312648	4.358762049	0.438690911	9.935838507	2.91E-23	8.51E-22	6.391921311	4.037702685	0	2.132827042	4.020915435	90.7377396	49.28859439	86.43090557	54.44560512	61.6450536	HXXXD-type acyl-transferase family protein
EDWA@DN19165_c0_g2_i4	76.75951409	2.01327001	0.202647547	9.934835356	2.94E-23	8.60E-22	28.72362885	16.13980547	30.17310992	40.49209571	37.16409214	127.9253615	116.8997987	119.3919544	143.9015185	106.7837757	ARM repeat superfamily protein isoform 1
EDWA@DN7794_c0_g1_i1	81.0871409	-2.55016577	0.256708247	-9.934101473	2.96E-23	8.65E-22	202.2342063	108.6884098	170.5186037	110.5208238	101.1787372	24.17334146	16.40529726	18.84527929	36.7905141	21.51619607	Plant invertase/pectin methylesterase inhibitor superfamily protein
EDWA@DN12911_c0_g1_i7	68.87782103	-2.126834999	0.214122233	-9.932807878	3.00E-23	8.76E-22	134.7697395	84.63191978	122.5351812	110.66754	107.3243953	35.12279711	19.31071987	24.47175116	19.17623102	30.76793533	beta-ketoacyl reductase 1
EDWA@DN4736_c1_g1_i1	2145.079203	-1.778535874	0.179180025	-9.925971808	3.21E-23	9.38E-22	3057.548071	3220.108602	3321.709845	3464.827703	3545.494157	1363.00208	947.1201369	833.2963152	1042.185018	655.500102	O-fucosyltransferase family protein
EDWA@DN7829_c0_g1_i1	458.8988156	-0.803589822	0.080971781	-9.924319443	3.26E-23	9.53E-22	625.337523	585.4643962	555.7569821	590.790209	559.9097098	290.1655199	342.1201052	332.5724845	331.8652999	375.0059259	Galactosyl transferase GMA12/MNN10 family protein isoform 1
EDWA@DN48_c0_g1_i6	7656.412366	0.724732889	0.073044152	9.921846848	3.35E-23	9.76E-22	6244.94115	5842.981404	5314.582247	5618.683316	5841.473405	9166.433111	9786.769525	8710.128737	8736.900144	11301.23062
EDWA@DN13636_c0_g1_i3	38.48593239	3.081531534	0.310591586	9.921490713	3.36E-23	9.79E-22	4.242091337	9.064808304	11.81609654	7.446204347	8.021448751	71.32223212	77.2312521	64.96359427	49.75221017	80.99938593	D6-type cyclin
EDWA@DN17376_c0_g1_i1	38.19290432	5.161036153	0.520463034	9.916239612	3.54E-23	1.03E-21	2.10686897	2.007318512	6.400120762	0	0	80.23088415	59.76058707	105.8071017	54.04709781	71.56906422
EDWA@DN29288_c1_g1_i1	196.8269175	-1.382670682	0.139532962	-9.909276372	3.79E-23	1.10E-21	334.6096892	239.5253061	264.9124622	294.3796107	289.5228529	110.781739	115.8040801	75.37860229	129.6227628	113.7320695	fatty acid hydroxylase 1
EDWA@DN12538_c0_g1_i2	462.134989	0.730862441	0.073765641	9.907897914	3.85E-23	1.12E-21	329.7996171	343.5180055	364.3703618	368.2974721	332.0767589	564.6177517	539.5200203	596.9634928	587.8356014	594.3508083	DNA mismatch repair protein
EDWA@DN22220_c0_g1_i2	198.0125754	1.56411269	0.157873663	9.907369374	3.87E-23	1.12E-21	99.83608679	122.9667058	80.68308406	99.00750825	97.33905752	232.5007453	305.1690168	288.8380488	250.5757647	403.2097356	Protein of unknown function
EDWA@DN17170_c0_g1_i3	118.8967022	-1.482884778	0.149701502	-9.905610585	3.94E-23	1.14E-21	165.1474859	185.2476229	185.9303159	151.9487951	187.6225131	45.04649092	72.10078998	73.04385386	58.36575842	64.51339598	ROTUNDIFOLIA like 4
EDWA@DN12732_c0_g1_i1	809.4789642	-0.775323168	0.078299118	-9.902067758	4.08E-23	1.18E-21	907.2859711	1054.842133	1085.628637	1033.412655	1029.483007	627.1625223	602.378609	635.4232813	620.4353893	498.7374375	HAESA-like 1 isoform 2
EDWA@DN5978_c0_g1_i1	69.19438663	-2.161488984	0.21832048	-9.90053237	4.14E-23	1.20E-21	142.2645893	96.74323134	105.3859488	133.0471069	88.28912458	28.07774493	32.83169496	18.82017909	26.99393246	19.49031392	AT5G18130.1
EDWA@DN16283_c0_g1_i1	83.04478826	-2.053898006	0.20748673	-9.898936686	4.21E-23	1.22E-21	106.3280435	139.1700323	164.7859398	153.3985729	105.4342487	25.00712034	41.53755571	23.50825586	31.24376521	40.03434829	Nodulin MtN21 /EamA-like transporter family protein
EDWA@DN3861_c0_g1_i4	774.9314178	-0.971232957	0.098114493	-9.898975487	4.21E-23	1.22E-21	953.3440539	973.5046452	1003.412396	968.696289	1232.548212	613.4873909	567.1301077	480.3530562	517.3512515	439.4867755	UDP-XYL synthase 6 isoform 1
EDWA@DN249_c0_g3_i1	1494.368217	-0.488592407	0.049374622	-9.895618132	4.35E-23	1.26E-21	1816.234825	1687.837758	1803.012491	1677.807986	1740.871665	1233.308348	1276.995218	1206.512159	1266.62412	1234.477598	Methylenetetrahydrofolate reductase isoform 2
EDWA@DN6405_c0_g1_i1	378.8121437	-0.953212485	0.096327975	-9.895489706	4.35E-23	1.26E-21	491.046038	534.9601291	495.2607628	511.8396127	464.3800268	317.1546109	219.3753121	252.7329128	250.6975909	250.674441	Kinase superfamily protein isoform 1
EDWA@DN215_c0_g1_i3	3360.666651	-0.567002535	0.057330057	-9.89014422	4.59E-23	1.33E-21	4341.820972	3799.6546	4304.305131	3917.270809	3701.58696	2751.135062	2776.056038	2789.358658	2662.355823	2563.122455	H(+)-transporting atpase plant/fungi plasma membrane type
EDWA@DN7685_c0_g1_i3	82.77018461	-1.576385382	0.159425598	-9.887906342	4.70E-23	1.36E-21	129.8656566	125.6168177	128.3001653	125.1762453	111.0079909	43.52131912	40.50023102	45.29237392	40.56101799	37.86002812	F-box family protein
EDWA@DN1089_c0_g1_i3	1524.754565	-2.121283794	0.214586687	-9.885439893	4.81E-23	1.39E-21	2230.39636	2655.416024	2402.052101	2559.065726	2551.083012	886.5824598	516.2389301	530.4765065	563.6285249	352.6060074	CCAAT-displacement protein alternatively spliced product isoform 1
EDWA@DN1204_c0_g1_i2	1346.616993	0.570014413	0.057680422	9.882285829	4.97E-23	1.44E-21	1022.247533	1078.378858	1061.448044	1057.166428	1199.640805	1575.896979	1578.429192	1694.314713	1565.641639	1633.005737	DEK domain-containing chromatin associated protein
EDWA@DN15934_c0_g1_i1	267.9041342	-1.108347255	0.112290236	-9.870379612	5.60E-23	1.62E-21	431.7327383	336.2446132	311.0002672	353.1102243	397.2104147	178.2941972	179.7866064	156.842299	151.8861535	182.9338285	GRAS family transcription factor
EDWA@DN13603_c0_g1_i7	218.6415723	-1.40025946	0.141888343	-9.868742055	5.69E-23	1.64E-21	327.3244213	284.8719885	310.0810746	319.9549076	343.6949276	164.0549133	109.0585575	97.03065637	139.1379867	91.2062894	RAB GTPase H1E isoform 1
EDWA@DN11661_c0_g1_i2	504.5493311	0.76451078	0.077471756	9.86825154	5.72E-23	1.65E-21	364.3426708	367.4325009	339.9350782	363.6487751	433.2557662	657.0913643	610.7932833	651.9869438	623.087799	633.9191293	ARM repeat superfamily protein
EDWA@DN13669_c0_g1_i1	36.52259785	3.70722507	0.375775064	9.865543036	5.87E-23	1.69E-21	7.374041393	2.007318512	8.53349435	6.357370606	1.997876704	46.71671735	54.94118489	84.07885757	80.62763772	72.59147943	GDSL-like Lipase/Acylhydrolase superfamily protein
EDWA@DN8049_c1_g3_i1	55.31386884	-2.228094288	0.22584738	-9.865486542	5.87E-23	1.69E-21	93.54541813	103.8606133	76.44981579	97.99096005	83.33148428	20.01393496	17.38675093	20.68972668	12.15703931	27.7129449	Ovate family protein 8
EDWA@DN14490_c0_g2_i2	58.57544794	2.159623548	0.219006058	9.861021982	6.14E-23	1.77E-21	15.93179519	29.23024565	22.59199874	18.09846898	21.07378409	106.2232057	74.36138553	103.4908918	98.30927689	96.44342693	Gibberellin 2-beta-dioxygenase 1
EDWA@DN9534_c0_g1_i1	244.1970832	-1.023851994	0.103842703	-9.859643101	6.23E-23	1.79E-21	340.9630377	324.0636494	359.2942301	332.6383327	280.5065703	154.0873279	169.8459841	143.2193444	173.4142367	163.9381183	Uncharacterized protein isoform 1
EDWA@DN9681_c0_g1_i3	262.6585256	1.165636053	0.118230284	9.859031191	6.27E-23	1.80E-21	173.9663404	172.2511129	168.6881573	154.2629534	140.3939144	411.7020526	403.5564208	369.0274511	286.1455161	346.5913367	Chalcone-flavanone isomerase family protein isoform 1
EDWA@DN54121_c0_g1_i1	74.01969802	-2.341298946	0.237485403	-9.858706736	6.29E-23	1.81E-21	167.1014174	108.9688796	158.4854377	98.05945012	85.39984981	29.95910319	28.02054678	22.55715574	19.05141041	22.5937294	Uncharacterized protein
EDWA@DN1800_c0_g1_i1	607.681959	-0.665736204	0.06755251	-9.855091981	6.52E-23	1.87E-21	777.7454371	734.3980741	773.8060787	713.9806802	727.2532588	508.6168323	480.1707561	440.8824719	467.1405636	452.8254367
EDWA@DN4674_c0_g1_i2	160.0238655	4.892328316	0.496603701	9.851574423	6.75E-23	1.94E-21	11.69289925	19.15853034	8.613853912	10.65104905	2.007960427	415.3055048	267.5612129	497.4995416	178.8915634	188.8565391
EDWA@DN23397_c0_g1_i2	71.37527722	-2.288595668	0.232313507	-9.851324194	6.76E-23	1.94E-21	166.9240869	94.79393008	109.8499159	127.827439	93.38114102	19.00747438	22.21740436	17.86683498	32.11630452	29.76824109	Putative membrane lipoprotein
EDWA@DN51644_c0_g1_i1	45.75687362	-2.479317341	0.251715863	-9.849666667	6.88E-23	1.97E-21	86.92782024	80.0833333	80.74583431	69.75656538	70.62982998	7.155884604	21.17917347	12.30908368	13.43483535	15.3463759	AT1G52855.1
EDWA@DN14336_c0_g1_i1	116.0917803	1.673482749	0.16992822	9.848174391	6.98E-23	2.00E-21	56.41240463	43.38665115	78.70704373	39.43788273	59.27895778	163.765038	177.787368	159.7766308	174.9103412	207.4554852	F17A17.37 protein
EDWA@DN19092_c0_g1_i2	152.8601058	1.370386888	0.139160868	9.847501757	7.03E-23	2.01E-21	79.98402888	90.89552814	90.74738438	78.96158928	85.49595623	200.0688663	180.7716125	232.8685286	216.4104677	272.3970962	Basic helix-loop-helix DNA-binding superfamily protein
EDWA@DN4545_c0_g1_i1	950.8884086	-0.563160763	0.057229618	-9.840372506	7.54E-23	2.16E-21	1194.408826	1125.075756	1093.271778	1097.982966	1160.722693	754.5087358	798.4853745	741.804724	798.4192714	744.2039617	UDP-sugar pyrophospharylase
EDWA@DN612_c0_g1_i5	1348.303873	0.69168137	0.070291498	9.840185371	7.56E-23	2.16E-21	1040.627031	1034.822325	1013.130439	1124.087027	942.8820012	1639.881102	1633.315776	1514.83725	1640.733652	1898.72213
EDWA@DN569_c0_g1_i2	1243.738375	-0.576901771	0.058633405	-9.839131283	7.64E-23	2.18E-21	1538.257455	1433.966075	1501.100981	1448.558205	1522.924938	941.7198846	1038.042486	946.6876437	973.6788791	1092.447206	Reticulon family protein
EDWA@DN2924_c0_g1_i1	125.5485281	-1.860216128	0.189096271	-9.837402479	7.77E-23	2.22E-21	234.0966261	241.5139141	156.3188142	192.4901852	160.426897	40.80628527	44.32638933	47.29923096	75.88631228	62.32062635
EDWA@DN1868_c0_g1_i4	1588.533945	0.665788973	0.067681335	9.837113514	7.79E-23	2.22E-21	1111.317778	1264.080192	1122.557866	1248.095201	1394.896527	1815.459414	2013.15528	1966.203444	2001.800542	1947.7732	Regulator of chromosome condensation (RCC1) family with FYVE zinc finger domain isoform 3
EDWA@DN1570_c0_g1_i2	95.09793451	-1.511968026	0.153737687	-9.834726008	7.98E-23	2.28E-21	166.4281766	136.1412862	144.5090696	128.8198481	128.2872656	49.10324504	50.03484232	46.41836544	51.07490281	50.1623434
EDWA@DN8427_c0_g1_i1	1006.632846	-1.115883504	0.113470368	-9.834140137	8.03E-23	2.29E-21	1324.963681	1522.048348	1261.238227	1330.718284	1449.357224	825.9173042	632.0194518	592.8666009	664.9081523	462.2911852	Exostosin family protein isoform 1
EDWA@DN12678_c0_g1_i1	1036.92497	-0.854126265	0.086857201	-9.83368399	8.06E-23	2.30E-21	1469.409525	1200.340115	1171.149012	1391.846279	1443.694107	790.4184676	663.0165349	665.069758	823.1863559	751.1195457	AT2G47010.2
[truncated: 45,453 more rows]
